# Supplementary material for: β-Arrestin2 Is Critically Involved in the Differential Regulation of Phosphosignaling Pathways by Thyrotropin-Releasing Hormone and Taltirelin
Source: Cells. 2022 Apr 27;11(9):1473. doi: 10.3390/cells11091473 (PMC9103620; doi:10.3390/cells11091473)
Supplement: Supplementary file 1 [file cells-11-01473-s001.zip]

Archive with 2 entries (2 files):
- Supplementary Materials.pdf
- Table S11.xlsx
