# Supplementary material for: β-Arrestin2 Is Critically Involved in the Differential Regulation of Phosphosignaling Pathways by Thyrotropin-Releasing Hormone and Taltirelin
Source: Cells. 2022 Apr 27;11(9):1473. doi: 10.3390/cells11091473 (PMC9103620; doi:10.3390/cells11091473)
Supplement: Supplementary file 1 [file cells-11-01473-s001.zip › Table S11.xlsx]

## Sheet: List2
Table S11. Analysis of differentially phosphorylated proteins in GH1 cells after siRNA knockdown of βarrestin-2 and stimulation with 1μM TRH or TAL
DAVID database 18/08/2021
writing colour	a colour in section Term marks processes that are matched with regulation of GTPase activity
writing colour	a colour in section Term marks processes that are matched with MAP kinase signalling
C/Arr		Category (Original database)	Term	Count (genes involved in the term)	% (involved genes/total genes)	P-Value	Benjamini			C/TRH		Category (Original database)	Term	Count (genes involved in the term)	% (involved genes/total genes)	P-Value	Benjamini			C/TAL		Category (Original database)	Term	Count (genes involved in the term)	% (involved genes/total genes)	P-Value	Benjamini			Arr/Arr-TRH		Category (Original database)	Term	Count (genes involved in the term)	% (involved genes/total genes)	P-Value	Benjamini			Arr/Arr-TAL		Category (Original database)	Term	Count (genes involved in the term)	% (involved genes/total genes)	P-Value	Benjamini
		GOTERM_BP_DIRECT	positive regulation of GTPase activity	89	5.3	1.4e-17	5.9e-14					GOTERM_BP_DIRECT	microtubule cytoskeleton organization	19	2.1	3e-08	8.7e-05					GOTERM_BP_DIRECT	mRNA processing	38	2.7	4.9e-14	1.9e-10					GOTERM_BP_DIRECT	cell-cell adhesion	33	3.7	1.2e-09	3.5e-06					GOTERM_BP_DIRECT	microtubule cytoskeleton organization	21	2.2	2e-09	6.4e-06
		GOTERM_BP_DIRECT	cell-cell adhesion	60	3.6	4.4e-17	9.2e-14					GOTERM_BP_DIRECT	cell-cell adhesion	30	3.4	9.5e-08	0.0001					GOTERM_BP_DIRECT	transcription, DNA-templated	113	8.1	3.4e-13	6.4e-10					GOTERM_BP_DIRECT	positive regulation of GTPase activity	46	5.2	9.4e-09	1.4e-05					GOTERM_BP_DIRECT	positive regulation of GTPase activity	49	5.1	4e-09	6.5e-06
		GOTERM_BP_DIRECT	mRNA processing	41	2.5	1.1e-13	1.5e-10					GOTERM_BP_DIRECT	transcription, DNA-templated	70	7.8	1.1e-07	0.0001					GOTERM_BP_DIRECT	RNA splicing	30	2.1	2.4e-12	3e-09					GOTERM_BP_DIRECT	positive regulation of transcription from RNA polymerase II promoter	83	9.4	1.5e-07	0.00015					GOTERM_BP_DIRECT	negative regulation of transcription from RNA polymerase II promoter	73	7.6	1.1e-08	1.2e-05
		GOTERM_BP_DIRECT	transcription, DNA-templated	127	7.6	1e-12	1.1e-09					GOTERM_BP_DIRECT	cytoskeleton organization	22	2.5	2.9e-07	0.00021					GOTERM_BP_DIRECT	cell-cell adhesion	47	3.4	3.5e-12	3.2e-09					GOTERM_BP_DIRECT	negative regulation of transcription, DNA-templated	50	5.7	1.2e-06	0.00091					GOTERM_BP_DIRECT	cellular response to DNA damage stimulus	34	3.5	2e-08	1.6e-05
		GOTERM_BP_DIRECT	RNA splicing	32	1.9	7e-12	5.9e-09					GOTERM_BP_DIRECT	ubiquitin-dependent protein catabolic process	23	2.6	1.1e-06	0.00063					GOTERM_BP_DIRECT	positive regulation of GTPase activity	65	4.6	3.4e-10	2.5e-07					GOTERM_BP_DIRECT	regulation of mRNA export from nucleus	6	0.7	8.7e-06	0.0052					GOTERM_BP_DIRECT	cell-cell adhesion	30	3.1	3.3e-07	0.00021
		GOTERM_BP_DIRECT	microtubule cytoskeleton organization	30	1.8	1.7e-11	1.2e-08					GOTERM_BP_DIRECT	negative regulation of transcription, DNA-templated	50	5.6	1.9e-06	0.00094					GOTERM_BP_DIRECT	microtubule cytoskeleton organization	24	1.7	9.5e-09	5.9e-06					GOTERM_BP_DIRECT	RNA splicing	16	1.8	1.3e-05	0.0062					GOTERM_BP_DIRECT	transcription, DNA-templated	71	7.4	4.6e-07	0.00021
		GOTERM_BP_DIRECT	mRNA splicing, via spliceosome	31	1.9	2.3e-10	1.4e-07					GOTERM_BP_DIRECT	mRNA processing	20	2.2	4.9e-06	0.0018					GOTERM_BP_DIRECT	negative regulation of transcription from RNA polymerase II promoter	95	6.8	1.7e-08	9.4e-06					GOTERM_BP_DIRECT	microtubule bundle formation	9	1	1.6e-05	0.0066					GOTERM_BP_DIRECT	intracellular signal transduction	43	4.5	4.6e-07	0.00021
		GOTERM_BP_DIRECT	negative regulation of transcription from RNA polymerase II promoter	114	6.8	4.8e-10	2.5e-07					GOTERM_BP_DIRECT	protein deubiquitination	15	1.7	4.9e-06	0.0018					GOTERM_BP_DIRECT	cellular response to DNA damage stimulus	42	3	3.2e-08	1.5e-05					GOTERM_BP_DIRECT	chromatin remodeling	14	1.6	2.1e-05	0.0077					GOTERM_BP_DIRECT	RNA splicing	18	1.9	1.5e-06	0.00063
		GOTERM_BP_DIRECT	positive regulation of transcription from RNA polymerase II promoter	140	8.4	8.7e-09	4e-06					GOTERM_BP_DIRECT	mitotic cytokinesis	10	1.1	6.3e-06	0.002					GOTERM_BP_DIRECT	mRNA splicing, via spliceosome	25	1.8	4.9e-08	1.9e-05					GOTERM_BP_DIRECT	negative regulation of transcription from RNA polymerase II promoter	59	6.7	2.6e-05	0.0085					GOTERM_BP_DIRECT	protein phosphorylation	49	5.1	4.1e-06	0.0014
		GOTERM_BP_DIRECT	negative regulation of transcription, DNA-templated	83	5	5.9e-08	2.5e-05					GOTERM_BP_DIRECT	DNA repair	23	2.6	7.4e-06	0.002					GOTERM_BP_DIRECT	negative regulation of transcription, DNA-templated	73	5.2	5.2e-08	1.9e-05					GOTERM_BP_DIRECT	exocytosis	15	1.7	3.2e-05	0.0096					GOTERM_BP_DIRECT	negative regulation of transcription, DNA-templated	51	5.3	4.4e-06	0.0014
		GOTERM_BP_DIRECT	cellular response to DNA damage stimulus	46	2.8	8.7e-08	3.3e-05					GOTERM_BP_DIRECT	positive regulation of transcription from RNA polymerase II promoter	78	8.7	7.5e-06	0.002					GOTERM_BP_DIRECT	positive regulation of transcription from RNA polymerase II promoter	116	8.3	2.6e-07	8.8e-05					GOTERM_BP_DIRECT	DNA repair	21	2.4	6e-05	0.016					GOTERM_BP_DIRECT	DNA replication	16	1.7	8.4e-06	0.0025
		GOTERM_BP_DIRECT	chromatin remodeling	23	1.4	1e-07	3.6e-05					GOTERM_BP_DIRECT	negative regulation of transcription from RNA polymerase II promoter	61	6.8	1.1e-05	0.0027					GOTERM_BP_DIRECT	negative regulation of microtubule depolymerization	12	0.9	3.5e-07	0.00011					GOTERM_BP_DIRECT	negative regulation of microtubule depolymerization	8	0.9	8e-05	0.019					GOTERM_BP_DIRECT	ATP-dependent chromatin remodeling	9	0.9	1e-05	0.0026
		GOTERM_BP_DIRECT	cell division	38	2.3	2.6e-07	8.3e-05					GOTERM_BP_DIRECT	positive regulation of GTPase activity	39	4.4	1.2e-05	0.0027					GOTERM_BP_DIRECT	cell division	33	2.4	8.5e-07	0.00024					GOTERM_BP_DIRECT	microtubule cytoskeleton organization	14	1.6	8.2e-05	0.019					GOTERM_BP_DIRECT	cytoskeleton organization	20	2.1	1.1e-05	0.0026
		GOTERM_BP_DIRECT	intracellular signal transduction	63	3.8	3.7e-07	0.00011					GOTERM_BP_DIRECT	RNA splicing	16	1.8	1.5e-05	0.0032					GOTERM_BP_DIRECT	microtubule bundle formation	12	0.9	8.9e-07	0.00024					GOTERM_BP_DIRECT	neuron projection development	19	2.2	8.8e-05	0.019					GOTERM_BP_DIRECT	mRNA processing	20	2.1	1.1e-05	0.0026
		GOTERM_BP_DIRECT	regulation of Rho protein signal transduction	23	1.4	5.8e-07	0.00016					GOTERM_BP_DIRECT	cellular response to DNA damage stimulus	27	3	1.8e-05	0.0036					GOTERM_BP_DIRECT	ATP-dependent chromatin remodeling	11	0.8	2.2e-06	0.00055					GOTERM_BP_DIRECT	mRNA splicing, via spliceosome	15	1.7	0.00011	0.021					GOTERM_BP_DIRECT	Golgi organization	15	1.6	1.6e-05	0.0033
		GOTERM_BP_DIRECT	regulation of cell cycle	29	1.7	6.8e-07	0.00017					GOTERM_BP_DIRECT	chromatin remodeling	14	1.6	2.5e-05	0.0045					GOTERM_BP_DIRECT	histone acetylation	13	0.9	6.6e-06	0.0016					GOTERM_BP_DIRECT	covalent chromatin modification	11	1.2	0.00012	0.021					GOTERM_BP_DIRECT	mRNA splicing, via spliceosome	17	1.8	1.6e-05	0.0033
		GOTERM_BP_DIRECT	cytoskeleton organization	30	1.8	6.9e-07	0.00017					GOTERM_BP_DIRECT	protein phosphorylation	44	4.9	4.5e-05	0.0075					GOTERM_BP_DIRECT	neuron projection development	27	1.9	9.5e-06	0.0021					GOTERM_BP_DIRECT	transcription, DNA-templated	59	6.7	0.00012	0.021					GOTERM_BP_DIRECT	exocytosis	16	1.7	1.8e-05	0.0033
		GOTERM_BP_DIRECT	protein phosphorylation	75	4.5	1.4e-06	0.00032					GOTERM_BP_DIRECT	histone H3 acetylation	11	1.2	4.7e-05	0.0075					GOTERM_BP_DIRECT	regulation of cell cycle	24	1.7	1e-05	0.0021					GOTERM_BP_DIRECT	Golgi organization	13	1.5	0.00014	0.024					GOTERM_BP_DIRECT	DNA repair	23	2.4	1.8e-05	0.0033
		GOTERM_BP_DIRECT	DNA repair	34	2	3.7e-06	0.00081					GOTERM_BP_DIRECT	positive regulation of transcription, DNA-templated	48	5.4	5.7e-05	0.0087					GOTERM_BP_DIRECT	covalent chromatin modification	15	1.1	1.5e-05	0.0029					GOTERM_BP_DIRECT	mRNA processing	17	1.9	0.00018	0.028					GOTERM_BP_DIRECT	covalent chromatin modification	12	1.3	4.2e-05	0.0069
		GOTERM_BP_DIRECT	regulation of small GTPase mediated signal transduction	10	0.6	5.1e-06	0.001					GOTERM_BP_DIRECT	activation of GTPase activity	13	1.5	7.5e-05	0.011					GOTERM_BP_DIRECT	histone H3 acetylation	14	1	1.8e-05	0.0034					GOTERM_BP_DIRECT	peptidyl-serine phosphorylation	17	1.9	0.00028	0.042					GOTERM_BP_DIRECT	dendrite morphogenesis	11	1.1	4.3e-05	0.0069
		GOTERM_BP_DIRECT	microtubule bundle formation	12	0.7	5.4e-06	0.001					GOTERM_BP_DIRECT	regulation of small GTPase mediated signal transduction	7	0.8	9.8e-05	0.014					GOTERM_BP_DIRECT	positive regulation of transcription, DNA-templated	68	4.9	2.2e-05	0.0039					GOTERM_BP_DIRECT	DNA replication	13	1.5	0.0003	0.042					GOTERM_BP_DIRECT	positive regulation of transcription from RNA polymerase II promoter	78	8.1	5.6e-05	0.0086
		GOTERM_BP_DIRECT	negative regulation of mRNA splicing, via spliceosome	12	0.7	5.4e-06	0.001					GOTERM_BP_DIRECT	regulation of DNA-templated transcription, elongation	6	0.7	0.00011	0.015					GOTERM_BP_DIRECT	activation of GTPase activity	17	1.2	2.5e-05	0.0043					GOTERM_BP_DIRECT	regulation of cell cycle	16	1.8	0.00031	0.042					GOTERM_BP_DIRECT	neuron projection development	20	2.1	7.3e-05	0.011
		GOTERM_BP_DIRECT	ATP-dependent chromatin remodeling	11	0.7	1.2e-05	0.0021					GOTERM_BP_DIRECT	actin cytoskeleton reorganization	11	1.2	0.00013	0.017					GOTERM_BP_DIRECT	mitotic cytokinesis	11	0.8	3.2e-05	0.0052					GOTERM_BP_DIRECT	mitotic cytokinesis	8	0.9	0.00035	0.045					GOTERM_BP_DIRECT	negative regulation of microtubule depolymerization	8	0.8	0.00013	0.017
		GOTERM_BP_DIRECT	protein autophosphorylation	35	2.1	1.3e-05	0.0023					GOTERM_BP_DIRECT	dendrite morphogenesis	10	1.1	0.00016	0.019					GOTERM_BP_DIRECT	DNA repair	28	2	4.4e-05	0.0068					GOTERM_BP_DIRECT	intracellular signal transduction	33	3.7	0.00046	0.056					GOTERM_BP_DIRECT	chromatin organization	8	0.8	0.00013	0.017
		GOTERM_BP_DIRECT	microtubule-based movement	18	1.1	1.5e-05	0.0025					GOTERM_BP_DIRECT	regulation of transcription, DNA-templated	74	8.3	0.00018	0.021					GOTERM_BP_DIRECT	RNA processing	13	0.9	7.1e-05	0.011					GOTERM_BP_DIRECT	stem cell population maintenance	11	1.2	0.00064	0.076					GOTERM_BP_DIRECT	RNA export from nucleus	7	0.7	0.00014	0.017
		GOTERM_BP_DIRECT	activation of GTPase activity	19	1.1	1.7e-05	0.0028					GOTERM_BP_DIRECT	RNA processing	10	1.1	0.00022	0.025					GOTERM_BP_DIRECT	cytoskeleton organization	23	1.6	7.8e-05	0.011					GOTERM_BP_DIRECT	cellular response to DNA damage stimulus	23	2.6	0.00067	0.077					GOTERM_BP_DIRECT	positive regulation of JUN kinase activity	10	1	0.00014	0.017
		GOTERM_BP_DIRECT	cell cycle	26	1.6	1.9e-05	0.0029					GOTERM_BP_DIRECT	histone acetylation	9	1	0.00025	0.026					GOTERM_BP_DIRECT	regulation of mRNA export from nucleus	6	0.4	7.9e-05	0.011					GOTERM_BP_DIRECT	dendrite morphogenesis	9	1	0.00074	0.082					GOTERM_BP_DIRECT	chromatin remodeling	13	1.4	0.0002	0.023
		GOTERM_BP_DIRECT	positive regulation of transcription, DNA-templated	78	4.7	2.5e-05	0.0037					GOTERM_BP_DIRECT	regulation of mRNA export from nucleus	5	0.6	0.00025	0.026					GOTERM_BP_DIRECT	alternative mRNA splicing, via spliceosome	8	0.6	8.6e-05	0.011					GOTERM_BP_DIRECT	in utero embryonic development	26	3	0.00077	0.082					GOTERM_BP_DIRECT	microtubule anchoring	6	0.6	0.00024	0.027
		GOTERM_BP_DIRECT	mitotic cytokinesis	12	0.7	2.6e-05	0.0037					GOTERM_BP_DIRECT	neuron projection development	18	2	0.00033	0.033					GOTERM_BP_DIRECT	cell cycle	22	1.6	8.6e-05	0.011					GOTERM_BP_DIRECT	cellular protein localization	10	1.1	0.00087	0.089					GOTERM_BP_DIRECT	mRNA transport	9	0.9	0.00025	0.028
		GOTERM_BP_DIRECT	neuron projection morphogenesis	18	1.1	3.6e-05	0.0049					GOTERM_BP_DIRECT	regulation of cell cycle	16	1.8	0.00037	0.036					GOTERM_BP_DIRECT	regulation of transcription, DNA-templated	107	7.6	9.2e-05	0.011					GOTERM_BP_DIRECT	regulation of small GTPase mediated signal transduction	6	0.7	0.00091	0.09					GOTERM_BP_DIRECT	protein ubiquitination involved in ubiquitin-dependent protein catabolic process	17	1.8	0.00027	0.029
		GOTERM_BP_DIRECT	axonogenesis	25	1.5	3.6e-05	0.0049					GOTERM_BP_DIRECT	mRNA splicing, via spliceosome	14	1.6	0.00047	0.044					GOTERM_BP_DIRECT	protein phosphorylation	59	4.2	0.00011	0.014					GOTERM_BP_DIRECT	RNA processing	9	1	0.001	0.096					GOTERM_BP_DIRECT	ubiquitin-dependent protein catabolic process	19	2	0.00031	0.032
		GOTERM_BP_DIRECT	positive regulation of macroautophagy	10	0.6	3.8e-05	0.005					GOTERM_BP_DIRECT	positive regulation of JUN kinase activity	9	1	0.00051	0.046					GOTERM_BP_DIRECT	mRNA transport	11	0.8	0.00013	0.015					GOTERM_BP_DIRECT	activation of GTPase activity	11	1.2	0.0011	0.11					GOTERM_BP_DIRECT	mitotic nuclear division	17	1.8	0.00032	0.032
		GOTERM_BP_DIRECT	mitotic nuclear division	26	1.6	3.9e-05	0.005					GOTERM_BP_DIRECT	microtubule-based movement	11	1.2	0.00056	0.047					GOTERM_BP_DIRECT	regulation of alternative mRNA splicing, via spliceosome	12	0.9	0.00014	0.016					GOTERM_BP_DIRECT	negative regulation of cell size	5	0.6	0.0015	0.13					GOTERM_BP_DIRECT	neuron projection morphogenesis	12	1.3	0.00037	0.036
		GOTERM_BP_DIRECT	DNA replication	20	1.2	4.8e-05	0.0059					GOTERM_BP_DIRECT	ATP-dependent chromatin remodeling	7	0.8	0.00056	0.047					GOTERM_BP_DIRECT	in utero embryonic development	38	2.7	0.00015	0.016					GOTERM_BP_DIRECT	Wnt signaling pathway	15	1.7	0.0017	0.15					GOTERM_BP_DIRECT	activation of GTPase activity	12	1.3	0.00054	0.051
		GOTERM_BP_DIRECT	positive regulation of RNA splicing	8	0.5	6e-05	0.0072					GOTERM_BP_DIRECT	exocytosis	13	1.5	0.00059	0.047					GOTERM_BP_DIRECT	chromatin remodeling	16	1.1	0.00016	0.017					GOTERM_BP_DIRECT	positive regulation of transcription, DNA-templated	42	4.8	0.0018	0.15					GOTERM_BP_DIRECT	mitotic cytokinesis	8	0.8	0.00055	0.051
		GOTERM_BP_DIRECT	actomyosin structure organization	11	0.7	7.9e-05	0.0093					GOTERM_BP_DIRECT	regulation of cell migration	12	1.3	0.0006	0.047					GOTERM_BP_DIRECT	transcription initiation from RNA polymerase II promoter	10	0.7	0.00026	0.027					GOTERM_BP_DIRECT	protein phosphorylation	38	4.3	0.0018	0.15					GOTERM_BP_DIRECT	cell cycle	16	1.7	0.00063	0.056
		GOTERM_BP_DIRECT	in utero embryonic development	44	2.6	8.9e-05	0.01					GOTERM_BP_DIRECT	intracellular signal transduction	33	3.7	0.0006	0.047					GOTERM_BP_DIRECT	ubiquitin-dependent protein catabolic process	24	1.7	0.00032	0.032					GOTERM_BP_DIRECT	microtubule anchoring	5	0.6	0.002	0.16					GOTERM_BP_DIRECT	peptidyl-serine phosphorylation	17	1.8	0.00064	0.056
		GOTERM_BP_DIRECT	regulation of protein kinase activity	12	0.7	9.2e-05	0.01					GOTERM_BP_DIRECT	negative regulation of microtubule depolymerization	7	0.8	0.00071	0.054					GOTERM_BP_DIRECT	intracellular signal transduction	46	3.3	0.00041	0.041					GOTERM_BP_DIRECT	histone H4-K16 acetylation	6	0.7	0.0024	0.19					GOTERM_BP_DIRECT	negative regulation of mitotic cell cycle	8	0.8	0.00067	0.057
		GOTERM_BP_DIRECT	actin cytoskeleton reorganization	15	0.9	0.00011	0.011					GOTERM_BP_DIRECT	protein autophosphorylation	20	2.2	0.0008	0.059					GOTERM_BP_DIRECT	regulation of Rho protein signal transduction	16	1.1	0.00046	0.044					GOTERM_BP_DIRECT	kinetochore assembly	4	0.5	0.0027	0.2					GOTERM_BP_DIRECT	regulation of cell cycle	16	1.7	0.00069	0.057
		GOTERM_BP_DIRECT	covalent chromatin modification	15	0.9	0.00011	0.011					GOTERM_BP_DIRECT	monoubiquitinated protein deubiquitination	4	0.4	0.00086	0.062					GOTERM_BP_DIRECT	axonogenesis	20	1.4	0.00049	0.046					GOTERM_BP_DIRECT	cell division	18	2	0.0027	0.2					GOTERM_BP_DIRECT	establishment of protein localization to plasma membrane	9	0.9	0.00089	0.072
		GOTERM_BP_DIRECT	peptidyl-serine phosphorylation	26	1.6	0.00011	0.011					GOTERM_BP_DIRECT	histone monoubiquitination	5	0.6	0.0011	0.074					GOTERM_BP_DIRECT	histone monoubiquitination	6	0.4	0.00055	0.05					GOTERM_BP_DIRECT	positive regulation of G1/S transition of mitotic cell cycle	6	0.7	0.003	0.22					GOTERM_BP_DIRECT	actin cytoskeleton reorganization	10	1	0.00099	0.078
		GOTERM_BP_DIRECT	histone monoubiquitination	7	0.4	0.00011	0.011					GOTERM_BP_DIRECT	neural tube closure	13	1.5	0.0011	0.074					GOTERM_BP_DIRECT	protein deubiquitination	15	1.1	0.00056	0.05					GOTERM_BP_DIRECT	regulation of Rho protein signal transduction	11	1.2	0.0031	0.22					GOTERM_BP_DIRECT	regulation of cell shape	16	1.7	0.001	0.081
		GOTERM_BP_DIRECT	histone H3 acetylation	14	0.8	0.00012	0.012					GOTERM_BP_DIRECT	intracellular protein transport	21	2.3	0.0011	0.075					GOTERM_BP_DIRECT	stem cell population maintenance	14	1	0.00058	0.051					GOTERM_BP_DIRECT	forebrain development	12	1.4	0.0033	0.23					GOTERM_BP_DIRECT	positive regulation of neuron projection development	17	1.8	0.0011	0.083
		GOTERM_BP_DIRECT	negative regulation of microtubule depolymerization	10	0.6	0.00012	0.012					GOTERM_BP_DIRECT	negative regulation of cell size	5	0.6	0.0015	0.1					GOTERM_BP_DIRECT	Golgi organization	15	1.1	0.00085	0.072					GOTERM_BP_DIRECT	insulin-like growth factor receptor signaling pathway	5	0.6	0.0036	0.23					GOTERM_BP_DIRECT	stem cell population maintenance	11	1.1	0.0011	0.083
		GOTERM_BP_DIRECT	negative regulation of proteasomal ubiquitin-dependent protein catabolic process	9	0.5	0.00013	0.012					GOTERM_BP_DIRECT	cellular response to X-ray	5	0.6	0.0021	0.14					GOTERM_BP_DIRECT	exocytosis	16	1.1	0.0011	0.092					GOTERM_BP_DIRECT	TOR signaling	5	0.6	0.0036	0.23					GOTERM_BP_DIRECT	cellular response to prostaglandin E stimulus	6	0.6	0.0013	0.092
		GOTERM_BP_DIRECT	cortical actin cytoskeleton organization	10	0.6	0.00018	0.016					GOTERM_BP_DIRECT	translational initiation	9	1	0.0022	0.14					GOTERM_BP_DIRECT	mitotic nuclear division	20	1.4	0.0011	0.092					GOTERM_BP_DIRECT	protein targeting to plasma membrane	6	0.7	0.0036	0.23					GOTERM_BP_DIRECT	nuclear pore complex assembly	5	0.5	0.0013	0.093
		GOTERM_BP_DIRECT	histone H3-K27 trimethylation	6	0.4	0.00019	0.017					GOTERM_BP_DIRECT	protein complex assembly	10	1.1	0.0023	0.14					GOTERM_BP_DIRECT	intracellular protein transport	28	2	0.0013	0.099					GOTERM_BP_DIRECT	ATP-dependent chromatin remodeling	6	0.7	0.0036	0.23					GOTERM_BP_DIRECT	positive regulation of transcription, DNA-templated	45	4.7	0.0013	0.093
		GOTERM_BP_DIRECT	regulation of GTPase activity	16	1	0.00022	0.019					GOTERM_BP_DIRECT	androgen receptor signaling pathway	6	0.7	0.0026	0.15					GOTERM_BP_DIRECT	chromatin organization	8	0.6	0.0013	0.099					GOTERM_BP_DIRECT	regulation of mRNA processing	4	0.5	0.0042	0.25					GOTERM_BP_DIRECT	axonogenesis	15	1.6	0.0014	0.097
		GOTERM_BP_DIRECT	actin cytoskeleton organization	25	1.5	0.00023	0.02					GOTERM_BP_DIRECT	positive regulation of macroautophagy	6	0.7	0.0026	0.15					GOTERM_BP_DIRECT	regulation of mRNA processing	5	0.4	0.0013	0.099					GOTERM_BP_DIRECT	nuclear pore organization	4	0.5	0.0042	0.25					GOTERM_BP_DIRECT	cellular protein localization	10	1	0.0015	0.097
		GOTERM_BP_DIRECT	dendrite morphogenesis	13	0.8	0.00026	0.022					GOTERM_BP_DIRECT	transcription initiation from RNA polymerase II promoter	7	0.8	0.0028	0.15					GOTERM_BP_DIRECT	nucleosome positioning	5	0.4	0.0013	0.099					GOTERM_BP_DIRECT	chromatin organization	6	0.7	0.0044	0.26					GOTERM_BP_DIRECT	microtubule bundle formation	7	0.7	0.0015	0.097
		GOTERM_BP_DIRECT	regulation of transcription, DNA-templated	122	7.3	0.00026	0.022					GOTERM_BP_DIRECT	stem cell population maintenance	10	1.1	0.0028	0.15					GOTERM_BP_DIRECT	histone H3-K27 trimethylation	5	0.4	0.0013	0.099					GOTERM_BP_DIRECT	cytoskeleton organization	14	1.6	0.0047	0.27					GOTERM_BP_DIRECT	regulation of Rho protein signal transduction	12	1.3	0.0016	0.1
		GOTERM_BP_DIRECT	regulation of transcription from RNA polymerase II promoter	60	3.6	0.0003	0.024					GOTERM_BP_DIRECT	covalent chromatin modification	9	1	0.0028	0.15					GOTERM_BP_DIRECT	response to UV	11	0.8	0.0016	0.11					GOTERM_BP_DIRECT	regulation of circadian rhythm	8	0.9	0.0051	0.29					GOTERM_BP_DIRECT	response to UV	9	0.9	0.0019	0.12
		GOTERM_BP_DIRECT	ubiquitin-dependent protein catabolic process	27	1.6	0.00032	0.025					GOTERM_BP_DIRECT	multicellular organism growth	13	1.5	0.0028	0.15					GOTERM_BP_DIRECT	axon extension	8	0.6	0.0017	0.12					GOTERM_BP_DIRECT	positive regulation of fibroblast migration	5	0.6	0.0058	0.32					GOTERM_BP_DIRECT	negative regulation of telomere maintenance via telomerase	5	0.5	0.0019	0.12
		GOTERM_BP_DIRECT	response to UV	13	0.8	0.00049	0.038					GOTERM_BP_DIRECT	signal transduction by protein phosphorylation	9	1	0.0031	0.17					GOTERM_BP_DIRECT	cell proliferation	30	2.1	0.0018	0.12					GOTERM_BP_DIRECT	axonogenesis	13	1.5	0.0059	0.32					GOTERM_BP_DIRECT	cellular response to epidermal growth factor stimulus	8	0.8	0.002	0.12
		GOTERM_BP_DIRECT	mRNA transport	11	0.7	0.00058	0.044					GOTERM_BP_DIRECT	activation of MAPKK activity	9	1	0.0031	0.17					GOTERM_BP_DIRECT	insulin receptor signaling pathway	12	0.9	0.0018	0.12					GOTERM_BP_DIRECT	negative regulation of chromatin binding	4	0.5	0.006	0.32					GOTERM_BP_DIRECT	negative regulation of apoptotic process	41	4.3	0.002	0.12
		GOTERM_BP_DIRECT	Golgi organization	17	1	0.00059	0.044					GOTERM_BP_DIRECT	protein K48-linked deubiquitination	6	0.7	0.0032	0.17					GOTERM_BP_DIRECT	positive regulation of RNA splicing	6	0.4	0.002	0.13					GOTERM_BP_DIRECT	interkinetic nuclear migration	4	0.5	0.006	0.32					GOTERM_BP_DIRECT	in utero embryonic development	26	2.7	0.0022	0.13
		GOTERM_BP_DIRECT	establishment of protein localization to plasma membrane	12	0.7	0.00068	0.05					GOTERM_BP_DIRECT	insulin-like growth factor receptor signaling pathway	5	0.6	0.0038	0.19					GOTERM_BP_DIRECT	negative regulation of mRNA splicing, via spliceosome	8	0.6	0.0021	0.14					GOTERM_BP_DIRECT	negative regulation of apoptotic signaling pathway	6	0.7	0.0062	0.32					GOTERM_BP_DIRECT	cell division	19	2	0.0025	0.14
		GOTERM_BP_DIRECT	chromatin organization	9	0.5	0.00074	0.053					GOTERM_BP_DIRECT	protein targeting to plasma membrane	6	0.7	0.0039	0.19					GOTERM_BP_DIRECT	nucleosome assembly	16	1.1	0.0022	0.14					GOTERM_BP_DIRECT	lysosome organization	7	0.8	0.0071	0.35					GOTERM_BP_DIRECT	positive regulation of insulin receptor signaling pathway	5	0.5	0.0027	0.15
		GOTERM_BP_DIRECT	histone H4 deacetylation	6	0.4	0.00074	0.053					GOTERM_BP_DIRECT	DNA replication	11	1.2	0.0042	0.2					GOTERM_BP_DIRECT	peptidyl-serine phosphorylation	20	1.4	0.0024	0.15					GOTERM_BP_DIRECT	ubiquitin-dependent protein catabolic process	15	1.7	0.0072	0.35					GOTERM_BP_DIRECT	positive regulation of histone deacetylation	5	0.5	0.0036	0.19
		GOTERM_BP_DIRECT	heart morphogenesis	14	0.8	0.00075	0.053					GOTERM_BP_DIRECT	regulation of mRNA processing	4	0.4	0.0044	0.2					GOTERM_BP_DIRECT	negative regulation of catalytic activity	13	0.9	0.0025	0.16					GOTERM_BP_DIRECT	early endosome to late endosome transport	5	0.6	0.0072	0.35					GOTERM_BP_DIRECT	histone ubiquitination	5	0.5	0.0036	0.19
		GOTERM_BP_DIRECT	establishment of cell polarity	10	0.6	0.00077	0.053					GOTERM_BP_DIRECT	histone H4-K12 acetylation	4	0.4	0.0044	0.2					GOTERM_BP_DIRECT	TOR signaling	6	0.4	0.0028	0.17					GOTERM_BP_DIRECT	RNA export from nucleus	5	0.6	0.0072	0.35					GOTERM_BP_DIRECT	positive regulation of glucose import in response to insulin stimulus	5	0.5	0.0036	0.19
		GOTERM_BP_DIRECT	TOR signaling	7	0.4	0.00092	0.062					GOTERM_BP_DIRECT	nuclear pore organization	4	0.4	0.0044	0.2					GOTERM_BP_DIRECT	translational initiation	11	0.8	0.0029	0.18					GOTERM_BP_DIRECT	regulation of actin cytoskeleton organization	8	0.9	0.0079	0.38					GOTERM_BP_DIRECT	positive regulation of apoptotic process	29	3	0.0036	0.19
		GOTERM_BP_DIRECT	histone acetylation	11	0.7	0.00093	0.062					GOTERM_BP_DIRECT	IRES-dependent viral translational initiation	4	0.4	0.0044	0.2					GOTERM_BP_DIRECT	monoubiquitinated protein deubiquitination	4	0.3	0.0031	0.18					GOTERM_BP_DIRECT	stress granule assembly	4	0.5	0.0083	0.38					GOTERM_BP_DIRECT	protein autophosphorylation	19	2	0.0037	0.19
		GOTERM_BP_DIRECT	exocytosis	18	1.1	0.00097	0.064					GOTERM_BP_DIRECT	chromatin organization	6	0.7	0.0047	0.21					GOTERM_BP_DIRECT	mitotic spindle organization	8	0.6	0.0033	0.19					GOTERM_BP_DIRECT	positive regulation of glucose metabolic process	4	0.5	0.0083	0.38					GOTERM_BP_DIRECT	activation of MAPKK activity	9	0.9	0.0045	0.22
		GOTERM_BP_DIRECT	neuron projection development	25	1.5	0.0012	0.075					GOTERM_BP_DIRECT	response to UV	8	0.9	0.0055	0.24					GOTERM_BP_DIRECT	regulation of exocytosis	8	0.6	0.0033	0.19					GOTERM_BP_DIRECT	regulation of phosphoprotein phosphatase activity	4	0.5	0.0083	0.38					GOTERM_BP_DIRECT	signal transduction by protein phosphorylation	9	0.9	0.0045	0.22
		GOTERM_BP_DIRECT	spliceosomal complex assembly	8	0.5	0.0012	0.077					GOTERM_BP_DIRECT	cortical actin cytoskeleton organization	6	0.7	0.0056	0.24					GOTERM_BP_DIRECT	positive regulation of macroautophagy	7	0.5	0.0033	0.19					GOTERM_BP_DIRECT	positive regulation of dendritic spine morphogenesis	5	0.6	0.0089	0.39					GOTERM_BP_DIRECT	protein targeting to plasma membrane	6	0.6	0.005	0.25
		GOTERM_BP_DIRECT	spindle organization	7	0.4	0.0014	0.085					GOTERM_BP_DIRECT	axon extension	6	0.7	0.0056	0.24					GOTERM_BP_DIRECT	histone H4-K16 acetylation	7	0.5	0.0033	0.19					GOTERM_BP_DIRECT	mitotic sister chromatid cohesion	5	0.6	0.0089	0.39					GOTERM_BP_DIRECT	histone H3-K27 trimethylation	4	0.4	0.0052	0.25
		GOTERM_BP_DIRECT	negative regulation of catalytic activity	15	0.9	0.0014	0.086					GOTERM_BP_DIRECT	microtubule bundle formation	6	0.7	0.0066	0.28					GOTERM_BP_DIRECT	regulation of autophagy	10	0.7	0.0036	0.2					GOTERM_BP_DIRECT	actin cytoskeleton reorganization	8	0.9	0.0097	0.42					GOTERM_BP_DIRECT	forebrain development	12	1.3	0.0058	0.28
		GOTERM_BP_DIRECT	cellular response to insulin stimulus	22	1.3	0.0014	0.086					GOTERM_BP_DIRECT	axonogenesis	13	1.5	0.0067	0.28					GOTERM_BP_DIRECT	histone H3-K4 trimethylation	6	0.4	0.0038	0.21					GOTERM_BP_DIRECT	regulation of transcription, DNA-templated	64	7.3	0.01	0.44					GOTERM_BP_DIRECT	neurotransmitter secretion	7	0.7	0.0059	0.28
		GOTERM_BP_DIRECT	positive regulation of neuron projection development	24	1.4	0.0015	0.088					GOTERM_BP_DIRECT	cell division	17	1.9	0.0074	0.31					GOTERM_BP_DIRECT	rhythmic process	8	0.6	0.004	0.22					GOTERM_BP_DIRECT	activation of MAPKK activity	8	0.9	0.011	0.44					GOTERM_BP_DIRECT	autophagy	11	1.1	0.0063	0.29
		GOTERM_BP_DIRECT	RNA processing	12	0.7	0.0015	0.088					GOTERM_BP_DIRECT	positive regulation of transcription elongation from RNA polymerase II promoter	5	0.6	0.0077	0.31					GOTERM_BP_DIRECT	response to caffeine	7	0.5	0.0042	0.22					GOTERM_BP_DIRECT	positive regulation of microtubule polymerization	5	0.6	0.011	0.44					GOTERM_BP_DIRECT	RNA processing	8	0.8	0.0067	0.3
		GOTERM_BP_DIRECT	regulation of cell migration	16	1	0.0015	0.088					GOTERM_BP_DIRECT	regulation of phosphoprotein phosphatase activity	4	0.4	0.0087	0.35					GOTERM_BP_DIRECT	cytoplasmic microtubule organization	9	0.6	0.0042	0.22					GOTERM_BP_DIRECT	nuclear pore complex assembly	4	0.5	0.011	0.44					GOTERM_BP_DIRECT	cell migration	19	2	0.0068	0.3
		GOTERM_BP_DIRECT	androgen receptor signaling pathway	8	0.5	0.0016	0.094					GOTERM_BP_DIRECT	regulation of exocytosis	6	0.7	0.009	0.36					GOTERM_BP_DIRECT	microtubule-based movement	12	0.9	0.0046	0.23					GOTERM_BP_DIRECT	synaptic vesicle targeting	3	0.3	0.011	0.44					GOTERM_BP_DIRECT	neuromuscular process controlling balance	9	0.9	0.0069	0.31
		GOTERM_BP_DIRECT	vesicle-mediated transport	22	1.3	0.0019	0.11					GOTERM_BP_DIRECT	activation of JUN kinase activity	6	0.7	0.01	0.4					GOTERM_BP_DIRECT	positive regulation of translation	12	0.9	0.0046	0.23					GOTERM_BP_DIRECT	plus-end-directed vesicle transport along microtubule	3	0.3	0.011	0.44					GOTERM_BP_DIRECT	negative regulation of chromatin binding	4	0.4	0.0075	0.32
		GOTERM_BP_DIRECT	alternative mRNA splicing, via spliceosome	7	0.4	0.002	0.11					GOTERM_BP_DIRECT	rhythmic process	6	0.7	0.01	0.4					GOTERM_BP_DIRECT	regulation of translational initiation	8	0.6	0.0049	0.24					GOTERM_BP_DIRECT	protein transport	21	2.4	0.011	0.44					GOTERM_BP_DIRECT	interkinetic nuclear migration	4	0.4	0.0075	0.32
		GOTERM_BP_DIRECT	negative regulation of telomere maintenance via telomerase	6	0.4	0.002	0.11					GOTERM_BP_DIRECT	RNA secondary structure unwinding	7	0.8	0.011	0.42					GOTERM_BP_DIRECT	DNA-templated transcription, initiation	8	0.6	0.0049	0.24					GOTERM_BP_DIRECT	establishment of cell polarity	6	0.7	0.011	0.44					GOTERM_BP_DIRECT	positive regulation of fibroblast migration	5	0.5	0.0076	0.32
		GOTERM_BP_DIRECT	negative regulation of cell size	6	0.4	0.002	0.11					GOTERM_BP_DIRECT	negative regulation of proteasomal ubiquitin-dependent protein catabolic process	5	0.6	0.011	0.42					GOTERM_BP_DIRECT	regulation of transcription from RNA polymerase II promoter	47	3.4	0.0049	0.24					GOTERM_BP_DIRECT	neurotrophin TRK receptor signaling pathway	5	0.6	0.013	0.49					GOTERM_BP_DIRECT	retrograde transport, endosome to Golgi	9	0.9	0.0077	0.32
		GOTERM_BP_DIRECT	neural tube closure	18	1.1	0.0021	0.11					GOTERM_BP_DIRECT	neurogenesis	9	1	0.011	0.42					GOTERM_BP_DIRECT	histone H4-K5 acetylation	6	0.4	0.0051	0.24					GOTERM_BP_DIRECT	negative regulation of mitotic cell cycle	6	0.7	0.013	0.49					GOTERM_BP_DIRECT	regulation of transcription, DNA-templated	69	7.2	0.0079	0.33
		GOTERM_BP_DIRECT	mitotic spindle organization	9	0.5	0.0022	0.11					GOTERM_BP_DIRECT	neuron projection morphogenesis	9	1	0.011	0.42					GOTERM_BP_DIRECT	histone H4-K8 acetylation	6	0.4	0.0051	0.24					GOTERM_BP_DIRECT	protein heterooligomerization	11	1.2	0.014	0.51					GOTERM_BP_DIRECT	cell proliferation	21	2.2	0.0084	0.34
		GOTERM_BP_DIRECT	regulation of cell proliferation	34	2	0.0024	0.13					GOTERM_BP_DIRECT	synaptic vesicle targeting	3	0.3	0.012	0.42					GOTERM_BP_DIRECT	protein autophosphorylation	24	1.7	0.0057	0.26					GOTERM_BP_DIRECT	regulation of epithelial to mesenchymal transition	4	0.5	0.014	0.52					GOTERM_BP_DIRECT	protein deubiquitination	10	1	0.0088	0.35
		GOTERM_BP_DIRECT	cellular protein localization	13	0.8	0.0025	0.13					GOTERM_BP_DIRECT	regulation of cell shape	13	1.5	0.012	0.42					GOTERM_BP_DIRECT	negative regulation of sodium ion transport	4	0.3	0.0059	0.26					GOTERM_BP_DIRECT	negative regulation of telomere maintenance via telomerase	4	0.5	0.014	0.52					GOTERM_BP_DIRECT	regulation of small GTPase mediated signal transduction	5	0.5	0.0094	0.37
		GOTERM_BP_DIRECT	histone H3-K36 demethylation	5	0.3	0.0027	0.13					GOTERM_BP_DIRECT	establishment of cell polarity	6	0.7	0.012	0.42					GOTERM_BP_DIRECT	mRNA 5'-splice site recognition	4	0.3	0.0059	0.26					GOTERM_BP_DIRECT	positive regulation of catalytic activity	9	1	0.014	0.52					GOTERM_BP_DIRECT	early endosome to late endosome transport	5	0.5	0.0094	0.37
		GOTERM_BP_DIRECT	negative regulation of mRNA polyadenylation	5	0.3	0.0027	0.13					GOTERM_BP_DIRECT	MAPK cascade	11	1.2	0.012	0.43					GOTERM_BP_DIRECT	protein monoubiquitination	8	0.6	0.0059	0.26					GOTERM_BP_DIRECT	DNA replication initiation	5	0.6	0.015	0.53					GOTERM_BP_DIRECT	negative regulation of catenin import into nucleus	4	0.4	0.01	0.4
		GOTERM_BP_DIRECT	chromatin silencing at rDNA	5	0.3	0.0027	0.13					GOTERM_BP_DIRECT	protein monoubiquitination	6	0.7	0.014	0.47					GOTERM_BP_DIRECT	ribosome biogenesis	9	0.6	0.0059	0.26					GOTERM_BP_DIRECT	mRNA polyadenylation	5	0.6	0.015	0.53					GOTERM_BP_DIRECT	positive regulation of glucose metabolic process	4	0.4	0.01	0.4
		GOTERM_BP_DIRECT	regulation of mRNA export from nucleus	5	0.3	0.0027	0.13					GOTERM_BP_DIRECT	transcription from RNA polymerase II promoter	29	3.2	0.014	0.49					GOTERM_BP_DIRECT	regulation of cell migration	13	0.9	0.0064	0.28					GOTERM_BP_DIRECT	androgen receptor signaling pathway	5	0.6	0.015	0.53					GOTERM_BP_DIRECT	regulation of exocytosis	6	0.6	0.011	0.43
		GOTERM_BP_DIRECT	nucleosome positioning	5	0.3	0.0027	0.13					GOTERM_BP_DIRECT	protein stabilization	13	1.5	0.015	0.49					GOTERM_BP_DIRECT	cellular response to prostaglandin E stimulus	6	0.4	0.0067	0.28					GOTERM_BP_DIRECT	protein deubiquitination	9	1	0.017	0.58					GOTERM_BP_DIRECT	mitotic spindle organization	6	0.6	0.011	0.43
		GOTERM_BP_DIRECT	regulation of mRNA processing	5	0.3	0.0027	0.13					GOTERM_BP_DIRECT	negative regulation of telomere maintenance via telomerase	4	0.4	0.015	0.49					GOTERM_BP_DIRECT	positive regulation of transcription elongation from RNA polymerase II promoter	6	0.4	0.0067	0.28					GOTERM_BP_DIRECT	protein K48-linked deubiquitination	5	0.6	0.018	0.59					GOTERM_BP_DIRECT	mitotic sister chromatid cohesion	5	0.5	0.011	0.43
		GOTERM_BP_DIRECT	dendritic spine development	7	0.4	0.0027	0.13					GOTERM_BP_DIRECT	membrane tubulation	4	0.4	0.015	0.49					GOTERM_BP_DIRECT	RNA export from nucleus	6	0.4	0.0067	0.28					GOTERM_BP_DIRECT	regulation of microtubule-based process	4	0.5	0.018	0.59					GOTERM_BP_DIRECT	multicellular organism growth	12	1.3	0.012	0.44
		GOTERM_BP_DIRECT	RNA export from nucleus	7	0.4	0.0027	0.13					GOTERM_BP_DIRECT	histone H4-K16 acetylation	5	0.6	0.016	0.52					GOTERM_BP_DIRECT	NLS-bearing protein import into nucleus	6	0.4	0.0067	0.28					GOTERM_BP_DIRECT	positive regulation of vascular associated smooth muscle cell migration	4	0.5	0.018	0.59					GOTERM_BP_DIRECT	synaptic vesicle targeting	3	0.3	0.013	0.47
		GOTERM_BP_DIRECT	microtubule anchoring	6	0.4	0.0031	0.14					GOTERM_BP_DIRECT	positive regulation of protein catabolic process	8	0.9	0.017	0.54					GOTERM_BP_DIRECT	negative regulation of telomere maintenance via telomerase	5	0.4	0.0076	0.31					GOTERM_BP_DIRECT	regulation of gene expression	19	2.2	0.018	0.59					GOTERM_BP_DIRECT	histone monoubiquitination	4	0.4	0.014	0.49
		GOTERM_BP_DIRECT	positive regulation by host of viral transcription	6	0.4	0.0031	0.14					GOTERM_BP_DIRECT	regulation of vesicle fusion	6	0.7	0.018	0.55					GOTERM_BP_DIRECT	regulation of DNA-templated transcription, elongation	5	0.4	0.0076	0.31					GOTERM_BP_DIRECT	positive regulation of basement membrane assembly involved in embryonic body morphogenesis	3	0.3	0.018	0.59					GOTERM_BP_DIRECT	establishment of cell polarity	6	0.6	0.015	0.53
		GOTERM_BP_DIRECT	chromosome segregation	14	0.8	0.0031	0.14					GOTERM_BP_DIRECT	peptidyl-serine phosphorylation	13	1.5	0.018	0.55					GOTERM_BP_DIRECT	cortical actin cytoskeleton organization	7	0.5	0.0081	0.32					GOTERM_BP_DIRECT	neurotransmitter secretion	6	0.7	0.019	0.59					GOTERM_BP_DIRECT	cellular response to insulin stimulus	13	1.4	0.015	0.53
		GOTERM_BP_DIRECT	cellular response to epidermal growth factor stimulus	10	0.6	0.0036	0.16					GOTERM_BP_DIRECT	positive regulation of peptidyl-serine phosphorylation	9	1	0.018	0.57					GOTERM_BP_DIRECT	regulation of cell morphogenesis	7	0.5	0.0081	0.32					GOTERM_BP_DIRECT	multicellular organism growth	11	1.2	0.019	0.59					GOTERM_BP_DIRECT	neuron migration	13	1.4	0.016	0.56
		GOTERM_BP_DIRECT	transcription initiation from RNA polymerase II promoter	9	0.5	0.0042	0.19					GOTERM_BP_DIRECT	neurotransmitter secretion	6	0.7	0.02	0.61					GOTERM_BP_DIRECT	positive regulation of neuron projection development	19	1.4	0.0092	0.37					GOTERM_BP_DIRECT	response to UV	7	0.8	0.019	0.6					GOTERM_BP_DIRECT	positive regulation of dendrite development	5	0.5	0.016	0.57
		GOTERM_BP_DIRECT	regulation of cell shape	21	1.3	0.0043	0.19					GOTERM_BP_DIRECT	mRNA transport	6	0.7	0.022	0.67					GOTERM_BP_DIRECT	cell morphogenesis	13	0.9	0.0097	0.37					GOTERM_BP_DIRECT	protein autophosphorylation	16	1.8	0.019	0.61					GOTERM_BP_DIRECT	lamellipodium assembly	6	0.6	0.017	0.57
		GOTERM_BP_DIRECT	intracellular protein transport	30	1.8	0.0044	0.19					GOTERM_BP_DIRECT	cerebellar Purkinje cell differentiation	4	0.4	0.023	0.69					GOTERM_BP_DIRECT	kinetochore assembly	4	0.3	0.0097	0.37					GOTERM_BP_DIRECT	establishment or maintenance of cell polarity	5	0.6	0.02	0.62					GOTERM_BP_DIRECT	protein monoubiquitination	6	0.6	0.017	0.57
		GOTERM_BP_DIRECT	positive regulation of apoptotic process	44	2.6	0.0044	0.19					GOTERM_BP_DIRECT	positive regulation of glucose import in response to insulin stimulus	4	0.4	0.023	0.69					GOTERM_BP_DIRECT	substrate-dependent cell migration, cell extension	4	0.3	0.0097	0.37					GOTERM_BP_DIRECT	formation of translation preinitiation complex	5	0.6	0.02	0.62					GOTERM_BP_DIRECT	regulation of epithelial to mesenchymal transition	4	0.4	0.018	0.57
		GOTERM_BP_DIRECT	embryonic brain development	6	0.4	0.0044	0.19					GOTERM_BP_DIRECT	vesicle organization	5	0.6	0.025	0.73					GOTERM_BP_DIRECT	dendritic spine maintenance	4	0.3	0.0097	0.37					GOTERM_BP_DIRECT	synapse organization	6	0.7	0.021	0.62					GOTERM_BP_DIRECT	regulation of DNA replication	4	0.4	0.018	0.57
		GOTERM_BP_DIRECT	axon extension	8	0.5	0.0047	0.2					GOTERM_BP_DIRECT	protein localization to plasma membrane	8	0.9	0.025	0.74					GOTERM_BP_DIRECT	neurotransmitter secretion	8	0.6	0.0098	0.37					GOTERM_BP_DIRECT	mRNA transport	6	0.7	0.021	0.62					GOTERM_BP_DIRECT	negative regulation of cell size	4	0.4	0.018	0.57
		GOTERM_BP_DIRECT	nucleosome assembly	17	1	0.0051	0.21					GOTERM_BP_DIRECT	activation of JNKK activity	3	0.3	0.027	0.76					GOTERM_BP_DIRECT	microtubule anchoring	5	0.4	0.01	0.38					GOTERM_BP_DIRECT	positive regulation of mesenchymal cell proliferation	6	0.7	0.021	0.62					GOTERM_BP_DIRECT	regulation of cell proliferation	20	2.1	0.018	0.57
		GOTERM_BP_DIRECT	histone deacetylation	9	0.5	0.0052	0.21					GOTERM_BP_DIRECT	negative regulation of sodium ion transport	3	0.3	0.027	0.76					GOTERM_BP_DIRECT	regulation of microtubule-based process	5	0.4	0.01	0.38					GOTERM_BP_DIRECT	cellular response to insulin stimulus	12	1.4	0.021	0.62					GOTERM_BP_DIRECT	epidermal growth factor receptor signaling pathway	7	0.7	0.018	0.57
		GOTERM_BP_DIRECT	rRNA processing	14	0.8	0.0052	0.21					GOTERM_BP_DIRECT	negative regulation of DNA damage checkpoint	3	0.3	0.027	0.76					GOTERM_BP_DIRECT	cellular response to X-ray	5	0.4	0.01	0.38					GOTERM_BP_DIRECT	intracellular protein transport	17	1.9	0.022	0.62					GOTERM_BP_DIRECT	MAPK cascade	11	1.1	0.018	0.57
		GOTERM_BP_DIRECT	establishment of spindle orientation	4	0.2	0.0053	0.21					GOTERM_BP_DIRECT	mRNA 5'-splice site recognition	3	0.3	0.027	0.76					GOTERM_BP_DIRECT	nucleosome disassembly	5	0.4	0.01	0.38					GOTERM_BP_DIRECT	embryonic brain development	4	0.5	0.022	0.62					GOTERM_BP_DIRECT	heart morphogenesis	8	0.8	0.019	0.58
		GOTERM_BP_DIRECT	endocytosis	21	1.3	0.0057	0.23					GOTERM_BP_DIRECT	intracellular steroid hormone receptor signaling pathway	4	0.4	0.028	0.77					GOTERM_BP_DIRECT	negative regulation of proteasomal ubiquitin-dependent protein catabolic process	6	0.4	0.011	0.39					GOTERM_BP_DIRECT	cerebellar Purkinje cell differentiation	4	0.5	0.022	0.62					GOTERM_BP_DIRECT	insulin receptor signaling pathway	8	0.8	0.019	0.58
		GOTERM_BP_DIRECT	positive regulation of neuron migration	6	0.4	0.0062	0.25					GOTERM_BP_DIRECT	positive regulation of glycogen biosynthetic process	4	0.4	0.028	0.77					GOTERM_BP_DIRECT	negative regulation of canonical Wnt signaling pathway	15	1.1	0.011	0.39					GOTERM_BP_DIRECT	clathrin-mediated endocytosis	4	0.5	0.022	0.62					GOTERM_BP_DIRECT	DNA replication initiation	5	0.5	0.019	0.58
		GOTERM_BP_DIRECT	positive regulation of axon extension	10	0.6	0.0062	0.25					GOTERM_BP_DIRECT	forebrain development	10	1.1	0.028	0.77					GOTERM_BP_DIRECT	neuromuscular junction development	8	0.6	0.011	0.4					GOTERM_BP_DIRECT	positive regulation of glucose import in response to insulin stimulus	4	0.5	0.022	0.62					GOTERM_BP_DIRECT	DNA methylation	5	0.5	0.019	0.58
		GOTERM_BP_DIRECT	single organismal cell-cell adhesion	18	1.1	0.0067	0.26					GOTERM_BP_DIRECT	cellular response to interleukin-4	5	0.6	0.032	0.86					GOTERM_BP_DIRECT	dendrite morphogenesis	9	0.6	0.012	0.42					GOTERM_BP_DIRECT	positive regulation of neuron projection development	13	1.5	0.023	0.63					GOTERM_BP_DIRECT	histone H4-K16 acetylation	5	0.5	0.019	0.58
		GOTERM_BP_DIRECT	apoptotic process	46	2.8	0.0068	0.26					GOTERM_BP_DIRECT	endocytosis	12	1.3	0.032	0.86					GOTERM_BP_DIRECT	actin cytoskeleton reorganization	10	0.7	0.012	0.42					GOTERM_BP_DIRECT	microtubule-based movement	8	0.9	0.023	0.63					GOTERM_BP_DIRECT	androgen receptor signaling pathway	5	0.5	0.019	0.58
		GOTERM_BP_DIRECT	positive regulation of telomere maintenance	5	0.3	0.007	0.27					GOTERM_BP_DIRECT	mRNA transcription from RNA polymerase II promoter	4	0.4	0.033	0.86					GOTERM_BP_DIRECT	protein ubiquitination involved in ubiquitin-dependent protein catabolic process	17	1.2	0.012	0.42					GOTERM_BP_DIRECT	protein localization to plasma membrane	8	0.9	0.023	0.63					GOTERM_BP_DIRECT	Wnt signaling pathway	13	1.4	0.02	0.59
		GOTERM_BP_DIRECT	Rho protein signal transduction	10	0.6	0.0073	0.28					GOTERM_BP_DIRECT	negative regulation of cytosolic calcium ion concentration	4	0.4	0.033	0.86					GOTERM_BP_DIRECT	DNA replication	13	0.9	0.013	0.44					GOTERM_BP_DIRECT	neural tube closure	10	1.1	0.024	0.65					GOTERM_BP_DIRECT	positive regulation of cell growth	10	1	0.021	0.59
		GOTERM_BP_DIRECT	positive regulation of JUN kinase activity	10	0.6	0.0073	0.28					GOTERM_BP_DIRECT	Golgi to endosome transport	4	0.4	0.033	0.86					GOTERM_BP_DIRECT	negative regulation of translation	11	0.8	0.013	0.44					GOTERM_BP_DIRECT	vesicle-mediated transport	12	1.4	0.025	0.67					GOTERM_BP_DIRECT	cell differentiation	28	2.9	0.021	0.59
		GOTERM_BP_DIRECT	centrosome organization	9	0.5	0.0075	0.28					GOTERM_BP_DIRECT	ribosome biogenesis	6	0.7	0.033	0.86					GOTERM_BP_DIRECT	protein localization to plasma membrane	11	0.8	0.013	0.44					GOTERM_BP_DIRECT	cellular response to epidermal growth factor stimulus	6	0.7	0.026	0.68					GOTERM_BP_DIRECT	positive regulation of basement membrane assembly involved in embryonic body morphogenesis	3	0.3	0.021	0.59
		GOTERM_BP_DIRECT	DNA replication initiation	7	0.4	0.0082	0.3					GOTERM_BP_DIRECT	negative regulation of catalytic activity	8	0.9	0.034	0.86					GOTERM_BP_DIRECT	spliceosomal complex assembly	6	0.4	0.013	0.44					GOTERM_BP_DIRECT	regulation of microtubule polymerization	3	0.3	0.026	0.69					GOTERM_BP_DIRECT	establishment of spindle orientation	3	0.3	0.021	0.59
		GOTERM_BP_DIRECT	Golgi to endosome transport	6	0.4	0.0084	0.31					GOTERM_BP_DIRECT	positive regulation of protein targeting to membrane	5	0.6	0.036	0.9					GOTERM_BP_DIRECT	signal transduction by protein phosphorylation	10	0.7	0.014	0.45					GOTERM_BP_DIRECT	somatic recombination of immunoglobulin gene segments	3	0.3	0.026	0.69					GOTERM_BP_DIRECT	chromatin assembly or disassembly	3	0.3	0.021	0.59
		GOTERM_BP_DIRECT	protein deubiquitination	14	0.8	0.0085	0.31					GOTERM_BP_DIRECT	positive regulation of filopodium assembly	5	0.6	0.036	0.9					GOTERM_BP_DIRECT	clathrin-mediated endocytosis	5	0.4	0.014	0.45					GOTERM_BP_DIRECT	regulation of neuron projection development	5	0.6	0.027	0.69					GOTERM_BP_DIRECT	positive regulation of nuclear cell cycle DNA replication	3	0.3	0.021	0.59
		GOTERM_BP_DIRECT	stem cell population maintenance	13	0.8	0.0085	0.31					GOTERM_BP_DIRECT	positive regulation of endothelial cell migration	6	0.7	0.037	0.91					GOTERM_BP_DIRECT	regulation of vitamin D receptor signaling pathway	3	0.2	0.014	0.45					GOTERM_BP_DIRECT	endocytosis	12	1.4	0.029	0.75					GOTERM_BP_DIRECT	positive regulation of catalytic activity	9	0.9	0.022	0.59
		GOTERM_BP_DIRECT	regulation of alternative mRNA splicing, via spliceosome	10	0.6	0.0086	0.31					GOTERM_BP_DIRECT	kinetochore assembly	3	0.3	0.037	0.91					GOTERM_BP_DIRECT	histone H3-K36 demethylation	4	0.3	0.015	0.46					GOTERM_BP_DIRECT	negative regulation of mRNA splicing, via spliceosome	5	0.6	0.03	0.76					GOTERM_BP_DIRECT	exit from mitosis	4	0.4	0.022	0.59
		GOTERM_BP_DIRECT	regulation of exocytosis	8	0.5	0.0089	0.32					GOTERM_BP_DIRECT	protein heterooligomerization	10	1.1	0.037	0.91					GOTERM_BP_DIRECT	negative regulation of mRNA polyadenylation	4	0.3	0.015	0.46					GOTERM_BP_DIRECT	protein sumoylation	5	0.6	0.03	0.76					GOTERM_BP_DIRECT	positive regulation of gluconeogenesis	4	0.4	0.022	0.59
		GOTERM_BP_DIRECT	G1/S transition of mitotic cell cycle	12	0.7	0.0095	0.33					GOTERM_BP_DIRECT	rRNA processing	8	0.9	0.039	0.91					GOTERM_BP_DIRECT	nuclear pore organization	4	0.3	0.015	0.46					GOTERM_BP_DIRECT	neuron projection morphogenesis	8	0.9	0.031	0.78					GOTERM_BP_DIRECT	positive regulation of mRNA catabolic process	4	0.4	0.022	0.59
		GOTERM_BP_DIRECT	histone H3-K27 methylation	4	0.2	0.0099	0.33					GOTERM_BP_DIRECT	regulation of protein secretion	4	0.4	0.039	0.91					GOTERM_BP_DIRECT	RNA metabolic process	4	0.3	0.015	0.46					GOTERM_BP_DIRECT	cellular process	4	0.5	0.032	0.79					GOTERM_BP_DIRECT	positive regulation of vascular associated smooth muscle cell migration	4	0.4	0.022	0.59
		GOTERM_BP_DIRECT	somatic recombination of immunoglobulin gene segments	4	0.2	0.0099	0.33					GOTERM_BP_DIRECT	regulation of ventricular cardiac muscle cell membrane repolarization	4	0.4	0.039	0.91					GOTERM_BP_DIRECT	histone H4-K12 acetylation	4	0.3	0.015	0.46					GOTERM_BP_DIRECT	positive regulation of protein targeting to membrane	5	0.6	0.034	0.84					GOTERM_BP_DIRECT	positive regulation of G1/S transition of mitotic cell cycle	5	0.5	0.023	0.6
		GOTERM_BP_DIRECT	mRNA 5'-splice site recognition	4	0.2	0.0099	0.33					GOTERM_BP_DIRECT	histone H4-K8 acetylation	4	0.4	0.039	0.91					GOTERM_BP_DIRECT	multicellular organism growth	15	1.1	0.015	0.46					GOTERM_BP_DIRECT	vesicle transport along actin filament	3	0.3	0.036	0.85					GOTERM_BP_DIRECT	focal adhesion assembly	5	0.5	0.023	0.6
		GOTERM_BP_DIRECT	activation of JNKK activity	4	0.2	0.0099	0.33					GOTERM_BP_DIRECT	energy homeostasis	4	0.4	0.039	0.91					GOTERM_BP_DIRECT	vesicle-mediated transport	17	1.2	0.015	0.46					GOTERM_BP_DIRECT	negative regulation of B cell apoptotic process	3	0.3	0.036	0.85					GOTERM_BP_DIRECT	protein transport	21	2.2	0.023	0.61
		GOTERM_BP_DIRECT	negative regulation of sodium ion transport	4	0.2	0.0099	0.33					GOTERM_BP_DIRECT	histone H4-K5 acetylation	4	0.4	0.039	0.91					GOTERM_BP_DIRECT	phosphatidylinositol phosphorylation	8	0.6	0.015	0.46					GOTERM_BP_DIRECT	positive regulation of lamellipodium morphogenesis	3	0.3	0.036	0.85					GOTERM_BP_DIRECT	centrosome organization	6	0.6	0.025	0.65
		GOTERM_BP_DIRECT	nuclear pore complex assembly	5	0.3	0.01	0.34					GOTERM_BP_DIRECT	mitotic spindle organization	5	0.6	0.04	0.93					GOTERM_BP_DIRECT	DNA methylation	6	0.4	0.016	0.49					GOTERM_BP_DIRECT	protein localization to chromatin	3	0.3	0.036	0.85					GOTERM_BP_DIRECT	circadian regulation of gene expression	8	0.8	0.026	0.67
		GOTERM_BP_DIRECT	regulation of actin cytoskeleton organization	11	0.7	0.011	0.35					GOTERM_BP_DIRECT	heart morphogenesis	7	0.8	0.043	0.99					GOTERM_BP_DIRECT	heart morphogenesis	10	0.7	0.017	0.5					GOTERM_BP_DIRECT	histone H4-K8 acetylation	4	0.5	0.038	0.85					GOTERM_BP_DIRECT	regulation of circadian rhythm	7	0.7	0.027	0.67
		GOTERM_BP_DIRECT	translational initiation	11	0.7	0.011	0.35					GOTERM_BP_DIRECT	cell projection organization	5	0.6	0.045	1					GOTERM_BP_DIRECT	cellular protein localization	10	0.7	0.017	0.5					GOTERM_BP_DIRECT	histone H4-K5 acetylation	4	0.5	0.038	0.85					GOTERM_BP_DIRECT	positive regulation of actin filament polymerization	7	0.7	0.027	0.67
		GOTERM_BP_DIRECT	Wnt signaling pathway	20	1.2	0.011	0.36					GOTERM_BP_DIRECT	dendritic spine development	4	0.4	0.045	1					GOTERM_BP_DIRECT	regulation of circadian rhythm	9	0.6	0.018	0.51					GOTERM_BP_DIRECT	positive regulation of protein export from nucleus	4	0.5	0.038	0.85					GOTERM_BP_DIRECT	embryonic brain development	4	0.4	0.027	0.67
		GOTERM_BP_DIRECT	regulation of osteoclast differentiation	6	0.4	0.011	0.36					GOTERM_BP_DIRECT	protein localization to organelle	4	0.4	0.045	1					GOTERM_BP_DIRECT	regulated exocytosis	5	0.4	0.018	0.51					GOTERM_BP_DIRECT	regulation of axon extension	4	0.5	0.038	0.85					GOTERM_BP_DIRECT	clathrin-mediated endocytosis	4	0.4	0.027	0.67
		GOTERM_BP_DIRECT	circadian regulation of gene expression	12	0.7	0.012	0.39					GOTERM_BP_DIRECT	RNA export from nucleus	4	0.4	0.045	1					GOTERM_BP_DIRECT	Ras protein signal transduction	10	0.7	0.019	0.55					GOTERM_BP_DIRECT	alternative mRNA splicing, via spliceosome	4	0.5	0.038	0.85					GOTERM_BP_DIRECT	cerebellar Purkinje cell differentiation	4	0.4	0.027	0.67
		GOTERM_BP_DIRECT	phosphatidylinositol phosphorylation	9	0.5	0.012	0.4					GOTERM_BP_DIRECT	protein ubiquitination	24	2.7	0.046	1					GOTERM_BP_DIRECT	positive regulation of viral genome replication	6	0.4	0.02	0.55					GOTERM_BP_DIRECT	RNA secondary structure unwinding	6	0.7	0.038	0.85					GOTERM_BP_DIRECT	positive regulation of mesenchymal cell proliferation	6	0.6	0.028	0.68
		GOTERM_BP_DIRECT	mitotic sister chromatid segregation	7	0.4	0.013	0.41					GOTERM_BP_DIRECT	insulin secretion involved in cellular response to glucose stimulus	3	0.3	0.048	1					GOTERM_BP_DIRECT	phosphatidylinositol dephosphorylation	6	0.4	0.02	0.55					GOTERM_BP_DIRECT	positive regulation of JUN kinase activity	6	0.7	0.038	0.85					GOTERM_BP_DIRECT	labyrinthine layer blood vessel development	5	0.5	0.03	0.73
		GOTERM_BP_DIRECT	DNA-templated transcription, initiation	8	0.5	0.013	0.41					GOTERM_BP_DIRECT	nuclear export	3	0.3	0.048	1					GOTERM_BP_DIRECT	protein K48-linked deubiquitination	6	0.4	0.02	0.55					GOTERM_BP_DIRECT	regulation of exocytosis	5	0.6	0.038	0.86					GOTERM_BP_DIRECT	apoptotic process	27	2.8	0.03	0.73
		GOTERM_BP_DIRECT	positive regulation of transcription elongation from RNA polymerase II promoter	6	0.4	0.014	0.44					GOTERM_BP_DIRECT	histone H2B ubiquitination	3	0.3	0.048	1					GOTERM_BP_DIRECT	protein stabilization	17	1.2	0.02	0.56					GOTERM_BP_DIRECT	insulin receptor signaling pathway	7	0.8	0.041	0.9					GOTERM_BP_DIRECT	regulation of ion homeostasis	3	0.3	0.03	0.73
		GOTERM_BP_DIRECT	cellular response to prostaglandin E stimulus	6	0.4	0.014	0.44															GOTERM_BP_DIRECT	regulation of microtubule polymerization or depolymerization	4	0.3	0.021	0.57					GOTERM_BP_DIRECT	establishment of protein localization to plasma membrane	6	0.7	0.041	0.91					GOTERM_BP_DIRECT	positive regulation of sodium ion transmembrane transporter activity	3	0.3	0.03	0.73
		GOTERM_BP_DIRECT	regulation of DNA-templated transcription, elongation	5	0.3	0.014	0.44															GOTERM_BP_DIRECT	interkinetic nuclear migration	4	0.3	0.021	0.57					GOTERM_BP_DIRECT	cell projection organization	5	0.6	0.043	0.91					GOTERM_BP_DIRECT	TOR signaling	4	0.4	0.033	0.75
		GOTERM_BP_DIRECT	regulation of DNA replication	5	0.3	0.014	0.44															GOTERM_BP_DIRECT	axo-dendritic transport	4	0.3	0.021	0.57					GOTERM_BP_DIRECT	rhythmic process	5	0.6	0.043	0.91					GOTERM_BP_DIRECT	positive regulation of glycogen biosynthetic process	4	0.4	0.033	0.75
		GOTERM_BP_DIRECT	multicellular organism growth	17	1	0.015	0.44															GOTERM_BP_DIRECT	G1/S transition of mitotic cell cycle	10	0.7	0.021	0.57					GOTERM_BP_DIRECT	blastocyst development	5	0.6	0.043	0.91					GOTERM_BP_DIRECT	actin filament-based movement	4	0.4	0.033	0.75
		GOTERM_BP_DIRECT	cell migration	27	1.6	0.015	0.45															GOTERM_BP_DIRECT	negative regulation of mitotic cell cycle	7	0.5	0.022	0.58					GOTERM_BP_DIRECT	dendritic spine development	4	0.5	0.044	0.91					GOTERM_BP_DIRECT	regulation of release of sequestered calcium ion into cytosol	4	0.4	0.033	0.75
		GOTERM_BP_DIRECT	negative regulation of cell proliferation	45	2.7	0.015	0.45															GOTERM_BP_DIRECT	lamellipodium assembly	7	0.5	0.022	0.58					GOTERM_BP_DIRECT	positive regulation of transcription elongation from RNA polymerase II promoter	4	0.5	0.044	0.91					GOTERM_BP_DIRECT	positive regulation of I-kappaB kinase/NF-kappaB signaling	14	1.5	0.033	0.75
		GOTERM_BP_DIRECT	protein monoubiquitination	8	0.5	0.015	0.45															GOTERM_BP_DIRECT	cellular response to nerve growth factor stimulus	9	0.6	0.022	0.58					GOTERM_BP_DIRECT	negative regulation of stress fiber assembly	4	0.5	0.044	0.91					GOTERM_BP_DIRECT	microtubule-based movement	8	0.8	0.033	0.75
		GOTERM_BP_DIRECT	lamellipodium assembly	8	0.5	0.015	0.45															GOTERM_BP_DIRECT	brain development	32	2.3	0.022	0.58					GOTERM_BP_DIRECT	regulation of keratinocyte proliferation	3	0.3	0.046	0.91					GOTERM_BP_DIRECT	protein localization to plasma membrane	8	0.8	0.033	0.75
		GOTERM_BP_DIRECT	negative regulation of mitotic cell cycle	8	0.5	0.015	0.45															GOTERM_BP_DIRECT	Golgi to endosome transport	5	0.4	0.022	0.58					GOTERM_BP_DIRECT	positive regulation of RIG-I signaling pathway	3	0.3	0.046	0.91					GOTERM_BP_DIRECT	negative regulation of translation	8	0.8	0.033	0.75
		GOTERM_BP_DIRECT	vesicle organization	7	0.4	0.016	0.45															GOTERM_BP_DIRECT	positive regulation of axon extension	8	0.6	0.023	0.59					GOTERM_BP_DIRECT	spongiotrophoblast layer development	3	0.3	0.046	0.91					GOTERM_BP_DIRECT	regulation of GTPase activity	8	0.8	0.033	0.75
		GOTERM_BP_DIRECT	cell morphogenesis	14	0.8	0.016	0.46															GOTERM_BP_DIRECT	regulation of mRNA stability	6	0.4	0.023	0.6					GOTERM_BP_DIRECT	DNA unwinding involved in DNA replication	3	0.3	0.046	0.91					GOTERM_BP_DIRECT	response to osmotic stress	5	0.5	0.034	0.75
		GOTERM_BP_DIRECT	regulation of cardiac muscle contraction by calcium ion signaling	4	0.2	0.016	0.46															GOTERM_BP_DIRECT	protein targeting to plasma membrane	6	0.4	0.023	0.6					GOTERM_BP_DIRECT	IRES-dependent viral translational initiation	3	0.3	0.046	0.91					GOTERM_BP_DIRECT	cortical actin cytoskeleton organization	5	0.5	0.034	0.75
		GOTERM_BP_DIRECT	substrate-dependent cell migration, cell extension	4	0.2	0.016	0.46															GOTERM_BP_DIRECT	formation of translation preinitiation complex	6	0.4	0.023	0.6					GOTERM_BP_DIRECT	histone H4-K12 acetylation	3	0.3	0.046	0.91					GOTERM_BP_DIRECT	protein polyubiquitination	11	1.1	0.035	0.76
		GOTERM_BP_DIRECT	kinetochore assembly	4	0.2	0.016	0.46															GOTERM_BP_DIRECT	rRNA processing	11	0.8	0.024	0.6					GOTERM_BP_DIRECT	nuclear export	3	0.3	0.046	0.91					GOTERM_BP_DIRECT	neural tube closure	10	1	0.037	0.79
		GOTERM_BP_DIRECT	positive regulation of catalytic activity	13	0.8	0.017	0.47															GOTERM_BP_DIRECT	apoptotic process	37	2.6	0.025	0.63					GOTERM_BP_DIRECT	histone H3-K36 demethylation	3	0.3	0.046	0.91					GOTERM_BP_DIRECT	nucleosome assembly	10	1	0.037	0.79
		GOTERM_BP_DIRECT	regulation of circadian rhythm	10	0.6	0.018	0.49															GOTERM_BP_DIRECT	synaptic vesicle targeting	3	0.2	0.027	0.66					GOTERM_BP_DIRECT	histone H3-K27 trimethylation	3	0.3	0.046	0.91					GOTERM_BP_DIRECT	spinal cord development	7	0.7	0.038	0.79
		GOTERM_BP_DIRECT	positive regulation of dendritic spine morphogenesis	6	0.4	0.018	0.5															GOTERM_BP_DIRECT	maintenance of chromatin silencing	3	0.2	0.027	0.66					GOTERM_BP_DIRECT	neuromuscular process controlling balance	7	0.8	0.047	0.91					GOTERM_BP_DIRECT	negative regulation of phosphatase activity	7	0.7	0.038	0.79
		GOTERM_BP_DIRECT	positive regulation of dendrite extension	6	0.4	0.018	0.5															GOTERM_BP_DIRECT	regulation of protein secretion	5	0.4	0.028	0.66					GOTERM_BP_DIRECT	G1/S transition of mitotic cell cycle	7	0.8	0.047	0.91					GOTERM_BP_DIRECT	lysosome organization	6	0.6	0.038	0.79
		GOTERM_BP_DIRECT	homeostasis of number of cells	8	0.5	0.018	0.5															GOTERM_BP_DIRECT	positive regulation of histone H3-K4 methylation	5	0.4	0.028	0.66					GOTERM_BP_DIRECT	regulation of translational initiation	5	0.6	0.047	0.91					GOTERM_BP_DIRECT	cell morphogenesis	9	0.9	0.038	0.79
		GOTERM_BP_DIRECT	positive regulation of insulin receptor signaling pathway	5	0.3	0.019	0.51															GOTERM_BP_DIRECT	regulation of cytoskeleton organization	5	0.4	0.028	0.66					GOTERM_BP_DIRECT	osteoclast differentiation	5	0.6	0.047	0.91					GOTERM_BP_DIRECT	negative regulation of apoptotic signaling pathway	5	0.5	0.038	0.79
		GOTERM_BP_DIRECT	positive regulation of vascular associated smooth muscle cell migration	5	0.3	0.019	0.51															GOTERM_BP_DIRECT	positive regulation of catalytic activity	11	0.8	0.028	0.66					GOTERM_BP_DIRECT	positive regulation of apoptotic process	23	2.6	0.049	0.94					GOTERM_BP_DIRECT	stress fiber assembly	4	0.4	0.039	0.79
		GOTERM_BP_DIRECT	wound healing, spreading of cells	5	0.3	0.019	0.51															GOTERM_BP_DIRECT	positive regulation of telomere maintenance	4	0.3	0.029	0.66					GOTERM_BP_DIRECT	histone H3-K4 methylation	4	0.5	0.05	0.96					GOTERM_BP_DIRECT	cellular process	4	0.4	0.039	0.79
		GOTERM_BP_DIRECT	regulation of microtubule-based process	5	0.3	0.019	0.51															GOTERM_BP_DIRECT	regulation of phosphoprotein phosphatase activity	4	0.3	0.029	0.66															GOTERM_BP_DIRECT	spindle organization	4	0.4	0.039	0.79
		GOTERM_BP_DIRECT	cellular response to epinephrine stimulus	5	0.3	0.019	0.51															GOTERM_BP_DIRECT	response to UV-C	4	0.3	0.029	0.66															GOTERM_BP_DIRECT	mitotic spindle assembly checkpoint	4	0.4	0.039	0.79
		GOTERM_BP_DIRECT	nucleosome disassembly	5	0.3	0.019	0.51															GOTERM_BP_DIRECT	anaphase-promoting complex-dependent catabolic process	4	0.3	0.029	0.66															GOTERM_BP_DIRECT	plasma membrane organization	4	0.4	0.039	0.79
		GOTERM_BP_DIRECT	negative regulation of barbed-end actin filament capping	3	0.2	0.02	0.52															GOTERM_BP_DIRECT	UV-damage excision repair	4	0.3	0.029	0.66															GOTERM_BP_DIRECT	vesicle-mediated transport	12	1.3	0.04	0.8
		GOTERM_BP_DIRECT	regulation of vitamin D receptor signaling pathway	3	0.2	0.02	0.52															GOTERM_BP_DIRECT	histone H4 deacetylation	4	0.3	0.029	0.66															GOTERM_BP_DIRECT	positive regulation of lamellipodium morphogenesis	3	0.3	0.041	0.8
		GOTERM_BP_DIRECT	regulation of vesicle fusion	8	0.5	0.021	0.55															GOTERM_BP_DIRECT	establishment of protein localization to plasma membrane	8	0.6	0.029	0.67															GOTERM_BP_DIRECT	protein localization to chromatin	3	0.3	0.041	0.8
		GOTERM_BP_DIRECT	base-excision repair	8	0.5	0.021	0.55															GOTERM_BP_DIRECT	retrograde vesicle-mediated transport, Golgi to ER	7	0.5	0.029	0.67															GOTERM_BP_DIRECT	kinetochore assembly	3	0.3	0.041	0.8
		GOTERM_BP_DIRECT	learning	12	0.7	0.021	0.55															GOTERM_BP_DIRECT	autophagy	12	0.9	0.03	0.69															GOTERM_BP_DIRECT	dendritic spine maintenance	3	0.3	0.041	0.8
		GOTERM_BP_DIRECT	histone H3 deacetylation	6	0.4	0.023	0.57															GOTERM_BP_DIRECT	intrinsic apoptotic signaling pathway in response to DNA damage	9	0.6	0.03	0.69															GOTERM_BP_DIRECT	negative regulation of B cell apoptotic process	3	0.3	0.041	0.8
		GOTERM_BP_DIRECT	protein sumoylation	7	0.4	0.023	0.57															GOTERM_BP_DIRECT	proteasome-mediated ubiquitin-dependent protein catabolic process	18	1.3	0.031	0.69															GOTERM_BP_DIRECT	substrate-dependent cell migration, cell extension	3	0.3	0.041	0.8
		GOTERM_BP_DIRECT	brain development	37	2.2	0.023	0.58															GOTERM_BP_DIRECT	neuron apoptotic process	8	0.6	0.032	0.72															GOTERM_BP_DIRECT	vesicle transport along actin filament	3	0.3	0.041	0.8
		GOTERM_BP_DIRECT	RNA metabolic process	4	0.2	0.024	0.58															GOTERM_BP_DIRECT	actin filament bundle assembly	7	0.5	0.033	0.73															GOTERM_BP_DIRECT	positive regulation of protein targeting to membrane	5	0.5	0.043	0.83
		GOTERM_BP_DIRECT	histone H2B ubiquitination	4	0.2	0.024	0.58															GOTERM_BP_DIRECT	calcium ion regulated exocytosis	5	0.4	0.033	0.73															GOTERM_BP_DIRECT	neurogenesis	8	0.8	0.044	0.83
		GOTERM_BP_DIRECT	nuclear pore organization	4	0.2	0.024	0.58															GOTERM_BP_DIRECT	regulation of small GTPase mediated signal transduction	5	0.4	0.033	0.73															GOTERM_BP_DIRECT	negative regulation of catalytic activity	8	0.8	0.044	0.83
		GOTERM_BP_DIRECT	regulation of cell motility	4	0.2	0.024	0.58															GOTERM_BP_DIRECT	synaptic vesicle endocytosis	5	0.4	0.033	0.73															GOTERM_BP_DIRECT	transforming growth factor beta receptor signaling pathway	8	0.8	0.044	0.83
		GOTERM_BP_DIRECT	negative regulation of cAMP-dependent protein kinase activity	4	0.2	0.024	0.58															GOTERM_BP_DIRECT	myelination	9	0.6	0.034	0.73															GOTERM_BP_DIRECT	substrate adhesion-dependent cell spreading	6	0.6	0.045	0.84
		GOTERM_BP_DIRECT	DNA unwinding involved in DNA replication	4	0.2	0.024	0.58															GOTERM_BP_DIRECT	activation of MAPKK activity	9	0.6	0.037	0.77															GOTERM_BP_DIRECT	regulation of osteoclast differentiation	4	0.4	0.045	0.84
		GOTERM_BP_DIRECT	positive regulation of interleukin-2 secretion	4	0.2	0.024	0.58															GOTERM_BP_DIRECT	negative regulation of transcription elongation from RNA polymerase II promoter	4	0.3	0.037	0.77															GOTERM_BP_DIRECT	regulation of ventricular cardiac muscle cell membrane repolarization	4	0.4	0.045	0.84
		GOTERM_BP_DIRECT	neuromuscular process controlling balance	11	0.7	0.025	0.58															GOTERM_BP_DIRECT	actin crosslink formation	4	0.3	0.037	0.77															GOTERM_BP_DIRECT	negative regulation of extrinsic apoptotic signaling pathway	6	0.6	0.049	0.89
		GOTERM_BP_DIRECT	cAMP-mediated signaling	8	0.5	0.025	0.58															GOTERM_BP_DIRECT	nuclear pore complex assembly	4	0.3	0.037	0.77															GOTERM_BP_DIRECT	Rho protein signal transduction	6	0.6	0.049	0.89
		GOTERM_BP_DIRECT	protein localization to nucleus	8	0.5	0.025	0.58															GOTERM_BP_DIRECT	chromosome condensation	4	0.3	0.037	0.77
		GOTERM_BP_DIRECT	neurotransmitter secretion	8	0.5	0.025	0.58															GOTERM_BP_DIRECT	negative regulation of apoptotic signaling pathway	6	0.4	0.037	0.77
		GOTERM_BP_DIRECT	protein stabilization	19	1.1	0.025	0.58															GOTERM_BP_DIRECT	positive regulation of exocytosis	6	0.4	0.037	0.77
		GOTERM_BP_DIRECT	positive regulation of cell growth	14	0.8	0.025	0.58															GOTERM_BP_DIRECT	protein sumoylation	6	0.4	0.037	0.77
		GOTERM_BP_DIRECT	histone ubiquitination	5	0.3	0.025	0.58															GOTERM_BP_DIRECT	negative regulation of insulin receptor signaling pathway	7	0.5	0.038	0.77
		GOTERM_BP_DIRECT	positive regulation of histone deacetylation	5	0.3	0.025	0.58															GOTERM_BP_DIRECT	positive regulation of mesenchymal cell proliferation	7	0.5	0.038	0.77
		GOTERM_BP_DIRECT	positive regulation of glucose import in response to insulin stimulus	5	0.3	0.025	0.58															GOTERM_BP_DIRECT	protein transport	27	1.9	0.039	0.79
		GOTERM_BP_DIRECT	clathrin-mediated endocytosis	5	0.3	0.025	0.58															GOTERM_BP_DIRECT	negative regulation of gene expression	23	1.6	0.043	0.83
		GOTERM_BP_DIRECT	establishment of endothelial intestinal barrier	5	0.3	0.025	0.58															GOTERM_BP_DIRECT	glucocorticoid receptor signaling pathway	3	0.2	0.043	0.83
		GOTERM_BP_DIRECT	phosphorylation	20	1.2	0.026	0.59															GOTERM_BP_DIRECT	positive regulation of basement membrane assembly involved in embryonic body morphogenesis	3	0.2	0.043	0.83
		GOTERM_BP_DIRECT	protein transport	32	1.9	0.027	0.61															GOTERM_BP_DIRECT	establishment of spindle orientation	3	0.2	0.043	0.83
		GOTERM_BP_DIRECT	retrograde transport, endosome to Golgi	11	0.7	0.027	0.61															GOTERM_BP_DIRECT	chromatin assembly or disassembly	3	0.2	0.043	0.83
		GOTERM_BP_DIRECT	myoblast fusion	6	0.4	0.028	0.61															GOTERM_BP_DIRECT	DNA methylation on cytosine within a CG sequence	3	0.2	0.043	0.83
		GOTERM_BP_DIRECT	negative regulation of phosphatase activity	10	0.6	0.028	0.63															GOTERM_BP_DIRECT	DNA methylation involved in embryo development	3	0.2	0.043	0.83
		GOTERM_BP_DIRECT	negative regulation of insulin receptor signaling pathway	8	0.5	0.029	0.63															GOTERM_BP_DIRECT	SRP-dependent cotranslational protein targeting to membrane, translocation	3	0.2	0.043	0.83
		GOTERM_BP_DIRECT	epidermal growth factor receptor signaling pathway	9	0.5	0.029	0.63															GOTERM_BP_DIRECT	positive regulation of nuclear cell cycle DNA replication	3	0.2	0.043	0.83
		GOTERM_BP_DIRECT	protein ubiquitination involved in ubiquitin-dependent protein catabolic process	18	1.1	0.029	0.64															GOTERM_BP_DIRECT	nucleocytoplasmic transport	6	0.4	0.043	0.84
		GOTERM_BP_DIRECT	intracellular steroid hormone receptor signaling pathway	5	0.3	0.032	0.69															GOTERM_BP_DIRECT	negative regulation of fat cell differentiation	8	0.6	0.044	0.86
		GOTERM_BP_DIRECT	maturation of SSU-rRNA	5	0.3	0.032	0.69															GOTERM_BP_DIRECT	cellular response to organic cyclic compound	15	1.1	0.047	0.88
		GOTERM_BP_DIRECT	centrosome localization	5	0.3	0.032	0.69															GOTERM_BP_DIRECT	alpha-beta T cell differentiation	4	0.3	0.047	0.88
		GOTERM_BP_DIRECT	actin filament-based movement	5	0.3	0.032	0.69															GOTERM_BP_DIRECT	positive regulation of transcription from RNA polymerase III promoter	4	0.3	0.047	0.88
		GOTERM_BP_DIRECT	insulin-like growth factor receptor signaling pathway	5	0.3	0.032	0.69															GOTERM_BP_DIRECT	negative regulation of cell size	4	0.3	0.047	0.88
		GOTERM_BP_DIRECT	regulation of autophagy	9	0.5	0.033	0.69															GOTERM_BP_DIRECT	regulation of DNA replication	4	0.3	0.047	0.88
		GOTERM_BP_DIRECT	G2/M transition of mitotic cell cycle	8	0.5	0.033	0.69															GOTERM_BP_DIRECT	cellular response to epidermal growth factor stimulus	7	0.5	0.047	0.88
		GOTERM_BP_DIRECT	cell adhesion	32	1.9	0.033	0.69															GOTERM_BP_DIRECT	neurogenesis	10	0.7	0.047	0.88
		GOTERM_BP_DIRECT	DNA methylation	6	0.4	0.033	0.69															GOTERM_BP_DIRECT	positive regulation of microtubule polymerization	5	0.4	0.047	0.88
		GOTERM_BP_DIRECT	protein localization to chromosome, telomeric region	4	0.2	0.034	0.69															GOTERM_BP_DIRECT	histone H3 deacetylation	5	0.4	0.047	0.88
		GOTERM_BP_DIRECT	positive regulation of DNA-templated transcription, elongation	4	0.2	0.034	0.69															GOTERM_BP_DIRECT	protein import into nucleus	9	0.6	0.049	0.89
		GOTERM_BP_DIRECT	interkinetic nuclear migration	4	0.2	0.034	0.69															GOTERM_BP_DIRECT	positive regulation of actin filament polymerization	8	0.6	0.049	0.89
		GOTERM_BP_DIRECT	regulation of microtubule polymerization or depolymerization	4	0.2	0.034	0.69															GOTERM_BP_DIRECT	actomyosin structure organization	6	0.4	0.049	0.89
		GOTERM_BP_DIRECT	axo-dendritic transport	4	0.2	0.034	0.69
		GOTERM_BP_DIRECT	cell proliferation	29	1.7	0.034	0.7
		GOTERM_BP_DIRECT	positive regulation of protein tyrosine kinase activity	7	0.4	0.037	0.72
		GOTERM_BP_DIRECT	positive regulation of neuron death	7	0.4	0.037	0.72
		GOTERM_BP_DIRECT	mitotic cell cycle	9	0.5	0.037	0.72
		GOTERM_BP_DIRECT	positive regulation of glucose import	8	0.5	0.037	0.72
		GOTERM_BP_DIRECT	definitive erythrocyte differentiation	3	0.2	0.038	0.72
		GOTERM_BP_DIRECT	intracellular protein transmembrane transport	3	0.2	0.038	0.72
		GOTERM_BP_DIRECT	apical constriction	3	0.2	0.038	0.72
		GOTERM_BP_DIRECT	negative regulation of growth hormone secretion	3	0.2	0.038	0.72
		GOTERM_BP_DIRECT	response to clozapine	3	0.2	0.038	0.72
		GOTERM_BP_DIRECT	maintenance of chromatin silencing	3	0.2	0.038	0.72
		GOTERM_BP_DIRECT	regulation of actin filament-based process	3	0.2	0.038	0.72
		GOTERM_BP_DIRECT	cellular response to Thyroglobulin triiodothyronine	3	0.2	0.038	0.72
		GOTERM_BP_DIRECT	regulation of membrane permeability	3	0.2	0.038	0.72
		GOTERM_BP_DIRECT	positive regulation of histone H2B ubiquitination	3	0.2	0.038	0.72
		GOTERM_BP_DIRECT	Schwann cell proliferation	3	0.2	0.038	0.72
		GOTERM_BP_DIRECT	signal transduction by protein phosphorylation	10	0.6	0.039	0.74
		GOTERM_BP_DIRECT	regulation of ARF protein signal transduction	5	0.3	0.04	0.74
		GOTERM_BP_DIRECT	mRNA transcription from RNA polymerase II promoter	5	0.3	0.04	0.74
		GOTERM_BP_DIRECT	histone H3-K4 trimethylation	5	0.3	0.04	0.74
		GOTERM_BP_DIRECT	cellular protein catabolic process	5	0.3	0.04	0.74
		GOTERM_BP_DIRECT	cellular process	5	0.3	0.04	0.74
		GOTERM_BP_DIRECT	negative regulation of translation	11	0.7	0.041	0.74
		GOTERM_BP_DIRECT	protein heterooligomerization	15	0.9	0.041	0.74
		GOTERM_BP_DIRECT	cerebral cortex development	13	0.8	0.042	0.75
		GOTERM_BP_DIRECT	regulation of translational initiation	7	0.4	0.042	0.75
		GOTERM_BP_DIRECT	extrinsic apoptotic signaling pathway via death domain receptors	7	0.4	0.042	0.75
		GOTERM_BP_DIRECT	regulation of axonogenesis	7	0.4	0.042	0.75
		GOTERM_BP_DIRECT	negative regulation of ERK1 and ERK2 cascade	11	0.7	0.045	0.79
		GOTERM_BP_DIRECT	autophagy	13	0.8	0.045	0.79
		GOTERM_BP_DIRECT	mitochondrial fragmentation involved in apoptotic process	4	0.2	0.046	0.79
		GOTERM_BP_DIRECT	regulation of protein complex assembly	4	0.2	0.046	0.79
		GOTERM_BP_DIRECT	regulation of phosphoprotein phosphatase activity	4	0.2	0.046	0.79
		GOTERM_BP_DIRECT	positive regulation of glucose metabolic process	4	0.2	0.046	0.79
		GOTERM_BP_DIRECT	negative regulation of catenin import into nucleus	4	0.2	0.046	0.79
		GOTERM_BP_DIRECT	epithelial cell-cell adhesion	4	0.2	0.046	0.79
		GOTERM_BP_DIRECT	anaphase-promoting complex-dependent catabolic process	4	0.2	0.046	0.79
		GOTERM_BP_DIRECT	protein targeting to plasma membrane	6	0.4	0.047	0.8
		GOTERM_BP_DIRECT	establishment or maintenance of cell polarity	6	0.4	0.047	0.8
		GOTERM_BP_DIRECT	ribosome biogenesis	8	0.5	0.048	0.81
		GOTERM_BP_DIRECT	pigmentation	8	0.5	0.048	0.81
		GOTERM_BP_DIRECT	insulin receptor signaling pathway	10	0.6	0.048	0.81
		GOTERM_BP_DIRECT	regulation of cytoskeleton organization	5	0.3	0.049	0.82
		GOTERM_BP_DIRECT	positive regulation of fibroblast migration	5	0.3	0.049	0.82
		GOTERM_BP_DIRECT	regulation of protein secretion	5	0.3	0.049	0.82

## Sheet: List1
Table S11. A List of Differentially Phosphorylated Proteins Involved in Regulation of Small GTPase Activity and MAPK Signaling in GH1 Cells after siRNA Knockdown of β-Arrestin2 and Stimulation with 1 μM TRH or TAL
Abbreviations
C	control
Arr	β-arrestin
TRH	tyrotropi-releasing hormone
TAL	taltirelin
Experimental groups
C	untreated control cells
TRH	cells treated with 1 mM TRH
TAL	cells treated with 1 mM TAL
Arr	cells with decreased levels of β-arrestin2
Arr-TRH	cells with decreased levels of β-arrestin2, treated with 1 mM TRH
Arr-TAL	cells with decreased levels of β-arrestin2, treated with 1 mM TAL
Abbreviations of differences
TRH/C	the difference in protein levels between control and TRH-treated cells
TAL/C	the difference in protein levels between control and TAL-treated cells
Arr/C	the difference in protein levels between control and βarrestin-2-defficient cells
Arr-TRH/Arr	the difference in protein levels between βarrestin-2-silenced and βarrestin-2-defficient cells treated with TRH
Arr-TAL/Arr	the difference in protein levels between βarrestin-2-silenced and βarrestin-2-defficient cells treated with TAL
Slopes
A-L	represents identification of phosphosite comprised of protein ID, protein names, gene name, sequence window, number of phospho (STY) and phospho (STY) probability, type and position of phosphorylated amino acid and multiplicity
M-R	represent medians of replicates for each of six experimental groups
S-W	represent differences in protein levels between compared groups
X-AB	represent fold changes in protein levels between compared groups
	a colour in Fold change part marks protein alterations on condition that protein was detected at least in two samples from triplicate and at least one median intensity is above 19.00
AC-AV	represent Statistics, Student´s T-tests
AW-BB	represent identification parameters comprising of posterior error probability (PEP), scores for identification of phosphopeptide and localization of phosphorylation and mass error
BC-BZ	represent label-free quantification intensities for individual samples
Explanatory notes to slopes X-AB (fold change)
the presence or absence of protein is labeled using C (protein was detected only in samples of control cells), TRH (protein was detected only in samples of TRH-treated cells), TAL (protein was detected only in samples of TAL-treated cells), AR (protein was detected only in samples of βarrestin-2-silenced cells), AR TRH (protein was detected only in samples of βarrestin-2-silenced cells treated wi…
the upregulation in protein phosphorylation at specific amino acid is labeled by positive number/ the downregulation by negative number
Phosphosite identification												Quantification																Statistics																				Identification parameters
												Medians						Difference					Fold change
T: Protein	T: Protein names	T: Gene names	T: Sequence window	T: Phospho (STY) Probabilities	T: Fasta headers	M: Number of Phospho (STY)	C: Amino acid	N: Position	N: Localization prob	C: Multiplicity	T: Proteins	N: C	N: TRH	N: TAL	N: Arr	N: Arr-TRH	N: Arr-TAL	N: TRH/C	N: TAL/C	N: Arr/C	N: Arr-TRH/Arr	N: Arr-TAL/Arr	TRH/C	TAL/C	Arr/C	Arr-TRH/Arr	Arr-TAL/Arr	N: -Log Student´s T-test p-value TRH/C	N: Student´s T-test q-value TRH/C	N: Student´s T-test Difference TRH/C	N: Student´s T-test statistics TRH/C	N: -Log Student´s T-test p-value TAL/C	N: Student´s T-test q-value TAL/C	N: Student´s T-test Difference TAL/C	N: Student´s T-test statistics TAL/C	N: -Log Student´s T-test p-value Arr/C	N: Student´s T-test q-value Arr/C	N: Student´s T-test Difference Arr/C	N: Student´s T-test statistics Arr/C	N: -Log Student´s T-test p-value Arr-TRH/Arr	N: Student´s T-test q-value Arr-TRH/Arr	N: Student´s T-test Difference Arr-TRH/Arr	N: Student´s T-test statistics Arr-TRH/Arr	N: -Log Student´s T-test p-value Arr-TAL/Arr	N: Student´s T-test q-value Arr-TAL/Arr	N: Student´s T-test Difference Arr-TAL/Arr	N: Student´s T-test statistics Arr-TAL/Arr	N: PEP	N: Score
F1LRI7	AP2 associated kinase 1	Aak1	AQIQAPARQQPKVQTTPPPTIQGQKVGSLTP	VQTT(1)PPPTIQGQK	AP2-associated protein kinase 1 OS;AP2-associated protein kinase 1 OS	1	T	608	0.999708	1	F1LRI7;P0C1X8	16.8163	19.3376	12.5237	20.5029	20.625	20.0178	2.52129	-4.29262	3.6866	0.122086	-0.485176	5.74095	-19.5978	12.88	1.08831	-1.39976	0.537047	1	1.88597	1.14355	0	0.837719	-4.92794	0	1.85357	0.0318924	2.94948	3.07087	0.51093	1	0.207318	0.724133	0.933149	0.571983	-0.369696	-1.22504	0.00207293	130.47
F1LRI7	AP2 associated kinase 1	Aak1	TTPPPTIQGQKVGSLTPPSSPKTQRAGHRRI	VGSLT(1)PPS(0.614)S(0.386)PK	AP2-associated protein kinase 1 OS;AP2-associated protein kinase 1 OS	2	T	622	0.999976	2	F1LRI7;P0C1X8	21.8058	19.5552	14.8336	25.5855	25.5989	25.1913	-2.25058	-6.97216	3.7797	0.0134811	-0.394175	-4.75874	-125.55	13.73	1.00939	-1.31419	0.129794	1	-1.65218	-0.353794	0.722399	0.0692457	-6.97216	-1.90348	0.792603	0.111177	3.61976	1.63877	0.313888	1	0.239037	0.572573	0.325252	0.923086	-0.184765	-0.546447	2.05819e-15	166.62
F1LRI7	AP2 associated kinase 1	Aak1	PTIQGQKVGSLTPPSSPKTQRAGHRRILSDV	VGSLT(1)PPS(0.225)S(0.775)PK	AP2-associated protein kinase 1 OS;AP2-associated protein kinase 1 OS	2	S	626	0.774974	2	F1LRI7;P0C1X8	18.3959	20.4528	14.8336	25.6909	25.5989	25.3601	2.05683	-3.56235	7.295	-0.0919876	-0.330791	TRH	-11.8134	157.041	AR TRH	-1.2577	0	1	2.05683	0	0	0.886606	-3.56235	0	0	1	7.29499	0	0	0.856628	-0.0263844	0	0	1	-0.330791	0	2.05819e-15	166.62
F1M0N1	ABL proto-oncogene 2, non-receptor tyrosine kinase	Abl2	ASSGSPALPRKQRDKSPSSLLEDAKETCFTR	DKS(1)PSSLLEDAK	Tyrosine-protein kinase OS	1	S	629	0.999973	1	F1M0N1	15.6747	19.6317	NaN	21.8193	21.8976	21.743	3.957	NaN	6.1446	0.0782795	-0.076355	15.5302	NaN	70.75	1.05576	AR	0.263015	1	2.14694	0.658338	0	1	NaN	0	1.28316	0.0407866	4.38251	2.39795	0.180828	1	0.0954537	0.311939	0.193019	0.990965	-0.124339	-0.358295	9.8638e-17	167.03
A0A0G2K429	adenylate cyclase 6	Adcy6	CAPRYMSCLKNVEPPSPTPAARTRCPWQDEA	NVEPPS(0.938)PT(0.062)PAAR	Adenylate cyclase type 6 OS;Adenylate cyclase type 6 OS;Adenylate cyclase type 6 OS	1	S	67	0.937768	1	A0A0G2K429;F1LSD1;Q03343	17.0132	20.9059	NaN	22.2548	22.4356	22.6613	3.8927	NaN	5.2416	0.180824	0.406471	14.8532	NaN	37.83	1.13353	1.32544	0.450185	1	2.75775	1.00764	0	1	NaN	0	1.14885	0.0516688	4.13598	2.16649	0.454082	1	0.145225	0.601594	0.528587	0.787401	0.287814	0.847283	8.97799e-05	125.74
A0A0G2K429	adenylate cyclase 6	Adcy6	PRYMSCLKNVEPPSPTPAARTRCPWQDEAFI	NVEPPS(0.224)PT(0.776)PAAR	Adenylate cyclase type 6 OS;Adenylate cyclase type 6 OS;Adenylate cyclase type 6 OS	1	T	69	0.776015	1	A0A0G2K429;F1LSD1;Q03343	NaN	23.049	NaN	22.2548	22.4611	22.2908	NaN	NaN	NaN	0.206242	0.035984	NaN	NaN	AR	1.15368	AR	0	0.74333	NaN	0	NaN	1	0	NaN	0	0.915686	NaN	0	0.304165	1	0.136218	0.482574	0	1	-0.00875155	0	0.000295524	117.71
O35889	afadin, adherens junction formation factor	Afdn	QGAIYHGLATLLNQPSPMMQRISDRRGSGKP	QGAIYHGLATLLNQPS(1)PMMQR	Afadin OS;Afadin OS	1	S	1114	1	1	O35889;F1LT10	20.2657	20.9176	NaN	24.1742	24.1595	23.9535	0.651905	NaN	3.9085	-0.0146637	-0.220724	1.57124	NaN	AR	-1.01022	-1.16532	0.0472473	1	0.651907	0.143338	0	1	NaN	0	0.842007	0.0993859	3.85765	1.73253	0.221134	1	0.0525894	0.269279	0.185713	1	-0.0725465	-0.286793	2.7274e-22	158.45
O35889	afadin, adherens junction formation factor	Afdn	LPGDDRLMKNRADHRSSPNVANQPPSPGGKS	ADHRS(1)S(1)PNVANQPPS(1)PGGK	Afadin OS;Afadin OS	2;3	S	1179	1	3	O35889;F1LT10	17.3871	18.8907	15.1215	22.4573	22.1637	21.628	1.50356	-2.26564	5.0702	-0.293613	-0.829313	2.83542	-4.80868	33.6	-1.22571	-1.77684	0.00816854	1	0.0707283	0.0240039	0	1	-3.38643	0	1.27208	0.0434717	3.82624	2.36061	0.346052	1	-0.195587	-0.571004	1.31555	0.355964	-0.630494	-1.77553	1.9563e-05	133.17
O35889	afadin, adherens junction formation factor	Afdn	PGDDRLMKNRADHRSSPNVANQPPSPGGKSP	ADHRS(1)S(1)PNVANQPPS(1)PGGK	Afadin OS;Afadin OS	2;3	S	1180	1	3	O35889;F1LT10	17.3871	18.8907	15.1215	22.4573	22.1637	21.628	1.50356	-2.26564	5.0702	-0.293613	-0.829313	2.83542	-4.80868	33.6	-1.22571	-1.77684	0.00816854	1	0.0707283	0.0240039	0	1	-3.38643	0	1.27208	0.0435186	3.82624	2.36061	0.346052	1	-0.195587	-0.571004	1.31555	0.355425	-0.630494	-1.77553	1.75595e-07	149.12
O35889	afadin, adherens junction formation factor	Afdn	RADHRSSPNVANQPPSPGGKSPYTSGTAAKI	ADHRS(1)S(1)PNVANQPPS(1)PGGK	Afadin OS;Afadin OS	1;2;3	S	1189	1	3	O35889;F1LT10	17.3871	18.8907	15.1215	22.4573	22.1637	21.628	1.50356	-2.26564	5.0702	-0.293613	-0.829313	2.83542	-4.80868	33.6	-1.22571	-1.77684	0.00816854	1	0.0707283	0.0240039	0	1	-3.38643	0	1.27208	0.0434951	3.82624	2.36061	0.346052	1	-0.195587	-0.571004	1.31555	0.354888	-0.630494	-1.77553	1.15138e-57	185.63
O35889	afadin, adherens junction formation factor	Afdn	GTYDAPRDTREKLSRSQDADLPGSSGAPENL	S(1)QDADLPGSSGAPENLTFR	Afadin OS;Afadin OS	1	S	1779	1	1	O35889;F1LT10	19.8045	20.1292	18.0234	21.941	21.6418	21.5876	0.324697	-1.78104	2.1365	-0.299131	-0.353346	NaN	-3.43674	4.4	-1.2304	-1.27752	0.00670009	1	-0.0261364	-0.0187216	2.20527	0.00189533	-2.19557	-3.46728	1.61676	0.0331694	1.66632	2.5386	0.445134	1	-0.2194	-0.683857	0.384293	0.876131	-0.213343	-0.622962	1.25816e-09	145.73
F1M9N7	ArfGAP with FG repeats 1	Agfg1	SLLGESAPALHLNKGTPTQSPVVGRSQGQQQ	SLLGESAPALHLNKGT(0.999)PT(0.211)QS(0.79)PVVGR	Arf-GAP domain and FG repeat-containing protein 1 OS;Arf-GAP domain and FG repeat-containing protein 1 OS	2	T	177	0.999341	2	F1M9N7;Q4KLH5	21.7324	25.134	19.246	27.7747	27.5872	27.4167	3.40164	-2.48633	6.0423	-0.187441	-0.357925	C	-5.6	65.9	-1.13874	-1.28158	0.238035	1	1.84648	0.601668	1.26804	0.00935358	-4.09325	-2.36338	1.36797	0.0371171	4.4358	2.54381	0.163976	1	-0.116988	-0.311848	0.36444	0.871307	-0.266858	-0.640035	1.95804e-09	103.31
F1M9N7	ArfGAP with FG repeats 1	Agfg1	LGESAPALHLNKGTPTQSPVVGRSQGQQQEK	SLLGESAPALHLNKGT(0.994)PT(0.875)QS(0.131)PVVGR	Arf-GAP domain and FG repeat-containing protein 1 OS;Arf-GAP domain and FG repeat-containing protein 1 OS	2	T	179	0.87455	2	F1M9N7;Q4KLH5	18.6828	NaN	NaN	25.4133	25.1735	24.791	NaN	NaN	6.7305	-0.239723	-0.622217	NaN	NaN	AR	-1.18077	-1.53924	0	0.999437	NaN	0	0	1	NaN	0	0	1	6.72704	0	0.425046	1	-0.206747	-0.65391	0.642961	0.552747	-2.44508	-1.30185	2.04936e-08	99.414
F1M9N7	ArfGAP with FG repeats 1	Agfg1	ESAPALHLNKGTPTQSPVVGRSQGQQQEKKQ	SLLGESAPALHLNKGT(0.927)PT(0.074)QS(0.998)PVVGR	Arf-GAP domain and FG repeat-containing protein 1 OS;Arf-GAP domain and FG repeat-containing protein 1 OS	1;2	S	181	0.998444	2	F1M9N7;Q4KLH5	21.3703	22.9643	19.246	27.7747	27.494	27.6378	1.59398	-2.12425	6.4044	-0.280703	-0.136831	C	-4.36	84.71	-1.21479	-1.09949	0	1	0.265454	0	1.23591	0.0111553	-3.50454	-2.19083	1.80121	0.0322234	5.02452	3.1231	0.482429	1	-1.83639	-1.00355	0.532466	0.632358	-2.69606	-1.12455	1.95804e-09	103.31
G3V6M0	A-kinase anchoring protein 6	Akap6	DRKGQVVDLKPELSRSTPSLVDPPDRSKLCL	S(0.835)T(0.165)PSLVDPPDR	A kinase (PRKA) anchor protein 6 OS;A-kinase anchor protein 6 OS	1	S	423	0.835381	1	G3V6M0;Q9WVC7	NaN	NaN	NaN	20.9289	21.2261	21.3192	NaN	NaN	NaN	0.297218	0.390253	NaN	NaN	AR	1.22877	AR	NaN	1	0	NaN	NaN	1	0	NaN	0	1	NaN	0	0.581807	1	0.402671	0.985526	0	0.997199	0.414623	0	0.000877957	107.09
G3V6M0	A-kinase anchoring protein 6	Akap6	ASSPVLSDKTDLVPLSGLSPQKGADDAKEGD	T(0.159)AS(0.159)S(0.159)PVLS(0.342)DKT(0.183)DLVPLS(0.968)GLS(0.031)PQK	A kinase (PRKA) anchor protein 6 OS;A-kinase anchor protein 6 OS	2	S	2208	0.967824	2	G3V6M0;Q9WVC7	19.2899	NaN	NaN	20.0109	19.7249	19.7122	NaN	NaN	0.721	-0.285954	-0.298687	NaN	NaN	AR	AR	AR	0	1	NaN	0	0	1	NaN	0	0	1	0.667092	0	0.30016	1	-0.232042	-0.560411	0	1	-0.244774	0	0.00431948	54.668
F1LPB4	A-kinase anchoring protein 9	Akap9	LQYESKLSALEEELHSQRGSPTTPPKGENSG	LS(0.084)ALEEELHS(0.889)QRGS(0.071)PT(0.978)T(0.977)PPKGENS(0.001)GFAANR	A-kinase-anchoring protein 9 OS;A-kinase-anchoring protein 9 OS	3	S	858	0.888682	3	F1LPB4;A0A0G2K548	19.2561	NaN	NaN	22.7071	22.4296	22.2713	NaN	NaN	3.451	-0.277489	-0.435785	C	C	10.9359	-1.21208	-1.35265	0	1	NaN	0	0	1	NaN	0	0.607619	0.199534	3.28109	1.37472	0.143151	1	-0.114963	-0.285883	0.587701	0.75492	-0.29455	-0.889732	0.00127034	61.014
F1LPB4	A-kinase anchoring protein 9	Akap9	SKLSALEEELHSQRGSPTTPPKGENSGFAAN	LS(0.006)ALEEELHS(0.035)QRGS(0.917)PT(0.5)T(0.497)PPKGENS(0.045)GFAANR	A-kinase-anchoring protein 9 OS;A-kinase-anchoring protein 9 OS	2	S	862	0.917051	2	F1LPB4;A0A0G2K548	18.3515	19.5773	15.6292	24.5869	23.9098	23.9703	1.22581	-2.72229	6.2354	-0.677088	-0.616575	2.33887	-6.6	75.3429	-1.59891	-1.53323	0.101175	1	-0.920903	-0.273293	1.03864	0.0198276	-4.29688	-2.10313	1.06197	0.0576	4.35708	2.14835	0.98729	0.891736	-0.558852	-1.46861	1.20528	0.409283	-0.532993	-1.65042	0.00332049	49.709
F1LPB4	A-kinase anchoring protein 9	Akap9	LSALEEELHSQRGSPTTPPKGENSGFAANRT	LS(0.084)ALEEELHS(0.889)QRGS(0.071)PT(0.978)T(0.977)PPKGENS(0.001)GFAANR	A-kinase-anchoring protein 9 OS;A-kinase-anchoring protein 9 OS	2;3	T	864	0.977645	3	F1LPB4;A0A0G2K548	19.2561	NaN	NaN	22.7071	22.4296	22.2713	NaN	NaN	3.451	-0.277489	-0.435785	C	C	10.9359	-1.21208	-1.35265	0	0.684489	NaN	0	0	1	NaN	0	0.607619	0.199484	3.28109	1.37472	0.143151	1	-0.114963	-0.285883	0.587701	0.754644	-0.29455	-0.889732	0.00127034	61.014
F1LPB4	A-kinase anchoring protein 9	Akap9	SALEEELHSQRGSPTTPPKGENSGFAANRTF	LS(0.084)ALEEELHS(0.889)QRGS(0.071)PT(0.978)T(0.977)PPKGENS(0.001)GFAANR	A-kinase-anchoring protein 9 OS;A-kinase-anchoring protein 9 OS	2;3	T	865	0.97657	2	F1LPB4;A0A0G2K548	18.3515	17.0466	15.6292	24.3444	23.9098	23.9273	-1.30483	-2.72229	5.9929	-0.434643	-0.417093	-2.47055	-6.6	63.6858	-1.35158	-1.33523	0.411582	1	-3.13339	-0.976761	1.03864	0.0198204	-4.29688	-2.10313	1.27003	0.0427065	4.11539	2.36745	0.414493	1	-0.317156	-0.72316	0.343109	0.876857	-0.294337	-0.636275	0.00127034	61.014
F1LPB4	A-kinase anchoring protein 9	Akap9	SALEEELHSQRGSPTTPPKGENSGFAANRTF	LS(0.084)ALEEELHS(0.889)QRGS(0.071)PT(0.978)T(0.977)PPKGENS(0.001)GFAANR	A-kinase-anchoring protein 9 OS;A-kinase-anchoring protein 9 OS	2;3	T	865	0.97657	3	F1LPB4;A0A0G2K548	19.2561	NaN	NaN	22.7071	22.4296	22.2713	NaN	NaN	3.451	-0.277489	-0.435785	C	C	10.9359	-1.21208	-1.35265	0	0.684417	NaN	0	0	1	NaN	0	0.607619	0.199583	3.28109	1.37472	0.143151	1	-0.114963	-0.285883	0.587701	0.754367	-0.29455	-0.889732	0.00127034	61.014
F1LPB4	A-kinase anchoring protein 9	Akap9	SEEIFSKDETFLVRNSSPDEVLVSNMDTSRQ	NS(0.987)S(0.013)PDEVLVSNMDTSR	A-kinase-anchoring protein 9 OS;A-kinase-anchoring protein 9 OS	1	S	1500	0.987357	1	F1LPB4;A0A0G2K548	22.131	20.1989	18.7888	24.6003	24.6193	24.6	-1.93206	-3.34223	2.4693	0.0190697	-0.00022316	-3.816	-10.14	C	1.01331	AR TAL	0.390397	1	-2.12355	-0.867912	2.50034	0.00129145	-3.91591	-4.67778	0.739607	0.141653	1.90251	1.58549	0.0229981	1	0.0190706	0.0528121	0.0602825	1	0.0303116	0.110499	2.53872e-245	246.49
F1LPB4	A-kinase anchoring protein 9	Akap9	EEIFSKDETFLVRNSSPDEVLVSNMDTSRQL	NS(0.028)S(0.972)PDEVLVSNMDTSR	A-kinase-anchoring protein 9 OS;A-kinase-anchoring protein 9 OS	1	S	1501	0.971511	1	F1LPB4;A0A0G2K548	22.131	24.8545	18.7888	24.6268	24.5959	24.5554	2.72352	-3.34223	2.4958	-0.030901	-0.0714035	C	-10.14	5.64041	-1.02165	AR	0	0.848519	2.07699	0	2.64268	0.00133333	-3.99569	-5.00678	1.06229	0.0670696	1.80955	2.00942	0.0819814	1	0.0392583	0.145795	0	1	-0.0316544	0	1.44723e-47	183.73
F1LR81	A-kinase anchoring protein 11	Akap11	TIEKEEFMLKLMRSLSEEVESSEGEEHPEMD	S(0.086)LS(0.915)EEVES(0.999)S(0.999)EGEEHPEMDVK	A-kinase anchor protein 11 OS;A-kinase anchor protein 11 OS;A-kinase anchor protein 11 OS;A-kinase anchor protein 11 OS	3	S	434	0.915417	3	F1LR81;A0A0G2JZI9;D3ZS99;Q62924	19.938	20.3358	19.2103	NaN	20.2332	20.4472	0.397772	-0.727722	NaN	NaN	NaN	C	-1.65602	C	AR TRH	AR TAL	0	0.961166	0.340075	0	2.31912	0.00456239	-0.751387	-2.93659	0	1	NaN	0	0	0.942633	NaN	0	0	0.931824	NaN	0	0.00281951	86.179
F1LR81	A-kinase anchoring protein 11	Akap11	EFMLKLMRSLSEEVESSEGEEHPEMDVKSEH	S(0.374)LS(0.626)EEVES(1)S(1)EGEEHPEMDVK	A-kinase anchor protein 11 OS;A-kinase anchor protein 11 OS;A-kinase anchor protein 11 OS;A-kinase anchor protein 11 OS	3	S	439	0.999999	3	F1LR81;A0A0G2JZI9;D3ZS99;Q62924	19.938	20.3358	19.2103	NaN	20.2332	20.4472	0.397772	-0.727722	NaN	NaN	NaN	C	-1.65602	C	AR TRH	AR TAL	0	0.961025	0.340075	0	2.31912	0.00455972	-0.751387	-2.93659	0	1	NaN	0	0	0.944062	NaN	0	0	0.931725	NaN	0	0.00281951	86.179
F1LR81	A-kinase anchoring protein 11	Akap11	FMLKLMRSLSEEVESSEGEEHPEMDVKSEHS	S(0.374)LS(0.626)EEVES(1)S(1)EGEEHPEMDVK	A-kinase anchor protein 11 OS;A-kinase anchor protein 11 OS;A-kinase anchor protein 11 OS;A-kinase anchor protein 11 OS	3	S	440	0.999999	3	F1LR81;A0A0G2JZI9;D3ZS99;Q62924	19.938	20.3358	19.2103	NaN	20.2332	20.4472	0.397772	-0.727722	NaN	NaN	NaN	C	-1.65602	C	AR TRH	AR TAL	0	0.960884	0.340075	0	2.31912	0.00455705	-0.751387	-2.93659	0	1	NaN	0	0	0.943952	NaN	0	0	0.931625	NaN	0	0.00281951	86.179
F1M3G7	A-kinase anchoring protein 13	Akap13	PSITKSGSLDSELSVSPKRNSISRTQKDKGP	S(0.665)GS(0.334)LDS(0.001)ELS(0.001)VS(0.999)PK	A-kinase anchor protein 13 OS	2	S	2676	0.999326	2	F1M3G7	19.2029	NaN	NaN	NaN	19.4242	19.9185	NaN	NaN	NaN	NaN	NaN	NaN	NaN	NaN	AR TRH	AR TAL	0	1	NaN	0	0	0.879425	NaN	0	0	1	NaN	0	0	0.825964	NaN	0	0	1	NaN	0	0.00291115	86.367
P47196	AKT serine/threonine kinase 1	Akt1	ADGLKRQEEETMDFRSGSPSDNSGAEEMEVA	S(0.855)GS(0.134)PS(0.011)DNSGAEEMEVALAK	RAC-alpha serine/threonine-protein kinase OS	1;2;3	S	122	0.855359	3	P47196	22.0036	20.2392	20.7824	22.4196	23.0963	22.1934	-1.76434	-1.22112	0.416	0.676723	-0.226122	-3.39719	-2.33128	1.33422	1.5985	AR	0.610247	1	-1.1076	-1.21155	1.77543	0.00616195	-1.04521	-2.86839	0.606903	0.312205	0.518697	1.0457	1.06389	0.841417	0.777997	1.67266	0	0.887906	-0.171331	0	0	332.86
P47196	AKT serine/threonine kinase 1	Akt1	GLKRQEEETMDFRSGSPSDNSGAEEMEVALA	S(0.003)GS(0.919)PS(0.079)DNSGAEEMEVALAK	RAC-alpha serine/threonine-protein kinase OS	1;2;3	S	124	0.918877	1	P47196	18.5482	18.484	16.1633	25.0896	24.9979	24.9611	-0.0642357	-2.38491	6.5414	-0.0916824	-0.128492	-1.04553	-5.22	93.1446	-1.06561	-1.09315	0.0575194	1	-0.44684	-0.157161	0.980242	0.0257303	-3.7468	-1.8801	1.76398	0.0317856	5.21963	3.06957	0.879027	1	-0.118337	-0.704693	1.17768	0.663447	-0.193075	-1.03677	0	332.86
P47196	AKT serine/threonine kinase 1	Akt1	GLKRQEEETMDFRSGSPSDNSGAEEMEVALA	S(0.003)GS(0.919)PS(0.079)DNSGAEEMEVALAK	RAC-alpha serine/threonine-protein kinase OS	1;2;3	S	124	0.918877	2	P47196	17.485	15.6405	15.8451	24.8917	24.9205	24.6626	-1.84453	-1.63997	7.4067	0.0287933	-0.229076	-3.59136	-3.11659	169.68	AR	-1.17208	0.116177	1	1.01766	0.309845	2.68695	0.00160963	-1.73077	-6.38546	4.18514	0.00171429	7.31589	22.4012	0.0384206	1	0.0287933	0.0847838	0.547188	0.82269	-0.213138	-0.808511	0	332.86
P47196	AKT serine/threonine kinase 1	Akt1	KRQEEETMDFRSGSPSDNSGAEEMEVALAKP	S(0.501)GS(0.501)PS(0.998)DNS(1)GAEEMEVALAKPK	RAC-alpha serine/threonine-protein kinase OS	1;2;3	S	126	0.998377	1	P47196	22.423	NaN	13.9173	22.678	22.9235	22.7744	NaN	-8.50569	0.255	0.245461	0.096344	C	-363.47	1.19334	AR	AR	0	0.886768	NaN	0	1.0562	0.0172683	-6.72746	-2.40857	0.298891	0.628678	2.03326	0.732715	0	0.973162	0.245461	0	0	0.981231	0.0963449	0	0	257.06
P47196	AKT serine/threonine kinase 1	Akt1	KRQEEETMDFRSGSPSDNSGAEEMEVALAKP	S(0.501)GS(0.501)PS(0.998)DNS(1)GAEEMEVALAKPK	RAC-alpha serine/threonine-protein kinase OS	1;2;3	S	126	0.998377	2	P47196	NaN	22.4658	20.3755	22.2821	22.504	22.5411	NaN	NaN	NaN	0.221872	0.259039	TRH	NaN	AR	AR	AR	0	1	NaN	0	0	1	NaN	0	0	1	NaN	0	0.865899	1	0.215868	1.04449	0	1	0.253035	0	0	257.06
P47196	AKT serine/threonine kinase 1	Akt1	EEETMDFRSGSPSDNSGAEEMEVALAKPKHR	S(0.409)GS(0.594)PS(0.997)DNS(1)GAEEMEVALAKPK	RAC-alpha serine/threonine-protein kinase OS	2;3	S	126	0.999992	3	P47196	17.1785	21.7249	15.2466	24.4617	25.0345	24.4259	4.5464	-1.93193	7.2832	0.572826	-0.0357265	23.367	-3.81565	155.76	1.48743	-1.02507	0.369503	1	2.93436	0.857289	0.789281	0.056795	-3.56661	-1.56563	1.6196	0.0296171	5.59407	2.84724	0.812091	0.935162	0.559592	1.26255	0.0136493	1	0.0126371	0.0306319	7.1539e-16	152.09
P47196	AKT serine/threonine kinase 1	Akt1	KRQEEETMDFRSGSPSDNSGAEEMEVALAKP	S(0.501)GS(0.501)PS(0.998)DNS(1)GAEEMEVALAKPK	RAC-alpha serine/threonine-protein kinase OS	1;2;3	S	129	0.998377	3	P47196	17.1785	21.7249	15.2466	24.4617	25.0345	24.4259	4.5464	-1.93193	7.2832	0.572826	-0.0357265	23.367	-3.82	155.76	1.48743	-1.02507	0.369503	1	2.93436	0.857289	0.789281	0.056812	-3.56661	-1.56563	1.6196	0.0296505	5.59407	2.84724	0.812091	0.937086	0.559592	1.26255	0.0136493	1	0.0126371	0.0306319	0	257.06
Q63484	AKT serine/threonine kinase 3	Akt3	______________MSDVTIVKEDWVQKRGE	S(1)DVT(1)IVKEDWVQKR	RAC-gamma serine/threonine-protein kinase OS	2	S	2	1	2	Q63484	20.0503	20.7457	17.9345	20.8845	21.2619	21.4478	0.695341	-2.11582	0.8342	0.377361	0.563236	1.61927	-4.33436	1.78287	AR	AR	0.0169146	1	-0.104965	-0.0480351	0.449976	0.253019	-1.36616	-0.948503	0.751899	0.139973	1.75948	1.40703	0	0.840437	0.214615	0	0.539124	0.738454	0.400489	0.935977	0.00331759	75.483
Q63484	AKT serine/threonine kinase 3	Akt3	___________MSDVTIVKEDWVQKRGEYIK	S(1)DVT(1)IVKEDWVQKR	RAC-gamma serine/threonine-protein kinase OS	2	T	5	1	2	Q63484	20.0503	20.7457	17.9345	20.8845	21.2619	21.4478	0.695341	-2.11582	0.8342	0.377361	0.563236	1.61927	-4.33436	1.78287	AR	AR	0.0169146	1	-0.104965	-0.0480351	0.449976	0.252956	-1.36616	-0.948503	0.751899	0.140011	1.75948	1.40703	0	0.917296	0.214615	0	0.539124	0.738174	0.400489	0.935977	0.00331759	75.483
P0C5Y8	alsin Rho guanine nucleotide exchange factor	Als2	MDIREEESEGGSRRLSLPGLLSQVSPRLLRK	RLS(1)LPGLLSQVS(1)PR	Alsin OS	2	S	477	1	2	P0C5Y8	20.339	18.6498	18.0522	23.5453	23.6534	23.4174	-1.68921	-2.28682	3.2063	0.108082	-0.127926	-3.2248	-4.88	9.23	1.07779	-1.09272	0.237651	1	-1.19458	-0.559571	1.08708	0.0198132	-2.38074	-1.91959	1.54358	0.0314647	3.26218	2.63393	0.0282382	1	0.0213432	0.059422	0.519949	0.822448	-0.228009	-0.755076	3.36408e-56	187.74
P0C5Y8	alsin Rho guanine nucleotide exchange factor	Als2	GGSRRLSLPGLLSQVSPRLLRKAARVKTRTV	RLS(1)LPGLLSQVS(1)PR	Alsin OS	1;2	S	486	1	2	P0C5Y8	20.2723	18.6498	17.9693	23.5453	23.6534	23.4174	-1.6225	-2.30297	3.273	0.108082	-0.127926	-3.07908	-4.93473	9.67	1.07779	-1.09272	0.0417416	1	-0.258808	-0.115647	0.794975	0.0681813	-1.56065	-1.55019	2.55608	0.017214	4.19794	4.84006	0.0282382	1	0.0213432	0.059422	0.519949	0.822192	-0.228009	-0.755076	3.36408e-56	187.74
D3ZUY8	AP2 complex subunit alpha	Ap2a1	DTSSNDINGGVEPTPSNVSTPSPSADLLGLR	RDT(0.02)S(0.019)S(0.019)NDINGGVEPT(0.042)PS(0.871)NVS(0.779)T(0.575)PS(0.307)PS(0.367)ADLLGLR	AP-2 complex subunit alpha OS	3	S	649	0.871363	3	D3ZUY8	20.0808	18.3376	18.7859	21.1933	22.022	20.4897	-1.74328	-1.29494	1.1125	0.828703	-0.703625	-3.34795	-2.45367	C	1.77609	AR TAL	0.322211	1	-0.951131	-0.712153	0.959265	0.0410663	-1.24304	-1.67936	0	1	1.21888	0	0	0.866816	0.828703	0	0	0.879739	-0.703625	0	1.83764e-05	68.444
D3ZUY8	AP2 complex subunit alpha	Ap2a1	SNDINGGVEPTPSNVSTPSPSADLLGLRAAP	RDTSSNDINGGVEPT(0.001)PS(0.012)NVS(0.969)T(0.966)PS(0.516)PS(0.536)ADLLGLR	AP-2 complex subunit alpha OS	3	S	652	0.968534	3	D3ZUY8	20.0808	18.3376	18.8106	21.4701	22.022	21.0758	-1.74328	-1.27026	1.3893	0.551874	-0.394356	-3.34795	-2.41205	C	1.46599	AR TAL	0.322211	1	-0.951131	-0.712153	1.0375	0.0340162	-1.11503	-1.69976	0.841836	0.115393	1.49571	1.61752	0	0.866727	0.551873	0	0.357977	0.835887	-0.499307	-0.733232	1.83764e-05	68.444
D3ZUY8	AP2 complex subunit alpha	Ap2a1	INGGVEPTPSNVSTPSPSADLLGLRAAPPPA	DTSSNDINGGVEPTPSNVST(0.003)PS(0.825)PS(0.172)ADLLGLR	AP-2 complex subunit alpha OS	1;3	S	655	0.825425	3	D3ZUY8	20.0808	18.3376	18.7859	21.7469	22.022	21.0758	-1.74328	-1.29494	1.6661	0.275043	-0.671186	-3.34795	-2.45367	C	1.21003	AR TAL	0.322211	1	-0.951131	-0.712153	0.959265	0.0410533	-1.24304	-1.67936	0	1	1.77254	0	0	0.867524	0.275043	0	0	0.879829	-0.776136	0	6.46402e-34	112.39
A0A0G2JWD6	adaptor-related protein complex 3, beta 1 subunit	Ap3b1	REDDGVEDNEKNFYDSDDEEKKSGKKKPYSM	EDDGVEDNEKNFYDS(1)DDEEKK	AP-3 complex subunit beta OS	1	S	276	1	1	A0A0G2JWD6	19.1303	20.738	15.3197	23	23.0203	22.8694	1.60769	-3.81059	3.8697	0.0203362	-0.130611	C	C	14.6183	1.0142	-1.09476	0	0.830792	0.945822	0	1.31001	0.00825899	-4.47245	-2.6321	1.58908	0.0306514	3.16047	2.6945	0.124179	1	0.0496159	0.199932	0.25324	0.973821	-0.106618	-0.39196	3.22809e-27	159.44
F1LM60	ArfGAP with RhoGAP domain, ankyrin repeat and PH domain 1	Arap1	PPKPLRLLPEFDDSDYDDVPEEGPGAPASVM	LLPEFDDS(0.082)DY(0.918)DDVPEEGPGAPASVMTK	ArfGAP with RhoGAP domain, ankyrin repeat and PH domain 1 OS	1	Y	235	0.918292	1	F1LM60	18.6205	20.3612	16.8412	21.2537	21.5491	21.472	1.7407	-1.77926	2.6332	0.295471	0.218323	3.34197	-3.4325	6.20401	AR TRH	1.16338	0	0.740902	1.7407	0	0	0.8286	-1.77926	0	0	0.930295	2.63321	0	0	1	0.29547	0	0	1	0.218323	0	9.29134e-07	88.168
Q3MID3	ADP-ribosylation factor GTPase activating protein 2	Arfgap2	ESSEARQKFAGAKAISSDMFFGREVDSEYEA	AIS(0.998)S(0.002)DMFFGR	ADP-ribosylation factor GTPase-activating protein 2 OS	1	S	431	0.997711	1	Q3MID3	20.2256	19.6115	NaN	19.3297	19.6243	19.2142	-0.614113	NaN	-0.8959	0.294624	-0.11545	-1.53062	NaN	AR	1.22657	-1.08331	0	0.886527	-0.614113	0	0	1	NaN	0	0	0.94548	-0.871481	0	0.49252	1	0.231141	0.744994	0.159994	0.992904	0.190963	0.341625	0.00173997	102.53
Q4KLN7	ADP-ribosylation factor GTPase activating protein 3	Arfgap3	ISHSVTSDMQTIEQESPTLAKPRRKYQEDPE	GGISHSVTSDMQTIEQES(0.999)PT(0.001)LAKPR	ADP-ribosylation factor GTPase-activating protein 3 OS;ADP-ribosylation factor GTPase-activating protein 3 OS;ADP-ribosylation factor GTPase-activating protein 3 OS	1	S	332	0.999185	1	Q4KLN7;M0R738;A0A0G2K4J0	17.7247	20.1575	14.6686	21.8461	21.6147	21.639	2.43274	-3.05619	4.1214	-0.231422	-0.207052	5.39918	-8.32	17.4	-1.17399	-1.15433	0.24416	1	1.20064	0.604041	1.55663	0.00505323	-4.399	-3.1398	1.31949	0.0417765	2.85077	2.38745	0.47628	1	-0.185737	-0.670963	0.431724	0.867392	-0.196123	-0.655485	5.69294e-19	134.86
D4A631	ADP ribosylation factor guanine nucleotide exchange factor 1	Arfgef1	DVDKSLQDDIEPENGSDISSAENEQTEADQA	S(0.04)LQDDIEPENGS(0.829)DIS(0.663)S(0.301)AENEQT(0.153)EADQAT(0.012)AAET(0.002)LS(0.001)K	Brefeldin A-inhibited guanine nucleotide-exchange protein 1 OS	1;2	S	286	0.82911	1	D4A631	19.9284	17.5745	NaN	21.7079	21.3416	21.5248	-2.3539	NaN	1.7795	-0.36627	-0.183096	-5.11204	C	3.43307	AR	AR	0.505186	1	-2.3539	-1.26691	0	1	NaN	0	0.711859	0.156917	1.75965	1.52255	1.07176	0.929899	-0.346404	-1.46505	0.607863	0.834256	-0.163229	-0.763756	0.00200599	45.703
D4A631	ADP ribosylation factor guanine nucleotide exchange factor 1	Arfgef1	SAAYTPSLPDDRLSVSSNDTQESGNSSGPSP	LS(0.954)VS(0.983)S(0.063)NDTQESGNSSGPSPGAK	Brefeldin A-inhibited guanine nucleotide-exchange protein 1 OS	1;2	S	393	0.983466	2	D4A631	18.543	19.6088	18.639	NaN	NaN	20.9781	1.06588	0.0960617	NaN	NaN	NaN	2.09345	1.06885	C	NaN	AR TAL	0.14713	1	0.663395	0.373276	0.162149	0.791053	-0.364344	-0.38071	0	1	NaN	0	NaN	1	0	NaN	0	1	NaN	0	2.55205e-152	210.67
D4A631	ADP ribosylation factor guanine nucleotide exchange factor 1	Arfgef1	AAYTPSLPDDRLSVSSNDTQESGNSSGPSPG	LS(0.002)VS(0.01)S(0.987)NDTQESGNSSGPSPGAK	Brefeldin A-inhibited guanine nucleotide-exchange protein 1 OS	1;2	S	394	0.987452	2	D4A631	19.121	21.7005	18.5276	NaN	NaN	20.9781	2.57947	-0.593426	NaN	NaN	NaN	C	C	C	NaN	AR TAL	0	1	2.36544	0	0.283558	0.516981	-0.807454	-0.665835	0	1	NaN	0	NaN	1	0	NaN	0	1	NaN	0	7.25373e-225	232.01
D4A631	ADP ribosylation factor guanine nucleotide exchange factor 1	Arfgef1	PPSPSAMSEKQLDAISQKSVDIHDSAQPRSS	QLDAIS(1)QKS(1)VDIHDSAQPR	Brefeldin A-inhibited guanine nucleotide-exchange protein 1 OS	2	S	1563	0.999999	2	D4A631	NaN	19.5683	14.1796	21.4628	21.2654	21.1743	NaN	NaN	NaN	-0.197424	-0.288549	NaN	NaN	AR	-1.14665	-1.22141	0	1	NaN	0	0	0.876815	NaN	0	0	1	NaN	0	0.015338	1	-0.0158834	-0.0352782	0.199578	0.982116	-0.136125	-0.368346	0.000430419	88.19
D4A631	ADP ribosylation factor guanine nucleotide exchange factor 1	Arfgef1	PSAMSEKQLDAISQKSVDIHDSAQPRSSDNR	QLDAIS(1)QKS(1)VDIHDSAQPR	Brefeldin A-inhibited guanine nucleotide-exchange protein 1 OS	1;2	S	1566	0.999999	1	D4A631	16.6782	18.7696	NaN	NaN	18.8877	18.8432	2.09137	NaN	NaN	NaN	NaN	4.26153	NaN	NaN	AR TRH	NaN	0.792791	1	1.64183	1.66408	0	1	NaN	0	0	1	NaN	0	0	0.955586	NaN	0	0	1	NaN	0	0.000430419	88.19
D4A631	ADP ribosylation factor guanine nucleotide exchange factor 1	Arfgef1	PSAMSEKQLDAISQKSVDIHDSAQPRSSDNR	QLDAIS(1)QKS(1)VDIHDSAQPR	Brefeldin A-inhibited guanine nucleotide-exchange protein 1 OS	1;2	S	1566	0.999999	2	D4A631	NaN	19.5683	14.1796	21.4628	21.2654	21.1743	NaN	NaN	NaN	-0.197424	-0.288549	NaN	NaN	AR	-1.14665	-1.22141	0	1	NaN	0	0	0.876919	NaN	0	0	1	NaN	0	0.015338	1	-0.0158834	-0.0352782	0.199578	0.982307	-0.136125	-0.368346	0.000430419	88.19
Q7TSU1	ADP ribosylation factor guanine nucleotide exchange factor 2	Arfgef2	QEARELEKPIQSKPQSPVIQATAGSPKFSRL	ELEKPIQSKPQS(1)PVIQATAGS(1)PK	Brefeldin A-inhibited guanine nucleotide-exchange protein 2 OS	2	S	218	1	2	Q7TSU1	21.8075	20.7203	18.5047	26.8079	26.9724	27.0482	-1.08716	-3.30279	5.0004	0.164494	0.240261	-2.12455	-9.87	32.01	1.12077	1.18121	0.193846	1	-1.24039	-0.473561	1.87924	0.0027488	-4.30666	-3.21646	1.74043	0.0304102	4.01146	2.97918	0.62784	1	0.28199	0.898183	0.62018	0.788589	0.217737	0.81586	1.67477e-152	210.39
Q7TSU1	ADP ribosylation factor guanine nucleotide exchange factor 2	Arfgef2	IQSKPQSPVIQATAGSPKFSRLKQSQAQSKP	ELEKPIQSKPQS(1)PVIQATAGS(1)PK	Brefeldin A-inhibited guanine nucleotide-exchange protein 2 OS	1;2	S	227	0.999996	1	Q7TSU1	17.325	19.3999	14.727	22.609	22.4371	22.3606	2.07487	-2.59799	5.284	-0.171877	-0.248331	C	C	38.96	-1.12652	-1.18783	0	0.730277	0.952565	0	0.87029	0.0393361	-3.72029	-1.78065	1.64799	0.029914	4.08778	2.83886	0.170609	1	-0.105698	-0.310825	0.345226	0.900103	-0.196849	-0.571266	1.67477e-152	210.39
Q7TSU1	ADP ribosylation factor guanine nucleotide exchange factor 2	Arfgef2	ENSQTNGIADDRQSLSSADNLEPDAQGHPVA	QS(0.202)LS(0.899)S(0.899)ADNLEPDAQGHPVAAR	Brefeldin A-inhibited guanine nucleotide-exchange protein 2 OS	1;2	S	355	0.899193	2	Q7TSU1	NaN	NaN	NaN	21.1221	20.6705	20.8499	NaN	NaN	NaN	-0.451658	-0.27224	NaN	NaN	AR	-1.36761	-1.20768	NaN	1	0	NaN	NaN	1	0	NaN	0	1	NaN	0	0.330509	1	-0.38976	-0.654452	0.161228	0.982061	-0.303528	-0.384093	1.86633e-08	125.61
Q7TSU1	ADP ribosylation factor guanine nucleotide exchange factor 2	Arfgef2	NSQTNGIADDRQSLSSADNLEPDAQGHPVAA	QS(0.539)LS(0.539)S(0.922)ADNLEPDAQGHPVAAR	Brefeldin A-inhibited guanine nucleotide-exchange protein 2 OS	2	S	356	0.921581	2	Q7TSU1	NaN	NaN	NaN	21.1221	20.6705	20.8499	NaN	NaN	NaN	-0.451658	-0.27224	NaN	NaN	AR	-1.36761	-1.20768	NaN	1	0	NaN	NaN	1	0	NaN	0	1	NaN	0	0.330509	1	-0.38976	-0.654452	0.161228	0.981871	-0.303528	-0.384093	1.86633e-08	125.61
Q7TSU1	ADP ribosylation factor guanine nucleotide exchange factor 2	Arfgef2	EEVSDRHLDVDLDRQSLSSIDRNASERGQSQ	HLDVDLDRQS(0.978)LS(0.607)S(0.414)IDR	Brefeldin A-inhibited guanine nucleotide-exchange protein 2 OS	2	S	1518	0.978463	2	Q7TSU1	21.4675	21.5019	NaN	22.0188	22.133	21.5977	0.0343647	NaN	0.5513	0.114229	-0.421106	1.02411	NaN	AR	1.0824	-1.33895	0	1	0.0343647	0	0	1	NaN	0	0	1	0.616397	0	0.035594	1	-0.0363412	-0.0802611	1.0827	0.494023	-0.421614	-1.39314	0.00321906	80.371
Q7TSU1	ADP ribosylation factor guanine nucleotide exchange factor 2	Arfgef2	VSDRHLDVDLDRQSLSSIDRNASERGQSQLS	HLDVDLDRQS(0.53)LS(0.883)S(0.588)IDR	Brefeldin A-inhibited guanine nucleotide-exchange protein 2 OS	2	S	1520	0.882665	2	Q7TSU1	21.4675	21.5019	NaN	22.0188	22.133	21.5977	0.0343647	NaN	0.5513	0.114229	-0.421106	1.02411	NaN	AR	1.0824	-1.33895	0	1	0.0343647	0	0	1	NaN	0	0	1	0.616397	0	0.035594	1	-0.0363412	-0.0802611	1.0827	0.493623	-0.421614	-1.39314	0.00279617	82.663
Q7TSU1	ADP ribosylation factor guanine nucleotide exchange factor 2	Arfgef2	SDRHLDVDLDRQSLSSIDRNASERGQSQLSN	HLDVDLDRQS(0.54)LS(0.54)S(0.919)IDR	Brefeldin A-inhibited guanine nucleotide-exchange protein 2 OS	2	S	1521	0.919299	2	Q7TSU1	21.4675	21.5019	NaN	22.0188	21.9621	21.5977	0.0343647	NaN	0.5513	-0.0566921	-0.421106	1.02411	NaN	AR	-1.04008	-1.33895	0	1	0.0343647	0	0	1	NaN	0	0	1	0.616397	0	0.0962858	1	-0.121802	-0.220417	1.0827	0.494423	-0.421614	-1.39314	0.00279617	82.663
D3ZF86	ARFGEF family member 3	Arfgef3	DSGRSDVSDIGSDNCSLADEEQTPRDYMGHR	S(0.345)DVS(0.345)DIGS(0.376)DNCS(0.933)LADEEQTPR	ARFGEF family member 3 OS	1;2	S	387	0.932939	2	D3ZF86	19.5122	18.7188	18.5126	20.0662	NaN	19.5903	-0.793365	-0.999594	0.554	NaN	-0.475962	-1.73311	-1.99944	1.46815	AR	AR	0.144589	1	-0.311365	-0.341779	0.873585	0.0764693	-0.733398	-1.49433	0.42992	0.45432	0.698989	0.911404	0	0.84432	NaN	0	0	1	-0.475963	0	0.00265283	67.102
A0A0G2JYA2	ADP-ribosylation factor interacting protein 1	Arfip1	___________MAEESPKNSAAEIPVTSNGE	AEES(0.979)PKNS(0.021)AAEIPVTSNGEVGDAHEHGYNR	ADP-ribosylation factor interacting protein 1, isoform CRA_b OS;Arfaptin-1 OS	1	S	5	0.979133	1	A0A0G2JYA2;Q9JHU5	20.1227	22.0139	16.6834	21.9833	21.8152	21.9976	1.89121	-3.43929	1.8606	-0.168173	0.0142555	C	C	3.63159	AR	1.00993	0	0.855054	1.53996	0	2.09274	0.00194059	-3.79053	-4.33459	1.13856	0.0625471	1.42261	1.95562	0	0.993635	-0.081363	0	0.108527	1	0.101	0.229117	1.2913e-08	87.485
A0A0G2JYA2	ADP-ribosylation factor interacting protein 1	Arfip1	_______MAEESPKNSAAEIPVTSNGEVGDA	AEES(0.101)PKNS(0.899)AAEIPVTSNGEVGDAHEHGYNR	ADP-ribosylation factor interacting protein 1, isoform CRA_b OS;Arfaptin-1 OS	1	S	9	0.899478	1	A0A0G2JYA2	17.1592	NaN	NaN	22.64	22.6202	22.1127	NaN	NaN	5.4808	-0.0197678	-0.527267	NaN	NaN	AR	AR	-1.4412	0	0.854942	NaN	0	0	0.989235	NaN	0	0	1	5.31811	0	0	0.993427	0.142923	0	0.549849	0.745325	-0.364577	-0.926648	1.34278e-06	80.944
D4A6C5	Rho GTPase activating protein 1	Arhgap1	DEMPDFPKSDDSKSSSPEPVTHLKWDDPYYD	SDDS(0.014)KS(0.482)S(0.638)S(0.866)PEPVTHLK	Rho GTPase-activating protein 1 OS	2	S	51	0.866085	2	D4A6C5	18.102	22.0231	14.4588	21.9994	21.8824	21.9116	3.92106	-3.64322	3.8974	-0.117075	-0.087801	15.148	-12.4945	AR	-1.08453	AR	0	1	3.92106	0	0	0.872876	-3.64322	0	0	1	2.98963	0	0.0294284	1	-0.150305	-0.0826817	0.194018	0.940609	0.820009	0.487977	0.000799903	96.562
Q6TUE6	Rho GTPase activating protein 5	Arhgap5	KSKTLFSKAKSYYRRTHSDASDDEAFPTSKT	RT(0.99)HS(0.99)DAS(0.015)DDEAFPT(0.002)S(0.002)K	LRRGT00098 OS;Rho-GTPase-activating protein 5 OS	2	T	1171	0.989761	2	Q6TUE6;A0A0G2K7N9	NaN	20.0705	NaN	21.32	21.0628	21.0791	NaN	NaN	NaN	-0.257229	-0.240856	NaN	NaN	AR	-1.19518	-1.18169	0	1	NaN	0	NaN	1	0	NaN	0	1	NaN	0	0.692379	0.998106	-0.356337	-1.0377	0.773301	0.621331	-0.401184	-1.14839	0.00130829	104.41
Q6TUE6	Rho GTPase activating protein 5	Arhgap5	KTLFSKAKSYYRRTHSDASDDEAFPTSKTKR	THS(1)DAS(1)DDEAFPTSK	LRRGT00098 OS;Rho-GTPase-activating protein 5 OS	2	S	1173	0.999995	2	Q6TUE6;A0A0G2K7N9	21.4028	19.4411	18.1265	23.8096	23.591	23.6217	-1.96166	-3.2763	2.4068	-0.218588	-0.18787	-3.8951	-9.69	5.3	-1.16359	-1.13908	0.427718	1	-2.01584	-0.917606	2.27945	0.0019673	-3.68316	-4.18181	1.71839	0.030541	2.00446	2.74306	0.483125	1	-0.161352	-0.640757	1.02488	0.703731	-0.186432	-0.961269	1.17305e-140	216
Q6TUE6	Rho GTPase activating protein 5	Arhgap5	FSKAKSYYRRTHSDASDDEAFPTSKTKRKGR	THS(1)DAS(1)DDEAFPTSK	LRRGT00098 OS;Rho-GTPase-activating protein 5 OS	1;2	S	1176	1	2	Q6TUE6;A0A0G2K7N9	21.4028	19.4411	18.0119	23.8096	23.591	23.6217	-1.96166	-3.39086	2.4068	-0.218588	-0.18787	-3.8951	-10.49	5.3	-1.16359	-1.13908	0.427718	1	-2.01584	-0.917606	2.87928	0.00193103	-3.74239	-4.90797	1.71839	0.0305701	2.00446	2.74306	0.483125	1	-0.161352	-0.640757	1.02488	0.703441	-0.186432	-0.961269	1.17305e-140	216
Q6TUE6	Rho GTPase activating protein 5	Arhgap5	SPVETWKGGIDNPAITSDQEVDDKKIKKKPH	GGIDNPAIT(0.89)S(0.11)DQEVDDKK	LRRGT00098 OS;Rho-GTPase-activating protein 5 OS	1	T	1217	0.89041	1	Q6TUE6;A0A0G2K7N9	15.9666	16.2776	15.5453	23.5504	23.4033	23.4319	0.310992	-0.421297	7.5838	-0.147091	-0.118475	1.24056	-1.33913	191.85	-1.10733	-1.08559	0.024525	1	0.197924	0.0692874	0.310763	0.43126	-2.10422	-0.734664	1.36221	0.0365973	5.85854	2.56959	0.181398	1	-0.0550342	-0.253316	0.298859	0.967421	-0.0961094	-0.412358	4.84429e-35	172.33
D4AAV4	Rho GTPase activating protein 17	Arhgap17	PSSSGILEQGLSPGDSSPPKPKDSVSAAAPV	ADSNSVGGPVPS(0.001)S(0.001)SGILEQGLS(0.005)PGDS(0.865)S(0.128)PPKPK	Rho GTPase-activating protein 17 OS;Rho GTPase-activating protein 17 OS;Rho GTPase-activating protein 17 OS	1	S	574	0.864659	1	D4AAV4;F1M6X7;Q99N37	18.9197	21.6036	17.2287	22.9665	NaN	22.5194	2.68381	-1.69106	4.0468	NaN	-0.44706	C	-3.22894	16.53	AR	-1.36326	1.03672	1	2.48492	2.22797	1.41875	0.00946004	-1.49885	-2.35713	3.01627	0.0150323	3.57732	6.9948	0	0.962551	NaN	0	0.213411	0.969031	-0.161333	-0.405107	9.99813e-06	70.67
D4AAV4	Rho GTPase activating protein 17	Arhgap17	PTQPRLGEQGPEPGPTPPQTPTPPSTPPPAK	LGEQGPEPGPT(1)PPQT(1)PT(0.961)PPS(0.561)T(0.478)PPPAK	Rho GTPase-activating protein 17 OS;Rho GTPase-activating protein 17 OS;Rho GTPase-activating protein 17 OS;Rho GTPase-activating protein 17 OS	2;3;4	T	742	1	3	D4AAV4;F1M6X7;Q99N37;D4AAV2	18.8774	NaN	16.8096	22.8431	23.4129	23.3459	2.47068	-2.06776	3.9657	0.569824	0.502798	C	-4.19	15.62	1.48434	1.41696	0	0.700291	1.64738	0	0.989585	0.0262046	-2.95538	-1.86995	1.08504	0.059262	2.90481	1.94497	0.0854217	1	-0.329865	-0.220052	0.555686	0.665551	0.758598	1.03032	8.83871e-18	110.29
D4AAV4	Rho GTPase activating protein 17	Arhgap17	RLGEQGPEPGPTPPQTPTPPSTPPPAKQNSS	LGEQGPEPGPT(1)PPQT(1)PT(0.961)PPS(0.561)T(0.478)PPPAK	Rho GTPase-activating protein 17 OS;Rho GTPase-activating protein 17 OS;Rho GTPase-activating protein 17 OS;Rho GTPase-activating protein 17 OS	2;3;4	T	746	0.999965	3	D4AAV4;F1M6X7;Q99N37;D4AAV2	18.8774	NaN	16.8096	22.8431	23.4129	23.3459	2.47068	-2.06776	3.9657	0.569824	0.502798	C	-4.19	15.62	1.48434	1.41696	0	0.699247	1.64738	0	0.989585	0.0261868	-2.95538	-1.86995	1.08504	0.0593092	2.90481	1.94497	0.0854217	1	-0.329865	-0.220052	0.555686	0.665856	0.758598	1.03032	8.83871e-18	110.29
D4AAV4	Rho GTPase activating protein 17	Arhgap17	GEQGPEPGPTPPQTPTPPSTPPPAKQNSSQS	LGEQGPEPGPTPPQTPT(1)PPS(0.552)T(0.448)PPPAK	Rho GTPase-activating protein 17 OS;Rho GTPase-activating protein 17 OS;Rho GTPase-activating protein 17 OS;Rho GTPase-activating protein 17 OS	2;3;4	T	748	0.99965	2	D4AAV4;F1M6X7;Q99N37;D4AAV2	19.09	20.5236	16.4016	25.3015	25.0722	24.892	1.43363	-2.68835	6.2115	-0.229254	-0.409489	2.70126	-6.45	74.11	-1.17223	-1.32822	0.00767335	1	-0.0651568	-0.0222813	1.42452	0.00655828	-3.81925	-2.48503	1.49762	0.0315288	4.96667	2.78675	0.606978	1	-0.267749	-0.879578	1.29803	0.431412	-0.412977	-1.58222	7.39088e-25	127.35
D4AAV4	Rho GTPase activating protein 17	Arhgap17	GEQGPEPGPTPPQTPTPPSTPPPAKQNSSQS	LGEQGPEPGPTPPQTPT(1)PPS(0.552)T(0.448)PPPAK	Rho GTPase-activating protein 17 OS;Rho GTPase-activating protein 17 OS;Rho GTPase-activating protein 17 OS;Rho GTPase-activating protein 17 OS	2;3;4	T	748	0.99965	3	D4AAV4;F1M6X7;Q99N37;D4AAV2	18.8774	NaN	16.8096	22.8431	23.4129	23.3459	2.47068	-2.06776	3.9657	0.569824	0.502798	C	-4.19235	15.6241	1.48434	1.41696	0	0.699173	1.64738	0	0.989585	0.0262136	-2.95538	-1.86995	1.08504	0.0592385	2.90481	1.94497	0.0854217	1	-0.329865	-0.220052	0.555686	0.664941	0.758598	1.03032	7.39088e-25	127.35
D4AAV4	Rho GTPase activating protein 17	Arhgap17	GPEPGPTPPQTPTPPSTPPPAKQNSSQSETT	LGEQGPEPGPT(0.996)PPQT(0.004)PT(0.088)PPS(0.956)T(0.956)PPPAK	Rho GTPase-activating protein 17 OS;Rho GTPase-activating protein 17 OS;Rho GTPase-activating protein 17 OS;Rho GTPase-activating protein 17 OS	2;3;4	S	751	0.956011	2	D4AAV4;F1M6X7;Q99N37;D4AAV2	19.09	20.5236	16.4016	25.3015	25.0722	24.892	1.43363	-2.68835	6.2115	-0.229254	-0.409489	2.70126	-6.45	74.11	-1.17223	-1.32822	0.00767335	1	-0.0651568	-0.0222813	1.42452	0.00656149	-3.81925	-2.48503	1.49762	0.0315025	4.96667	2.78675	0.606978	1	-0.267749	-0.879578	1.29803	0.431853	-0.412977	-1.58222	7.39088e-25	127.35
D4AAV4	Rho GTPase activating protein 17	Arhgap17	GPEPGPTPPQTPTPPSTPPPAKQNSSQSETT	LGEQGPEPGPT(0.996)PPQT(0.004)PT(0.088)PPS(0.956)T(0.956)PPPAK	Rho GTPase-activating protein 17 OS;Rho GTPase-activating protein 17 OS;Rho GTPase-activating protein 17 OS;Rho GTPase-activating protein 17 OS	2;3;4	S	751	0.956011	3	D4AAV4;F1M6X7;Q99N37;D4AAV2	18.8774	NaN	16.8096	22.8431	23.4129	23.3459	2.47068	-2.06776	3.9657	0.569824	0.502798	C	-4.19235	15.6241	1.48434	1.41696	0	1	1.64738	0	0.989585	0.0261957	-2.95538	-1.86995	1.08504	0.0592856	2.90481	1.94497	0.0854217	1	-0.329865	-0.220052	0.555686	0.665246	0.758598	1.03032	7.39088e-25	127.35
D4AAV4	Rho GTPase activating protein 17	Arhgap17	PEPGPTPPQTPTPPSTPPPAKQNSSQSETTQ	LGEQGPEPGPT(0.996)PPQT(0.004)PT(0.088)PPS(0.956)T(0.956)PPPAK	Rho GTPase-activating protein 17 OS;Rho GTPase-activating protein 17 OS;Rho GTPase-activating protein 17 OS;Rho GTPase-activating protein 17 OS	2;3;4	T	752	0.956001	2	D4AAV4;F1M6X7;Q99N37;D4AAV2	19.09	20.5236	16.4016	NaN	25.0722	24.8691	1.43363	-2.68835	NaN	NaN	NaN	2.70126	-6.45	C	AR TRH	NaN	0.0797903	1	0.708321	0.216441	0.802901	0.0556316	-3.04577	-1.53369	0	1	NaN	0	0	0.915148	NaN	0	0	0.936339	NaN	0	7.39088e-25	127.35
D4AAV4	Rho GTPase activating protein 17	Arhgap17	PEPGPTPPQTPTPPSTPPPAKQNSSQSETTQ	LGEQGPEPGPT(0.996)PPQT(0.004)PT(0.088)PPS(0.956)T(0.956)PPPAK	Rho GTPase-activating protein 17 OS;Rho GTPase-activating protein 17 OS;Rho GTPase-activating protein 17 OS;Rho GTPase-activating protein 17 OS	2;3;4	T	752	0.956001	3	D4AAV4;F1M6X7;Q99N37;D4AAV2	19.8022	18.4674	NaN	22.519	23.5322	22.4306	-1.33479	NaN	2.7168	1.01318	-0.0884247	-2.52239	NaN	AR	2.01836	-1.06321	0.102158	1	-1.33479	-0.296433	0	1	NaN	0	1.00232	0.0681484	2.72435	1.98122	0.645599	0.994163	0.572778	1.11195	0.195659	1	-0.0869651	-0.316001	7.39088e-25	127.35
F1LXQ7	Rho GTPase activating protein 21	Arhgap21	DDERSELVSEGRPVETDSESEFPVFPSALTS	S(0.45)ELVS(0.45)EGRPVET(0.775)DS(0.207)ES(0.117)EFPVFPSALTSGQFR	Rho GTPase-activating protein 21 OS	2	T	1631	0.77478	2	F1LXQ7	20.9923	19.5175	19.8388	22.0581	22.2852	21.8634	-1.47478	-1.15353	1.0658	0.227064	-0.194704	-2.77941	-2.22458	2.09333	1.17045	AR	0.572858	1	-1.22999	-1.11191	0.829002	0.0697092	-1.12291	-1.48285	0.973642	0.0976412	1.11406	1.62274	0.346937	1	0.26938	0.621658	0	0.937242	-0.150766	0	4.3198e-10	84.035
F1M2D4	Rho GTPase activating protein 23	Arhgap23	WHRARSDDYLSRATRSAEALGPGALVSPRLE	S(1)AEALGPGALVS(1)PR	Rho GTPase-activating protein 23 OS	2	S	341	1	2	F1M2D4	18.4491	19.2843	NaN	21.2923	21.0656	20.63	0.83523	NaN	2.8432	-0.2267	-0.662313	1.78414	NaN	AR	-1.17016	-1.58262	0.0982375	1	0.835229	0.282462	0	0.880789	NaN	0	0.833611	0.105007	2.75625	1.68734	0.391214	1	-0.167453	-0.582413	1.39167	0.343253	-0.602607	-1.81705	0.000770188	118.96
F1M2D4	Rho GTPase activating protein 23	Arhgap23	RATRSAEALGPGALVSPRLERCGWASQRSSA	S(1)AEALGPGALVS(1)PR	Rho GTPase-activating protein 23 OS	2	S	352	1	2	F1M2D4	18.4491	19.2843	NaN	21.2923	21.0656	20.63	0.83523	NaN	2.8432	-0.2267	-0.662313	1.78414	NaN	AR	-1.17016	-1.58262	0.0982375	1	0.835229	0.282462	0	0.880894	NaN	0	0.833611	0.105039	2.75625	1.68734	0.391214	1	-0.167453	-0.582413	1.39167	0.343811	-0.602607	-1.81705	0.000770188	118.96
F1MAK3	Rho GTPase activating protein 32	Arhgap32	ALKGGRAEGTLRSAKSEESLTSLHAVDGDSK	S(0.218)AKS(0.812)EES(0.956)LT(0.013)S(0.001)LHAVDGDSK	Rho GTPase-activating protein 32 OS	1;2	S	720	0.811978	1	F1MAK3	20.7388	20.1386	NaN	20.3353	20.6506	21.2966	-0.600172	NaN	-0.4035	0.31535	0.961288	-1.5159	NaN	-1.32271	AR TRH	AR TAL	0	0.874115	-0.600172	0	0	1	NaN	0	0	1	-0.403486	0	0	0.950506	0.401025	0	0	1	0.961288	0	0.00167479	73.138
F1MAK3	Rho GTPase activating protein 32	Arhgap32	ALKGGRAEGTLRSAKSEESLTSLHAVDGDSK	S(0.218)AKS(0.812)EES(0.956)LT(0.013)S(0.001)LHAVDGDSK	Rho GTPase-activating protein 32 OS	1;2	S	720	0.811978	2	F1MAK3	NaN	19.9624	NaN	20.2477	20.2467	20.5089	NaN	NaN	NaN	-0.00104523	0.261225	NaN	NaN	AR	-1.00072	1.1985	0	1	NaN	0	NaN	1	0	NaN	0	1	NaN	0	0.0346683	1	-0.0326729	-0.0768166	0.371391	0.905865	0.163025	0.560984	0.00167479	73.138
F1MAK3	Rho GTPase activating protein 32	Arhgap32	GGRAEGTLRSAKSEESLTSLHAVDGDSKLFR	S(0.218)AKS(0.812)EES(0.956)LT(0.013)S(0.001)LHAVDGDSK	Rho GTPase-activating protein 32 OS	2	S	723	0.955982	2	F1MAK3	NaN	19.9624	NaN	20.2477	20.2467	20.5089	NaN	NaN	NaN	-0.00104523	0.261225	NaN	NaN	AR	-1.00072	1.1985	0	1	NaN	0	NaN	1	0	NaN	0	1	NaN	0	0.0346683	1	-0.0326729	-0.0768166	0.371391	0.905646	0.163025	0.560984	0.00167479	73.138
F1MAK3	Rho GTPase activating protein 32	Arhgap32	VEAGGSQSQTPGSTASSEPVSPVQEKLSPFF	KDVEAGGSQSQT(0.004)PGS(0.008)T(0.036)AS(0.867)S(0.194)EPVS(0.891)PVQEK	Rho GTPase-activating protein 32 OS	2	S	865	0.867029	2	F1MAK3	18.8039	NaN	NaN	20.5861	20.8977	20.5371	NaN	NaN	1.7822	0.311647	-0.0489788	1.22413	NaN	1.7822	AR TRH	AR TAL	0	1	NaN	0	0	0.88279	NaN	0	0.754008	0.137957	1.78214	1.8427	0.438263	1	0.319409	0.774299	0.0549808	1	-0.0409527	-0.114733	6.99593e-05	69.284
F1MAK3	Rho GTPase activating protein 32	Arhgap32	SQSQTPGSTASSEPVSPVQEKLSPFFTLDLS	DVEAGGSQSQTPGSTASSEPVS(1)PVQEK	Rho GTPase-activating protein 32 OS	1;2	S	870	0.999992	1	F1MAK3	17.5332	20.1453	NaN	21.7226	21.7099	21.7949	2.61212	NaN	4.1894	-0.0127277	0.072298	6.11401	NaN	18.24	-1.00886	1.05139	0.506214	1	2.1252	1.09708	0	1	NaN	0	1.90496	0.0325481	3.66075	3.2152	0.0336639	1	0.0299115	0.0735992	0.0193005	1	-0.0166306	-0.0423517	6.37382e-27	135.37
F1MAK3	Rho GTPase activating protein 32	Arhgap32	SQSQTPGSTASSEPVSPVQEKLSPFFTLDLS	DVEAGGSQSQTPGSTASSEPVS(1)PVQEK	Rho GTPase-activating protein 32 OS	1;2	S	870	0.999992	2	F1MAK3	18.6339	21.1417	NaN	NaN	21.5052	21.2102	2.50779	NaN	NaN	NaN	NaN	5.68748	NaN	NaN	AR TRH	AR TAL	0	1	2.50779	0	0	0.882896	NaN	0	0	1	NaN	0	0	0.829664	NaN	0	0	1	NaN	0	6.37382e-27	135.37
F1MAK3	Rho GTPase activating protein 32	Arhgap32	SPVQEKLSPFFTLDLSPTEDKSSKPSSFTEK	LSPFFTLDLS(0.996)PT(0.004)EDK	Rho GTPase-activating protein 32 OS	1	S	885	0.995603	1	F1MAK3	17.8749	18.7961	NaN	19.2543	19.113	19.24	0.921213	NaN	1.3794	-0.141287	-0.014328	1.89371	NaN	2.6016	AR	-1.00998	0	0.872485	0.937298	0	0	1	NaN	0	1.84019	0.0305174	1.31615	3.14582	0	0.95062	-0.0619189	0	0.0243708	1	0.0357726	0.0599032	0.000335994	111.52
F1MAK3	Rho GTPase activating protein 32	Arhgap32	PSWDKSVEERDVINRSPTQLGKMKPGEREAQ	DVINRS(1)PTQLGK	Rho GTPase-activating protein 32 OS	1	S	966	0.999634	1	F1MAK3	18.826	20.5031	NaN	19.9657	19.8888	20.004	1.6771	NaN	1.1397	-0.076889	0.0383244	3.19784	NaN	AR	-1.05474	1.02692	0	0.872599	1.6771	0	0	1	NaN	0	0	1	1.15963	0	0.231912	1	-0.127648	-0.396377	0.149766	1	-0.0874228	-0.270832	0.0053005	79.82
D4AD82	Rho GTPase activating protein 35	Arhgap35	LLDSKRNLNLVSSTASIKDLADVDLRIVMCL	NLNLVS(0.334)S(0.429)T(0.343)AS(0.893)IKDLADVDLR	Rho GTPase-activating protein 35 OS;Rho GTPase-activating protein 35 OS	2	S	773	0.893315	2	D4AD82;P81128	NaN	19.8235	NaN	19.7771	19.4072	19.8752	NaN	NaN	NaN	-0.369926	0.0981064	NaN	NaN	AR	AR	AR	0	1	NaN	0	NaN	1	0	NaN	0	1	NaN	0	0.559714	1	-0.475922	-0.997331	0.00617897	1	-0.0078907	-0.0152069	0.00288108	65.716
D4AD82	Rho GTPase activating protein 35	Arhgap35	ACSTTEEVFNSPRAGSPLCNSNLQDSEEDVE	AGS(1)PLCNS(0.547)NLQDS(0.453)EEDVEPPSYHLFR	Rho GTPase-activating protein 35 OS;Rho GTPase-activating protein 35 OS	1;2	S	975	0.999999	1	D4AD82;P81128	17.7255	20.3151	NaN	21.1059	21.4131	21.6491	2.58956	NaN	3.3804	0.307255	0.543272	C	C	10.4136	1.23735	1.45727	0.321876	1	1.53984	0.770726	0	1	NaN	0	1.16485	0.0536685	2.43832	2.1149	0.338935	1	0.254871	0.604569	0.873169	0.552222	0.480684	1.27343	3.61658e-25	123.3
D4AD82	Rho GTPase activating protein 35	Arhgap35	ACSTTEEVFNSPRAGSPLCNSNLQDSEEDVE	AGS(1)PLCNS(0.547)NLQDS(0.453)EEDVEPPSYHLFR	Rho GTPase-activating protein 35 OS;Rho GTPase-activating protein 35 OS	1;2	S	975	0.999999	2	D4AD82;P81128	21.3448	20.5088	19.8042	25.2071	25.0832	25.1394	-0.835949	-1.54053	3.8623	-0.123814	-0.0676727	-1.78503	-2.90901	14.54	-1.08961	-1.04802	0.167706	1	-0.906559	-0.413903	1.09118	0.0198397	-2.26634	-1.91752	1.6434	0.0298793	3.16478	2.77565	0.00171108	1	-0.0010128	-0.00340828	0.106798	1	-0.0558147	-0.190597	3.61658e-25	123.3
D4AD82	Rho GTPase activating protein 35	Arhgap35	SPRAGSPLCNSNLQDSEEDVEPPSYHLFRED	AGS(0.997)PLCNS(0.004)NLQDS(0.999)EEDVEPPSYHLFR	Rho GTPase-activating protein 35 OS;Rho GTPase-activating protein 35 OS	2	S	985	0.998694	2	D4AD82;P81128	21.3523	18.1752	20.2449	25.0996	25.3812	24.9371	-3.17712	-1.10736	3.7473	0.281614	-0.162464	-9.045	-2.15451	13.43	AR	AR	0.928688	1	-4.05797	-2.06481	0.705069	0.0844323	-2.25499	-1.44602	0.943356	0.0786173	2.89393	1.88528	0.383203	1	0.254109	0.689526	0.292757	0.926788	-0.189968	-0.535836	3.61658e-25	123.3
D4AD82	Rho GTPase activating protein 35	Arhgap35	TQGKIITIRNINKAQSNGSGNGSDSEMDTSS	NINKAQS(0.99)NGS(0.01)GNGS(0.002)DS(0.05)EMDT(0.295)S(0.295)S(0.357)LER	Rho GTPase-activating protein 35 OS;Rho GTPase-activating protein 35 OS	2	S	1127	0.989979	2	D4AD82;P81128	NaN	NaN	NaN	22.8896	22.9463	22.9868	NaN	NaN	NaN	0.0567284	0.0972767	NaN	NaN	AR	AR	1.06975	NaN	1	0	NaN	NaN	1	0	NaN	0	1	NaN	0	0.0428235	1	-0.0376625	-0.0956446	0.112649	1	0.0612577	0.206156	0.00627596	52.061
D4AD82	Rho GTPase activating protein 35	Arhgap35	RTRCTRLGRFASYRTSFSVGSDDELGPIRKK	T(0.171)S(0.775)FS(0.062)VGS(0.992)DDELGPIR	Rho GTPase-activating protein 35 OS;Rho GTPase-activating protein 35 OS	2	S	1174	0.775276	2	D4AD82;P81128	19.6239	NaN	NaN	21.1771	21.0427	21.4486	NaN	NaN	1.5532	-0.134396	0.271473	C	C	2.93467	-1.09763	1.20704	0	1	NaN	0	0	0.860466	NaN	0	0.555948	0.26606	1.38804	1.15041	0.0736227	1	0.0707974	0.159196	0.395782	0.832723	0.361877	0.730564	0.000221938	131.72
D4AD82	Rho GTPase activating protein 35	Arhgap35	RCTRLGRFASYRTSFSVGSDDELGPIRKKEE	T(0.003)S(0.004)FS(0.994)VGS(1)DDELGPIR	Rho GTPase-activating protein 35 OS;Rho GTPase-activating protein 35 OS	2	S	1176	0.993728	2	D4AD82;P81128	17.6241	18.0454	15.8556	21.0059	21.012	20.7304	0.42127	-1.76856	3.3818	0.00609779	-0.275482	1.33911	-3.40714	AR	1.00424	-1.2104	0	1	0.42127	0	0	0.860566	-1.76856	0	0	1	3.32678	0	0.0549291	1	-0.0621382	-0.125499	0.245847	0.941544	-0.201479	-0.464901	0.000589862	105.28
D4AD82	Rho GTPase activating protein 35	Arhgap35	RLGRFASYRTSFSVGSDDELGPIRKKEEDQA	TSFSVGS(1)DDELGPIR	Rho GTPase-activating protein 35 OS;Rho GTPase-activating protein 35 OS	1;2	S	1179	1	1	D4AD82;P81128	17.7479	17.8447	16.0886	23.1355	22.9833	22.952	0.0967655	-1.65932	5.3876	-0.152229	-0.18355	1.06937	-3.15868	41.86	-1.11129	-1.13567	0.140463	1	-0.983721	-0.360403	1.09626	0.0173517	-3.21477	-2.05012	1.08448	0.0556505	3.99046	2.18072	0.611187	1	-0.308653	-0.923375	0.717831	0.648838	-0.371251	-1.07326	6.64871e-141	217.39
D4AD82	Rho GTPase activating protein 35	Arhgap35	RLGRFASYRTSFSVGSDDELGPIRKKEEDQA	TSFSVGS(1)DDELGPIR	Rho GTPase-activating protein 35 OS;Rho GTPase-activating protein 35 OS	1;2	S	1179	1	2	D4AD82;P81128	19.6239	18.0454	15.8556	21.1771	21.1144	21.3147	-1.57853	-3.76836	1.5532	-0.0626755	0.137592	C	C	2.93467	-1.0444	1.10007	0.172124	1	-1.57853	-0.474977	0	0.860666	-3.76836	0	0.554599	0.269842	1.33543	1.14446	0.225493	1	0.159272	0.414977	0.573349	0.739118	0.342631	0.901439	6.64871e-141	217.39
A0A1B0GWY5	Rho/Rac guanine nucleotide exchange factor 2	Arhgef2	EAQELGSPEDRLQDSSDPDTCSEEEVSSRLS	LQDS(0.186)S(0.814)DPDT(0.011)CS(0.011)EEEVS(0.454)S(0.454)RLS(0.087)PPHS(0.984)PR	Rho guanine nucleotide exchange factor 2 OS;Rho guanine nucleotide exchange factor 2 OS;Rho guanine nucleotide exchange factor 2 OS	2;3	S	925	0.814454	2	A0A1B0GWY5;A0A0G2K0V4;Q5FVC2	20.4659	20.8196	16.8783	21.7204	21.8011	21.6654	0.353609	-3.58763	1.2545	0.0807686	-0.0550041	1.27775	C	2.38584	1.05758	-1.03886	0.074943	1	0.353608	0.213319	0	0.846458	-3.58763	0	0.67343	0.18555	1.44051	1.34493	0.0951322	1	0.119884	0.215464	0.373856	0.870353	-0.253356	-0.642065	2.92318e-08	90.084
A0A1B0GWY5	Rho/Rac guanine nucleotide exchange factor 2	Arhgef2	EAQELGSPEDRLQDSSDPDTCSEEEVSSRLS	LQDS(0.186)S(0.814)DPDT(0.011)CS(0.011)EEEVS(0.454)S(0.454)RLS(0.087)PPHS(0.984)PR	Rho guanine nucleotide exchange factor 2 OS;Rho guanine nucleotide exchange factor 2 OS;Rho guanine nucleotide exchange factor 2 OS	2;3	S	925	0.814454	3	A0A1B0GWY5;A0A0G2K0V4;Q5FVC2	18.9443	20.0014	15.9308	22.2205	22.177	22.2187	1.05711	-3.01348	3.2762	-0.0434399	-0.00181961	2.08076	-8.0751	9.67	-1.03057	-1.00126	0.157775	1	-1.1909	-0.406635	1.99535	0.00210961	-4.30453	-3.67773	0.686546	0.163713	2.23002	1.50148	0.103364	1	-0.0593735	-0.196456	0.166669	1	-0.0797458	-0.284408	2.92318e-08	90.084
A0A1B0GWY5	Rho/Rac guanine nucleotide exchange factor 2	Arhgef2	QDSSDPDTCSEEEVSSRLSPPHSPRDFTRMQ	LQDSSDPDTCSEEEVS(0.089)S(0.865)RLS(0.819)PPHS(0.228)PR	Rho guanine nucleotide exchange factor 2 OS;Rho guanine nucleotide exchange factor 2 OS;Rho guanine nucleotide exchange factor 2 OS	2	S	937	0.864805	2	A0A1B0GWY5;A0A0G2K0V4;Q5FVC2	19.1036	18.9218	16.1036	22.2857	22.0031	22.2843	-0.181862	-2.99997	3.1821	-0.282585	-0.00141907	C	-7.99983	9.08	-1.21637	-1.00098	0.013452	1	-0.181861	-0.0421528	3.5855	0.00533333	-2.94093	-8.61934	3.60887	0.00873684	3.29722	8.99086	0.709773	1	-0.397697	-1.11753	0.279092	0.950766	-0.126833	-0.439763	1.72814e-14	104.23
A0A1B0GWY5	Rho/Rac guanine nucleotide exchange factor 2	Arhgef2	SDPDTCSEEEVSSRLSPPHSPRDFTRMQDIP	LQDSSDPDTCSEEEVSS(0.005)RLS(0.995)PPHS(0.999)PR	Rho guanine nucleotide exchange factor 2 OS;Rho guanine nucleotide exchange factor 2 OS;Rho guanine nucleotide exchange factor 2 OS	2;3	S	940	0.995478	2	A0A1B0GWY5;A0A0G2K0V4;Q5FVC2	19.1614	21.6613	16.5269	22.2187	22.1319	22.2843	2.49991	-2.63445	3.0573	-0.0868225	0.065567	C	-6.20938	8.32	-1.06203	1.0465	0.585063	1	1.85507	1.22468	1.37676	0.00762991	-3.27928	-2.70592	1.78981	0.0294943	2.50073	2.9223	0.0600141	1	-0.0557016	-0.130829	0.13552	1	-0.0899911	-0.256584	1.72814e-14	104.23
A0A1B0GWY5	Rho/Rac guanine nucleotide exchange factor 2	Arhgef2	TCSEEEVSSRLSPPHSPRDFTRMQDIPEETE	LQDSSDPDTCSEEEVSS(0.005)RLS(0.995)PPHS(0.999)PR	Rho guanine nucleotide exchange factor 2 OS;Rho guanine nucleotide exchange factor 2 OS;Rho guanine nucleotide exchange factor 2 OS	2;3	S	944	0.999148	3	A0A1B0GWY5;A0A0G2K0V4;Q5FVC2	18.9249	20.0014	15.9308	22.2205	22.177	22.2187	1.07655	-2.99404	3.2956	-0.0434399	-0.00181961	2.10899	-7.97	9.82	-1.03057	-1.00126	0.13205	1	-0.849751	-0.339789	2.19633	0.00200228	-3.96338	-3.71497	0.965016	0.0768182	2.57117	1.90764	0.103364	1	-0.0593735	-0.196456	0.166669	1	-0.0797458	-0.284408	2.47293e-12	99.414
A0A0G2QC21	Rho guanine nucleotide exchange factor 7	Arhgef7	RTSKLLQSQYRSLDMTDNANSQLVVRAKFNF	S(0.14)LDMT(0.86)DNANS(0.001)QLVVR	Rho guanine nucleotide exchange factor 7 OS	1	T	159	0.859745	1	A0A0G2QC21	NaN	17.9815	NaN	18.9954	19.2419	19.205	NaN	NaN	NaN	0.246527	0.209669	NaN	NaN	NaN	AR TRH	AR TAL	0	0.747816	NaN	0	NaN	1	0	NaN	0	0.920963	NaN	0	0	1	0.246528	0	0	1	0.209668	0	0.00807423	77.633
A0A0G2QC21	Rho guanine nucleotide exchange factor 7	Arhgef7	LFPNLLLMLSASPRMSGFIYQGKLPTTGMTI	MS(1)GFIYQGK	Rho guanine nucleotide exchange factor 7 OS;Rho guanine nucleotide exchange factor 7 OS	1	S	497	1	1	A0A0G2QC21;O55043	20.5801	21.1202	NaN	20.1856	20.2822	20.1213	0.540033	NaN	-0.3945	0.0966244	-0.0642586	1.45401	NaN	AR	1.06927	-1.04555	0	0.800233	0.540033	0	0	0.948081	NaN	0	0	1	-0.458766	0	0.31166	1	0.141709	0.485622	0.110263	1	0.0527568	0.190419	1.21835e-08	141.71
A0A0G2JZC6	Rho guanine nucleotide exchange factor 11	Arhgef11	PPCGETSQRTCEGRLSVDSQEADSGLDSGTE	T(1)CEGRLS(0.999)VDS(0.971)QEADS(0.868)GLDS(0.131)GT(0.031)ER	Rho guanine nucleotide exchange factor 11 OS;Rho guanine nucleotide exchange factor 11 OS;Rho guanine nucleotide exchange factor 11 OS	2;4	S	270	0.999471	2	A0A0G2JZC6;F1LQS9;Q9ES67	21.0701	17.3079	NaN	NaN	21.4282	21.4904	-3.76226	NaN	NaN	NaN	NaN	-13.5692	NaN	NaN	AR TRH	AR TAL	0	0.721697	-3.76226	0	0	0.842787	NaN	0	0	0.994165	NaN	0	0	1	NaN	0	0	1	NaN	0	6.50149e-05	79.69
A0A0G2JZC6	Rho guanine nucleotide exchange factor 11	Arhgef11	GETSQRTCEGRLSVDSQEADSGLDSGTERFP	T(0.061)CEGRLS(0.94)VDS(0.999)QEADSGLDSGTER	Rho guanine nucleotide exchange factor 11 OS;Rho guanine nucleotide exchange factor 11 OS;Rho guanine nucleotide exchange factor 11 OS	2;4	S	273	0.998767	2	A0A0G2JZC6;F1LQS9;Q9ES67	21.0701	17.3079	NaN	NaN	21.4282	21.4904	-3.76226	NaN	NaN	NaN	NaN	-13.5692	NaN	NaN	AR TRH	AR TAL	0	0.721617	-3.76226	0	0	0.842883	NaN	0	0	0.99405	NaN	0	0	1	NaN	0	0	1	NaN	0	6.50149e-05	79.69
A0A0G2JZC6	Rho guanine nucleotide exchange factor 11	Arhgef11	SLMNRNSVLSDPGLDSPQTSPVILARVAQHH	NSVLSDPGLDS(1)PQT(0.658)S(0.342)PVILAR	Rho guanine nucleotide exchange factor 11 OS;Rho guanine nucleotide exchange factor 11 OS;Rho guanine nucleotide exchange factor 11 OS	2;3	S	308	0.999953	3	A0A0G2JZC6;F1LQS9;Q9ES67	18.8854	18.5955	18.8701	18.3292	19.1893	NaN	-0.289906	-0.0153046	-0.5562	0.860094	NaN	C	C	-1.47039	1.81516	NaN	1.07733	1	-0.373064	-1.5159	0	1	-0.0984624	0	0.691731	0.18355	-1.22889	-1.30727	0.0915278	1	0.352405	0.236488	0	0.932022	NaN	0	1.14912e-188	222.92
A0A0G2JZC6	Rho guanine nucleotide exchange factor 11	Arhgef11	NRNSVLSDPGLDSPQTSPVILARVAQHHRRQ	NS(0.343)VLS(0.657)DPGLDS(0.992)PQT(0.977)S(0.031)PVILAR	Rho guanine nucleotide exchange factor 11 OS;Rho guanine nucleotide exchange factor 11 OS;Rho guanine nucleotide exchange factor 11 OS	1;2;3	T	311	0.977281	2	A0A0G2JZC6;F1LQS9;Q9ES67	NaN	NaN	NaN	23.944	23.9245	23.6139	NaN	NaN	NaN	-0.0195904	-0.330132	NaN	NaN	NaN	AR TRH	-1.25713	NaN	1	0	NaN	NaN	1	0	NaN	0	1	NaN	0	0	0.924409	-0.0121446	0	0	0.903293	-0.330132	0	8.25479e-20	156.29
A0A0G2JZC6	Rho guanine nucleotide exchange factor 11	Arhgef11	LHQSASSSASSLSTRSLENPTPPFTPKMGRR	S(1)LENPT(1)PPFT(1)PK	Rho guanine nucleotide exchange factor 11 OS;Rho guanine nucleotide exchange factor 11 OS;Rho guanine nucleotide exchange factor 11 OS	2;3	S	720	1	3	A0A0G2JZC6;F1LQS9;Q9ES67	17.1952	19.8019	NaN	20.0991	20.2571	20.2716	2.60674	NaN	2.9039	0.158077	0.172585	6.09126	NaN	7.48	1.1158	1.12708	0	0.96004	1.74326	0	0	1	NaN	0	1.06974	0.0628414	2.15394	1.94777	0.0577934	1	0.054914	0.126062	0.0779304	1	0.0658994	0.162988	0.00349634	105.14
A0A0G2JZC6	Rho guanine nucleotide exchange factor 11	Arhgef11	SSSASSLSTRSLENPTPPFTPKMGRRSIESP	S(1)LENPT(1)PPFT(1)PK	Rho guanine nucleotide exchange factor 11 OS;Rho guanine nucleotide exchange factor 11 OS;Rho guanine nucleotide exchange factor 11 OS	2;3	T	725	1	3	A0A0G2JZC6;F1LQS9;Q9ES67	17.1952	19.8019	NaN	20.0991	20.2571	20.2716	2.60674	NaN	2.9039	0.158077	0.172585	6.09126	NaN	7.48	1.1158	1.12708	0	0.680589	1.74326	0	0	1	NaN	0	1.06974	0.0628177	2.15394	1.94777	0.0577934	1	0.054914	0.126062	0.0779304	1	0.0658994	0.162988	0.00349634	105.14
A0A0G2JZC6	Rho guanine nucleotide exchange factor 11	Arhgef11	SSLSTRSLENPTPPFTPKMGRRSIESPNLGF	S(1)LENPT(1)PPFT(1)PK	Rho guanine nucleotide exchange factor 11 OS;Rho guanine nucleotide exchange factor 11 OS;Rho guanine nucleotide exchange factor 11 OS	2;3	T	729	1	3	A0A0G2JZC6;F1LQS9;Q9ES67	17.1952	19.8019	NaN	20.0991	20.2571	20.2716	2.60674	NaN	2.9039	0.158077	0.172585	6.09126	NaN	7.48	1.1158	1.12708	0	0.681012	1.74326	0	0	1	NaN	0	1.06974	0.0628651	2.15394	1.94777	0.0577934	1	0.054914	0.126062	0.0779304	1	0.0658994	0.162988	0.00718815	85.619
A0A0G2JZC6	Rho guanine nucleotide exchange factor 11	Arhgef11	MELAHRELLKSLGGESSGGTTPVGSFHTEAA	S(0.003)LGGES(0.817)S(0.351)GGT(0.667)T(0.162)PVGSFHTEAAR	Rho guanine nucleotide exchange factor 11 OS;Rho guanine nucleotide exchange factor 11 OS;Rho guanine nucleotide exchange factor 11 OS	2	S	1511	0.816552	2	A0A0G2JZC6;F1LQS9;Q9ES67	20.9653	21.7741	NaN	21.4822	21.6233	21.9313	0.808773	NaN	0.5169	0.141132	0.449057	1.75172	NaN	AR	1.10277	1.36515	0	0.721856	0.808773	0	0	0.842595	NaN	0	0	0.994394	0.520816	0	0.0446637	1	0.0247025	0.0843477	0.641795	0.658379	0.470081	1.04398	7.71535e-06	101.23
A0A0G2JZC6	Rho guanine nucleotide exchange factor 11	Arhgef11	ELAHRELLKSLGGESSGGTTPVGSFHTEAAR	SLGGES(0.128)S(0.805)GGT(0.422)T(0.644)PVGSFHTEAAR	Rho guanine nucleotide exchange factor 11 OS;Rho guanine nucleotide exchange factor 11 OS;Rho guanine nucleotide exchange factor 11 OS	1;2	S	1512	0.805114	2	A0A0G2JZC6;F1LQS9;Q9ES67	22.4254	NaN	NaN	23.0201	22.6926	22.654	NaN	NaN	0.5947	-0.327543	-0.366087	NaN	NaN	AR	-1.25487	-1.28885	0	0.721777	NaN	0	0	0.842691	NaN	0	0	0.994279	0.0990448	0	0.0789073	1	0.12045	0.188752	0.0131835	1	0.0220839	0.0337799	9.19902e-09	111.63
A0A0G2JZC6	Rho guanine nucleotide exchange factor 11	Arhgef11	HRELLKSLGGESSGGTTPVGSFHTEAARWTD	S(0.001)LGGES(0.507)S(0.507)GGT(0.951)T(0.033)PVGSFHTEAAR	Rho guanine nucleotide exchange factor 11 OS;Rho guanine nucleotide exchange factor 11 OS;Rho guanine nucleotide exchange factor 11 OS	2	T	1515	0.951392	2	A0A0G2JZC6;F1LQS9;Q9ES67	22.4254	21.7741	NaN	22.0612	22.4718	22.294	-0.651304	NaN	-0.3642	0.410664	0.232883	-1.57059	NaN	AR	1.3293	1.17518	0	1	-0.651304	0	0	1	NaN	0	0	1	-0.293409	0	0.117746	1	0.16113	0.266378	0.046416	1	0.0723947	0.113064	3.95676e-06	105.92
A0A0G2JZC6	Rho guanine nucleotide exchange factor 11	Arhgef11	RELLKSLGGESSGGTTPVGSFHTEAARWTDY	SLGGES(0.368)S(0.48)GGT(0.184)T(0.967)PVGS(0.001)FHTEAAR	Rho guanine nucleotide exchange factor 11 OS;Rho guanine nucleotide exchange factor 11 OS;Rho guanine nucleotide exchange factor 11 OS	2	T	1516	0.966831	2	A0A0G2JZC6;F1LQS9;Q9ES67	22.4254	22.7853	NaN	22.8607	22.6926	22.443	0.359896	NaN	0.4353	-0.168102	-0.417673	1.28333	NaN	AR	-1.12358	-1.33577	0	1	0.359896	0	0	1	NaN	0	0	1	0.400525	0	0.320256	1	-0.131831	-0.490517	0.875788	0.580731	-0.381915	-1.26033	9.19902e-09	111.63
D3ZYR0	Rho guanine nucleotide exchange factor 12	Arhgef12	RTEGVQDADTQSLVGSPSTRGAPHIIGAEDD	T(0.022)EGVQDADT(0.033)QS(0.009)LVGS(0.91)PS(0.014)T(0.014)R	Rho guanine nucleotide exchange factor 12 OS;Rho guanine nucleotide exchange factor 12 OS	1	S	341	0.9098	1	D3ZYR0;A0A0G2K860	19.6016	18.8378	15.8363	19.6179	NaN	19.7041	0.758785	-2.24274	1.5388	NaN	0.0862637	1.69207	-4.73	C	NaN	AR TAL	0.0600819	1	-0.2819	-0.163302	2.84988	0.00136585	-2.48414	-5.06817	1.00461	0.0833818	1.29631	2.00015	0	0.986306	NaN	0	0.299309	0.977694	0.0862646	0.418327	0.00120553	77.899
D3ZYR0	Rho guanine nucleotide exchange factor 12	Arhgef12	KLKVEHHDLSVAGLQSPDRVLGLESPLISSK	VEHHDLSVAGLQS(1)PDR	Rho guanine nucleotide exchange factor 12 OS;Rho guanine nucleotide exchange factor 12 OS	1	S	1176	1	1	D3ZYR0;A0A0G2K860	19.4065	20.0301	NaN	19.8262	20.041	19.8275	0.623655	NaN	0.4197	0.214729	0.00131798	1.54077	NaN	AR	1.16049	1.00091	0	0.811743	0.623655	0	0	1	NaN	0	0	1	0.561845	0	0.0830764	1	0.0710502	0.17363	0.364042	0.886797	-0.202528	-0.594345	3.23721e-05	141.59
P0C6P5	Rho guanine nucleotide exchange factor 28	Arhgef28	AAETEEEVRNLESGRSPSEEEEDGQLVKSQA	NLES(0.003)GRS(0.997)PS(1)EEEEDGQLVK	Rho guanine nucleotide exchange factor 28 OS	1;2	S	312	0.997119	1	P0C6P5	21.2181	21.9231	NaN	21.5636	22.0828	21.7732	0.704971	NaN	0.3455	0.519196	0.209623	1.63011	NaN	AR	1.43316	1.15639	0	0.86625	0.704971	0	0	1	NaN	0	0	1	0.33382	0	1.51955	0.770101	0.506269	1.88225	0.353366	0.899779	0.192296	0.589424	0.000483266	104.2
P0C6P5	Rho guanine nucleotide exchange factor 28	Arhgef28	ETEEEVRNLESGRSPSEEEEDGQLVKSQADG	NLES(0.012)GRS(0.988)PS(1)EEEEDGQLVK	Rho guanine nucleotide exchange factor 28 OS	1;2	S	314	0.999964	1	P0C6P5	17.5673	18.4629	NaN	21.1914	21.0273	21.3164	0.895536	NaN	3.6241	-0.164074	0.124979	1.8603	NaN	12.33	-1.12045	1.09049	0	0.866023	0.182041	0	0	1	NaN	0	1.44289	0.0349904	2.96628	2.59537	0.773176	1	-0.226643	-0.940885	0.142308	1	0.0578314	0.230728	1.27546e-109	211.82
P0C6P5	Rho guanine nucleotide exchange factor 28	Arhgef28	IQQAVESCPEEEGGRTSESDEERRKADARVA	IQQAVESCPEEEGGRT(0.77)S(0.68)ES(0.549)DEER	Rho guanine nucleotide exchange factor 28 OS	2	T	1197	0.770341	2	P0C6P5	18.3352	20.2358	NaN	21.1112	21.294	21.0045	1.90062	NaN	2.776	0.18273	-0.106741	C	C	6.84951	AR	AR	0.244748	1	1.15722	0.604118	0	1	NaN	0	0.96901	0.0784525	2.17464	1.79729	0.023427	1	0.0407743	0.0598088	0.153031	0.992534	-0.248696	-0.351747	0.00190127	66.636
P0C6P5	Rho guanine nucleotide exchange factor 28	Arhgef28	QQAVESCPEEEGGRTSESDEERRKADARVAK	IQQAVES(0.007)CPEEEGGRT(0.359)S(0.817)ES(0.817)DEER	Rho guanine nucleotide exchange factor 28 OS	2	S	1198	0.817114	2	P0C6P5	18.3352	20.2358	NaN	21.1112	21.294	21.0045	1.90062	NaN	2.776	0.18273	-0.106741	C	C	6.84951	AR	AR	0.244748	1	1.15722	0.604118	0	1	NaN	0	0.96901	0.0784792	2.17464	1.79729	0.023427	1	0.0407743	0.0598088	0.153031	0.992346	-0.248696	-0.351747	0.00190127	66.636
P0C6P5	Rho guanine nucleotide exchange factor 28	Arhgef28	AVESCPEEEGGRTSESDEERRKADARVAKIQ	IQQAVES(0.039)CPEEEGGRT(0.518)S(0.518)ES(0.924)DEER	Rho guanine nucleotide exchange factor 28 OS	2	S	1200	0.924304	2	P0C6P5	18.3352	20.2358	NaN	21.1112	21.294	21.0045	1.90062	NaN	2.776	0.18273	-0.106741	C	C	6.84951	AR	AR	0.244748	1	1.15722	0.604118	0	1	NaN	0	0.96901	0.0784259	2.17464	1.79729	0.023427	1	0.0407743	0.0598088	0.153031	0.992158	-0.248696	-0.351747	0.00277753	61.304
A0A0G2JZE7	Rho guanine nucleotide exchange factor 40	Arhgef40	QELERRIQQQLGEEASPRSHRRRRADSASSA	IQQQLGEEAS(1)PR	Rho guanine nucleotide exchange factor 40 OS	1	S	958	1	1	A0A0G2JZE7	16.7496	18.4749	NaN	19.041	18.721	19.2201	1.72528	NaN	2.2914	-0.320047	0.179081	3.30644	NaN	AR	-1.24837	AR	0	0.85316	1.72528	0	0	0.986987	NaN	0	0	1	2.50875	0	0.852327	0.939946	-0.491763	-1.29076	0	1	-0.0382799	0	0.00652255	74.475
Q4V8I5	ADP-ribosylation factor like GTPase 6 interacting protein 4	Arl6ip4	QAEALPGPSLDQWHRSAGEDNDGPVLTDEQK	S(1)AGEDNDGPVLTDEQK	ADP-ribosylation factor-like protein 6-interacting protein 4 OS	1	S	142	1	1	Q4V8I5	18.0136	19.7926	NaN	19.9648	NaN	21.4556	1.77895	NaN	1.9512	NaN	1.49077	C	C	C	NaN	AR TAL	0.249838	1	1.10082	0.596411	0	1	NaN	0	0	0.935539	1.27306	0	0	0.968198	NaN	0	0	0.985902	1.49077	0	0.00091998	98.572
A0A0G2K451	ArfGAP with SH3 domain, ankyrin repeat and PH domain 1	Asap1	KKRPPPPPPGHKRTLSDPPSPLPHGPPNKGA	T(0.001)LS(0.999)DPPS(1)PLPHGPPNK	Arf-GAP with SH3 domain, ANK repeat and PH domain-containing protein 1 OS;Arf-GAP with SH3 domain, ANK repeat and PH domain-containing protein 1 OS;Arf-GAP with SH3 domain, ANK repeat and PH domain-containing protein 1 OS	1;2	S	647	0.998513	2	A0A0G2K451;A0A0G2JX76;Q1AAU6	18.298	16.8471	15.6533	21.765	21.5298	21.9427	-1.4509	-2.64462	3.467	-0.23521	0.177696	-2.73379	-6.25	11.06	-1.17708	1.13108	0.482848	1	-2.09641	-1.0548	2.30007	0.00196482	-3.40616	-3.82967	1.09906	0.05727	2.82152	2.15858	0.327462	1	-0.748959	-0.742105	0.0751464	1	0.177696	0.201753	0.00280154	84.653
A0A0G2K451	ArfGAP with SH3 domain, ankyrin repeat and PH domain 1	Asap1	PPPPPGHKRTLSDPPSPLPHGPPNKGAIPWG	T(0.003)LS(0.997)DPPS(1)PLPHGPPNK	Arf-GAP with SH3 domain, ANK repeat and PH domain-containing protein 1 OS;Arf-GAP with SH3 domain, ANK repeat and PH domain-containing protein 1 OS;Arf-GAP with SH3 domain, ANK repeat and PH domain-containing protein 1 OS	2	S	651	0.999999	2	A0A0G2K451;A0A0G2JX76;Q1AAU6	18.298	19.2735	15.6533	21.765	21.5298	21.9427	0.975557	-2.64462	3.467	-0.23521	0.177696	1.9664	-6.25	11.06	-1.17708	1.13108	0.0957174	1	-0.52473	-0.251498	2.30007	0.00196236	-3.40616	-3.82967	1.09906	0.0572468	2.82152	2.15858	0.327462	1	-0.748959	-0.742105	0.0751464	1	0.177696	0.201753	0.00280154	84.653
A0A0G2K451	ArfGAP with SH3 domain, ankyrin repeat and PH domain 1	Asap1	LSPNVQSRDAIQKQASEDSNDLTPTLPETPV	QAS(1)EDS(1)NDLTPTLPETPVPLPR	Arf-GAP with SH3 domain, ANK repeat and PH domain-containing protein 1 OS;Arf-GAP with SH3 domain, ANK repeat and PH domain-containing protein 1 OS;Arf-GAP with SH3 domain, ANK repeat and PH domain-containing protein 1 OS;Arf-GAP with SH3 domain, ANK repea	1;2	S	852	0.999785	2	A0A0G2K451;A0A0G2JX76;Q1AAU6;A0A0G2JZQ0	NaN	NaN	NaN	21.1686	21.1186	21.9413	NaN	NaN	NaN	-0.0500107	0.772736	NaN	NaN	AR	-1.03527	1.70851	NaN	1	0	NaN	NaN	1	0	NaN	0	1	NaN	0	0.16505	1	0.190274	0.349168	0.919584	0.450352	0.899028	1.54833	8.75196e-68	181.64
A0A0G2K451	ArfGAP with SH3 domain, ankyrin repeat and PH domain 1	Asap1	NVQSRDAIQKQASEDSNDLTPTLPETPVPLP	QAS(1)EDS(1)NDLTPTLPETPVPLPR	Arf-GAP with SH3 domain, ANK repeat and PH domain-containing protein 1 OS;Arf-GAP with SH3 domain, ANK repeat and PH domain-containing protein 1 OS;Arf-GAP with SH3 domain, ANK repeat and PH domain-containing protein 1 OS;Arf-GAP with SH3 domain, ANK repea	1;2	S	855	0.999785	1	A0A0G2K451;A0A0G2JX76;Q1AAU6;A0A0G2JZQ0	NaN	NaN	NaN	NaN	23.2818	23.2043	NaN	NaN	NaN	NaN	NaN	NaN	NaN	NaN	AR TRH	AR TAL	NaN	1	0	NaN	NaN	1	0	NaN	NaN	1	0	NaN	0	0.993075	NaN	0	0	1	NaN	0	2.20588e-54	171.85
A0A0G2K451	ArfGAP with SH3 domain, ankyrin repeat and PH domain 1	Asap1	NVQSRDAIQKQASEDSNDLTPTLPETPVPLP	QAS(1)EDS(1)NDLTPTLPETPVPLPR	Arf-GAP with SH3 domain, ANK repeat and PH domain-containing protein 1 OS;Arf-GAP with SH3 domain, ANK repeat and PH domain-containing protein 1 OS;Arf-GAP with SH3 domain, ANK repeat and PH domain-containing protein 1 OS;Arf-GAP with SH3 domain, ANK repea	1;2	S	855	0.999785	2	A0A0G2K451;A0A0G2JX76;Q1AAU6;A0A0G2JZQ0	NaN	NaN	NaN	21.1686	21.1186	21.9413	NaN	NaN	NaN	-0.0500107	0.772736	NaN	NaN	AR	-1.03527	1.70851	NaN	1	0	NaN	NaN	1	0	NaN	0	1	NaN	0	0.16505	1	0.190274	0.349168	0.919584	0.450795	0.899028	1.54833	2.20588e-54	171.85
A0A0G2K808	ArfGAP with SH3 domain, ankyrin repeat and PH domain 2	Asap2	HVEYEWRLLHEDLDESDDDVDEKLQPSPNRR	LLHEDLDES(1)DDDVDEK	ArfGAP with SH3 domain, ankyrin repeat and PH domain 2 OS	1	S	653	1	1	A0A0G2K808	21.5531	20.1484	19.0209	23.3687	23.1922	23.1942	-1.40467	-2.53223	1.8156	-0.176521	-0.174515	-2.64757	-5.78	3.52006	-1.13016	-1.12858	0.377854	1	-1.80103	-0.839383	3.01667	0.00192593	-3.06615	-5.65012	1.38443	0.0459378	1.26868	2.2468	0.0752286	1	-0.0338697	-0.129457	0.234879	0.984108	-0.0954075	-0.361178	0	303.96
A0A0G2K3I0	ATM serine/threonine kinase	Atm	ETFMTICQNFEPVFRYFCMEKFLDPAVWFEK	Y(1)FCMEKFLDPAVWFEK	Serine-protein kinase ATM OS;Serine-protein kinase ATM OS	1	Y	2839	1	1	A0A0G2K3I0;D4ACL8	19.3347	18.4345	NaN	21.1257	21.1366	20.7866	-0.900175	NaN	1.791	0.0108662	-0.339104	C	C	3.46055	1.00756	-1.26497	0	0.739731	-0.900176	0	0	0.828043	NaN	0	0.56413	0.251867	1.65655	1.17989	0.216021	1	0.204322	0.427633	0.0846225	1	-0.087316	-0.184382	0.0253944	55.66
Q64542	ATPase plasma membrane Ca2+ transporting 4	Atp2b4	AADDEMSQSFLNQEESPSLASKSRITKRLSD	NQVSIHSFMTQPEYAADDEMSQS(0.001)FLNQEES(0.869)PS(0.11)LAS(0.019)K	Plasma membrane calcium-transporting ATPase 4 OS	1	S	1151	0.868774	1	Q64542	20.4936	22.2647	NaN	23.2073	23.2357	22.4913	1.77103	NaN	2.7137	0.0284615	-0.716007	3.41298	C	6.56002	1.01992	-1.64263	0.555711	1	1.82401	1.17325	0	1	NaN	0	1.01812	0.0673155	2.65245	2.00508	0.344846	1	0.131396	0.503088	1.97845	0.255384	-0.570612	-2.23187	1.6936e-05	68.736
O70239	axin 1	Axin1	TPRRSDLDLGYEPEGSASPTPPYLRWAESLH	RSDLDLGYEPEGS(1)AS(0.999)PT(0.878)PPY(0.122)LR	Axin-1 OS	2;3	S	75	0.999786	2	O70239	NaN	20.4199	NaN	20.2214	20.5329	20.2118	NaN	NaN	NaN	0.311481	-0.00959015	NaN	NaN	NaN	AR TRH	-1.00667	0	1	NaN	0	NaN	1	0	NaN	0	1	NaN	0	0	0.821546	0.306451	0	0	1	-0.00959015	0	7.58301e-05	95.206
O70239	axin 1	Axin1	TPRRSDLDLGYEPEGSASPTPPYLRWAESLH	RSDLDLGYEPEGS(1)AS(0.999)PT(0.878)PPY(0.122)LR	Axin-1 OS	2;3	S	75	0.999786	3	O70239	19.1372	21.0367	NaN	20.8939	20.8956	20.8649	1.89955	NaN	1.7567	0.00169182	-0.0290089	C	C	3.37924	1.00117	-1.02031	0	1	1.89955	0	0	1	NaN	0	0.656874	0.190435	1.60565	1.33089	0.197107	1	0.221249	0.411002	0.140981	1	0.143532	0.295321	7.58301e-05	95.206
O70239	axin 1	Axin1	RRSDLDLGYEPEGSASPTPPYLRWAESLHSL	RSDLDLGYEPEGS(1)AS(0.999)PT(0.878)PPY(0.122)LR	Axin-1 OS	3	S	77	0.999376	3	O70239	19.1372	21.0367	NaN	20.8939	20.8956	20.8649	1.89955	NaN	1.7567	0.00169182	-0.0290089	C	C	3.37924	1.00117	-1.02031	0	1	1.89955	0	0	1	NaN	0	0.656874	0.190387	1.60565	1.33089	0.197107	1	0.221249	0.411002	0.140981	1	0.143532	0.295321	7.58301e-05	95.206
O70239	axin 1	Axin1	SDLDLGYEPEGSASPTPPYLRWAESLHSLLD	RSDLDLGYEPEGS(1)AS(0.997)PT(0.963)PPY(0.04)LR	Axin-1 OS	2;3	T	79	0.96291	2	O70239	NaN	20.4199	NaN	20.2214	20.5329	20.2118	NaN	NaN	NaN	0.311481	-0.00959015	NaN	NaN	NaN	AR TRH	-1.00667	0	1	NaN	0	NaN	1	0	NaN	0	1	NaN	0	0	0.92001	0.306451	0	0	0.943037	-0.00959015	0	7.58301e-05	95.206
O70239	axin 1	Axin1	SDLDLGYEPEGSASPTPPYLRWAESLHSLLD	RSDLDLGYEPEGS(1)AS(0.997)PT(0.963)PPY(0.04)LR	Axin-1 OS	2;3	T	79	0.96291	3	O70239	19.1372	21.0367	NaN	20.8939	20.8956	20.8649	1.89955	NaN	1.7567	0.00169182	-0.0290089	C	C	3.37924	1.00117	-1.02031	0	0.705402	1.89955	0	0	1	NaN	0	0.656874	0.190483	1.60565	1.33089	0.197107	1	0.221249	0.411002	0.140981	1	0.143532	0.295321	7.58301e-05	95.206
B2GUV8	B-cell CLL/lymphoma 6	Bcl6	SYFPCDKASKEEERPSSEDEIALHFEPPNAP	AS(0.028)KEEERPS(0.991)S(0.98)EDEIALHFEPPNAPLNR	B-cell CLL/lymphoma 6 OS	2	S	308	0.99139	2	B2GUV8	21.7103	21.1194	NaN	21.5883	21.443	21.1685	-0.590881	NaN	-0.122	-0.145277	-0.419798	-1.50617	NaN	AR	-1.10594	AR	0	0.789266	-0.590881	0	0	0.816054	NaN	0	0	0.988924	-0.115545	0	0.00416455	1	0.00422223	0.0096866	0.486463	0.770049	-0.42622	-0.885578	0.00036709	65.301
B2GUV8	B-cell CLL/lymphoma 6	Bcl6	YFPCDKASKEEERPSSEDEIALHFEPPNAPL	AS(0.157)KEEERPS(0.862)S(0.981)EDEIALHFEPPNAPLNR	B-cell CLL/lymphoma 6 OS	2	S	309	0.980829	2	B2GUV8	21.7103	21.1194	NaN	21.5883	21.443	20.9871	-0.590881	NaN	-0.122	-0.145277	-0.601202	-1.50617	NaN	AR	-1.10594	AR	0	0.78879	-0.590881	0	0	0.816144	NaN	0	0	0.988811	-0.115545	0	0.00416455	1	0.00422223	0.0096866	0	1	-0.607624	0	0.00036709	65.301
F1LXF1	BCR, RhoGEF and GTPase activating protein	Bcr	EEQRRHQDGLPYIDDSPSSSPHLSSKGRGSP	HQDGLPY(0.001)IDDS(0.995)PS(0.104)S(0.475)S(0.422)PHLS(0.001)S(0.001)K	Breakpoint cluster region protein OS	2	S	253	0.994713	2	F1LXF1	22.6688	23.1658	NaN	22.9256	22.9652	22.7062	0.497015	NaN	0.2568	0.0396061	-0.219389	1.41129	NaN	AR	1.02783	-1.16424	0	1	0.497015	0	0	0.891531	NaN	0	0	1	0.243945	0	0.0657246	1	0.038887	0.125218	0.377968	0.893084	-0.176713	-0.582021	1.00855e-10	142.45
F1LXF1	BCR, RhoGEF and GTPase activating protein	Bcr	RRHQDGLPYIDDSPSSSPHLSSKGRGSPASG	HQDGLPYIDDS(0.971)PS(0.052)S(0.966)S(0.011)PHLSSK	Breakpoint cluster region protein OS	2	S	256	0.966487	2	F1LXF1	22.6688	23.1658	NaN	22.679	23.018	22.7658	0.497015	NaN	0.0102	0.338951	0.0867462	1.41129	NaN	AR	1.26484	1.06197	0	1	0.497015	0	0	0.891638	NaN	0	0	1	0.0102491	0	0.719718	1	0.344771	1.13162	0.101265	1	0.0867453	0.223299	1.00855e-10	142.45
F1LMX1	bridging integrator 1	Bin1	VKAQPSDSAPEKGNKSPSPPPDGSPAATPEI	GNKS(1)PS(1)PPPDGS(1)PAATPEIR	Myc box-dependent-interacting protein 1 OS;Myc box-dependent-interacting protein 1 OS;Bin1 protein OS;Myc box-dependent-interacting protein 1 OS	1;2;3	S	297	1	1	F1LMX1;O08839;Q5HZA7;D4A4P1	19.013	14.3602	16.1955	22.3955	22.4	22.4691	-4.65278	-2.81746	3.3825	0.0044651	0.0735569	-25.16	-7.0492	10.43	1.0031	1.05231	1.51703	1	-5.54128	-3.62254	1.49369	0.00555008	-3.58986	-2.96033	1.04045	0.0643857	2.4938	2.03441	0.00479289	1	-0.00316111	-0.0100034	0.0395185	1	-0.0280851	-0.0822414	2.69618e-117	209.23
F1LMX1	bridging integrator 1	Bin1	AQPSDSAPEKGNKSPSPPPDGSPAATPEIRV	GNKS(1)PS(1)PPPDGS(1)PAATPEIR	Myc box-dependent-interacting protein 1 OS;Myc box-dependent-interacting protein 1 OS;Bin1 protein OS;Myc box-dependent-interacting protein 1 OS	1;2;3	S	299	1	2	F1LMX1;O08839;Q5HZA7;D4A4P1	17.4678	17.7833	16.84	26.3678	26.2896	26.121	0.315437	-0.627893	8.9	-0.0782146	-0.24682	1.24439	-1.54531	477.71	-1.05571	-1.18659	0.0186532	1	0.166316	0.0531969	0.339881	0.376213	-2.55893	-0.796485	1.7953	0.0322429	6.92042	3.16724	0.050447	1	-0.037816	-0.104206	0.21779	0.977962	-0.121952	-0.376498	2.69618e-117	209.23
F1LMX1	bridging integrator 1	Bin1	APEKGNKSPSPPPDGSPAATPEIRVNHEPEP	S(0.313)PS(0.687)PPPDGS(1)PAATPEIR	Myc box-dependent-interacting protein 1 OS;Myc box-dependent-interacting protein 1 OS;Bin1 protein OS;Myc box-dependent-interacting protein 1 OS	1;2;3	S	305	1	2	F1LMX1;O08839;Q5HZA7;D4A4P1	20.5107	17.2565	17.9886	24.2583	23.6258	23.4754	-3.25413	-2.52209	3.7476	-0.632547	-0.782881	-9.54093	-5.74414	13.43	-1.5503	-1.72056	0.79634	1	-2.77949	-1.55765	2.00487	0.00275261	-3.27779	-3.33835	1.85454	0.0319461	2.93888	3.07118	1.8909	0.722913	-0.52487	-2.09911	1.96323	0.241779	-0.606541	-2.39104	3.27176e-116	208.72
F1LMX1	bridging integrator 1	Bin1	PEIRVNHEPEPASGASPGATIPKSPSQLRKG	VNHEPEPAS(0.001)GAS(0.998)PGATIPKS(0.853)PS(0.147)QLR	Myc box-dependent-interacting protein 1 OS;Myc box-dependent-interacting protein 1 OS;Myc box-dependent-interacting protein 1 OS	2	S	325	0.998489	2	F1LMX1;O08839;D4A4P1	18.9017	24.1195	15.8095	24.0955	23.9071	23.4343	5.21779	-3.09219	5.1938	-0.188473	-0.66123	C	-8.53	36.6	-1.13956	-1.58143	0	1	4.01899	0	1.72637	0.00330887	-4.25115	-2.96949	1.55071	0.0309094	3.86699	2.67849	0.0916872	1	-0.063086	-0.179912	1.09578	0.462395	-0.484972	-1.46663	2.19189e-26	146.6
F1LMX1	bridging integrator 1	Bin1	PEPASGASPGATIPKSPSQLRKGPPVPPPPK	VNHEPEPAS(0.002)GAS(0.998)PGATIPKS(0.903)PS(0.097)QLR	Myc box-dependent-interacting protein 1 OS;Myc box-dependent-interacting protein 1 OS;Myc box-dependent-interacting protein 1 OS	1;2	S	333	0.903359	1	F1LMX1;O08839;D4A4P1	17.0736	20.0761	NaN	21.1678	NaN	21.5456	3.00247	NaN	4.0942	NaN	0.377853	8.01371	NaN	17.0796	AR	1.29941	0.437118	1	2.22813	0.975142	0	1	NaN	0	1.54111	0.031403	3.53686	2.64682	0	0.94882	NaN	0	0.100753	1	0.160796	0.238889	2.19189e-26	146.6
F1LMX1	bridging integrator 1	Bin1	PEPASGASPGATIPKSPSQLRKGPPVPPPPK	VNHEPEPAS(0.002)GAS(0.998)PGATIPKS(0.903)PS(0.097)QLR	Myc box-dependent-interacting protein 1 OS;Myc box-dependent-interacting protein 1 OS;Myc box-dependent-interacting protein 1 OS	1;2	S	333	0.903359	2	F1LMX1;O08839;D4A4P1	18.9017	24.1195	15.8095	24.0955	23.9071	23.4343	5.21779	-3.09219	5.1938	-0.188473	-0.66123	C	-8.53	36.6	-1.13956	-1.58143	0	1	4.01899	0	1.72637	0.00330667	-4.25115	-2.96949	1.55071	0.0309364	3.86699	2.67849	0.0916872	1	-0.063086	-0.179912	1.09578	0.462818	-0.484972	-1.46663	2.19189e-26	146.6
F1M7M4	BMP-2 inducible kinase	Bmp2k	NKPGGAPEPASSPALTPSQEFDVFGAVPFFA	NKPGGAPEPAS(0.503)S(0.503)PALT(0.895)PS(0.099)QEFDVFGAVPFFAVPAPELQHR	BMP2 inducible kinase OS	2	T	757	0.89507	2	F1M7M4	20.3403	NaN	NaN	20.7341	20.8886	20.9498	NaN	NaN	0.3938	0.154432	0.215668	NaN	NaN	AR	1.11298	1.16124	0	0.985756	NaN	0	0	1	NaN	0	0	1	0.329135	0	0.550843	1	0.224946	0.785661	0.458344	0.829032	0.280387	0.795069	0.00398245	41.011
F1M7M4	BMP-2 inducible kinase	Bmp2k	TPERARRHKRVGRRDSQSSNEFLTISDSKEN	RDS(1)QS(1)S(1)NEFLTISDSK	BMP2 inducible kinase OS	2;3	S	934	0.999994	2	F1M7M4	NaN	NaN	NaN	19.9856	19.6322	19.371	NaN	NaN	NaN	-0.353436	-0.614605	NaN	NaN	AR	-1.2776	-1.53114	NaN	1	0	NaN	NaN	1	0	NaN	0	1	NaN	0	0.325614	1	-0.353436	-0.703382	0.761246	0.571903	-0.590316	-1.29256	0.000649634	99.796
F1M7M4	BMP-2 inducible kinase	Bmp2k	TPERARRHKRVGRRDSQSSNEFLTISDSKEN	RDS(1)QS(1)S(1)NEFLTISDSK	BMP2 inducible kinase OS	2;3	S	934	0.999994	3	F1M7M4	17.8683	17.1282	16.6554	NaN	19.3377	19.5919	-0.740091	-1.21292	NaN	NaN	NaN	-1.67028	-2.31806	NaN	AR TRH	NaN	0.180984	1	-0.516528	-0.425513	1.36654	0.010903	-1.56962	-2.19986	0	1	NaN	0	0	0.911155	NaN	0	0	0.882585	NaN	0	0.000649634	99.796
F1M7M4	BMP-2 inducible kinase	Bmp2k	ERARRHKRVGRRDSQSSNEFLTISDSKENIS	RDS(1)QS(1)S(1)NEFLTISDSK	BMP2 inducible kinase OS	2;3	S	936	0.999977	2	F1M7M4	NaN	NaN	NaN	19.9856	19.6322	19.371	NaN	NaN	NaN	-0.353436	-0.614605	NaN	NaN	AR	-1.2776	-1.53114	NaN	1	0	NaN	NaN	1	0	NaN	0	1	NaN	0	0.325614	1	-0.353436	-0.703382	0.761246	0.572259	-0.590316	-1.29256	0.000649634	99.796
F1M7M4	BMP-2 inducible kinase	Bmp2k	ERARRHKRVGRRDSQSSNEFLTISDSKENIS	RDS(1)QS(1)S(1)NEFLTISDSK	BMP2 inducible kinase OS	2;3	S	936	0.999977	3	F1M7M4	17.8683	17.1282	16.6554	NaN	19.3377	19.5919	-0.740091	-1.21292	NaN	NaN	NaN	-1.67028	-2.31806	NaN	AR TRH	NaN	0.180984	1	-0.516528	-0.425513	1.36654	0.0108984	-1.56962	-2.19986	0	1	NaN	0	0	0.911051	NaN	0	0	0.882495	NaN	0	0.000649634	99.796
F1M7M4	BMP-2 inducible kinase	Bmp2k	RARRHKRVGRRDSQSSNEFLTISDSKENISV	RDS(1)QS(1)S(1)NEFLTISDSK	BMP2 inducible kinase OS	2;3	S	937	0.999948	3	F1M7M4	17.8683	17.1282	16.6554	NaN	19.3377	19.5919	-0.740091	-1.21292	NaN	NaN	NaN	-1.67028	-2.31806	NaN	AR TRH	NaN	0.180984	1	-0.516528	-0.425513	1.36654	0.0108938	-1.56962	-2.19986	0	0.909031	NaN	0	0	0.911247	NaN	0	0	0.882405	NaN	0	0.00319524	83.404
F1M9C3	B-Raf proto-oncogene, serine/threonine kinase	Braf	LVFQTPTDVSRNNPKSPQKPIVRVFLPNKQR	NNPKS(1)PQKPIVR	B-Raf proto-oncogene, serine/threonine kinase OS	1	S	94	1	1	F1M9C3	21.3556	NaN	NaN	22.3464	22.22	22.2936	NaN	NaN	0.9908	-0.12631	-0.0527687	C	C	1.98729	-1.0915	-1.03725	0	0.919109	NaN	0	0	1	NaN	0	0.895227	0.118513	0.964946	1.60131	0.771375	1	-0.19311	-0.86356	0.464735	0.890783	-0.1369	-0.593328	0.000108343	151.16
A0A0G2JYV0	bromodomain containing 4	Brd4	AKMPDEPEEPVVTVSSPAVPPPTKVVAPPSS	MPDEPEEPVVT(0.015)VS(0.11)S(0.874)PAVPPPTK	Bromodomain-containing 4 OS;Bromodomain-containing 4 OS	1	S	471	0.874292	1	A0A0G2JYV0;D3ZGX8	NaN	NaN	NaN	20.3254	20.6971	20.2227	NaN	NaN	NaN	0.371765	-0.102682	NaN	NaN	AR	1.29393	-1.07377	NaN	1	0	NaN	NaN	1	0	NaN	0	1	NaN	0	0.517044	1	0.452725	0.934835	0.207671	0.969398	-0.174831	-0.405687	0.00118869	63.044
A0A0G2JYV0	bromodomain containing 4	Brd4	HKSDPYSAGHLREAPSPLMIHSPQMPQFQSL	EAPS(1)PLMIHS(0.999)PQMPQFQS(0.638)LT(0.202)HQS(0.161)PPQQNVQPK	Bromodomain-containing 4 OS;Bromodomain-containing 4 OS	3	S	1071	0.999864	3	A0A0G2JYV0;D3ZGX8	17.3941	18.5375	17.2508	24.0245	23.9058	23.6853	1.14339	-0.143328	6.6304	-0.118713	-0.339245	C	C	99.07	AR	-1.26509	0	0.937394	-0.855298	0	0	1	-2.14202	0	1.02546	0.0618463	4.54273	2.08395	0	0.943531	-0.0297451	0	0.78028	0.702257	-0.2433	-0.972996	0.00242292	46.028
A0A0G2JYV0	bromodomain containing 4	Brd4	SAGHLREAPSPLMIHSPQMPQFQSLTHQSPP	EAPS(1)PLMIHS(0.999)PQMPQFQS(0.638)LT(0.202)HQS(0.161)PPQQNVQPK	Bromodomain-containing 4 OS;Bromodomain-containing 4 OS	3	S	1077	0.99928	3	A0A0G2JYV0;D3ZGX8	17.3941	18.5375	17.2508	24.0245	23.9058	23.6853	1.14339	-0.143328	6.6304	-0.118713	-0.339245	C	C	99.07	AR	-1.26509	0	0.93726	-0.855298	0	0	1	-2.14202	0	1.02546	0.0618224	4.54273	2.08395	0	0.943324	-0.0297451	0	0.78028	0.701684	-0.2433	-0.972996	0.00242292	46.028
A0A0G2JYV0	bromodomain containing 4	Brd4	PSPLMIHSPQMPQFQSLTHQSPPQQNVQPKK	EAPS(0.998)PLMIHS(0.999)PQMPQFQS(0.758)LT(0.185)HQS(0.061)PPQQNVQPK	Bromodomain-containing 4 OS;Bromodomain-containing 4 OS	3	S	1085	0.757502	3	A0A0G2JYV0;D3ZGX8	17.3175	18.5375	17.2508	24.0245	23.9058	23.6853	1.22007	-0.0666504	6.707	-0.118713	-0.339245	2.32958	-1.04728	104.47	AR	-1.26509	0	0.948512	1.22007	0	0	1	-0.0666513	0	4.37944	0.00188235	6.6181	23.9333	0	0.942333	-0.0297451	0	0.78028	0.701971	-0.2433	-0.972996	0.00242292	46.028
B2DD29	BR serine/threonine kinase 1	Brsk1	AWRSRLNSIRNSFLGSPRFHRRKMQVPTAEE;PWRTRLNSIKNSFLGSPRFHRRKLQVPTPEE	NSFLGS(1)PR	Serine/threonine-protein kinase BRSK1 OS;Serine/threonine-protein kinase BRSK2 OS;Serine/threonine-protein kinase BRSK2 OS	1	S	490	1	1	B2DD29	19.1008	19.5979	NaN	19.7172	19.5018	19.3329	0.497063	NaN	0.6164	-0.215342	-0.384291	1.41134	NaN	AR	-1.16098	AR	0	0.802785	0.497063	0	0	0.940353	NaN	0	0	1	0.528893	0	0.455001	1	-0.136689	-0.58699	0	1	-0.296848	0	0.000338496	124.98
B2DD29	BR serine/threonine kinase 1	Brsk1	RRKMQVPTAEEMSSLTPESSPELAKRSWFGN	MQVPTAEEMS(0.001)S(0.001)LT(0.974)PES(0.186)S(0.837)PELAK	Serine/threonine-protein kinase BRSK1 OS	2	T	583	0.973609	2	B2DD29	19.554	18.1243	18.4621	NaN	NaN	NaN	-1.42974	-1.09194	NaN	NaN	NaN	-2.69398	-2.1316	C	NaN	NaN	0.751369	1	-1.10259	-1.4243	1.64666	0.00746503	-1.15269	-2.53849	0	1	NaN	0	NaN	1	0	NaN	NaN	1	0	NaN	0.000210299	84.66
B2DD29	BR serine/threonine kinase 1	Brsk1	QVPTAEEMSSLTPESSPELAKRSWFGNFISL	MQVPT(0.001)AEEMS(0.017)S(0.174)LT(0.808)PES(0.057)S(0.943)PELAK	Serine/threonine-protein kinase BRSK1 OS	2	S	587	0.942571	2	B2DD29	19.3811	18.1243	18.4621	NaN	NaN	NaN	-1.2568	-0.919001	NaN	NaN	NaN	-2.38965	-1.89081	C	NaN	NaN	0.811514	1	-0.977841	-1.43166	1.71432	0.00745135	-1.02794	-2.42315	0	0.989038	NaN	0	NaN	1	0	NaN	NaN	1	0	NaN	0.000210299	84.66
D3ZML2	BR serine/threonine kinase 2	Brsk2	QRSRSISGASSGLSTSPLSSPRVTPHPSPRG	SISGASSGLS(0.012)T(0.175)S(0.813)PLS(0.03)S(0.97)PR	Serine/threonine-protein kinase BRSK2 OS;Serine/threonine-protein kinase BRSK2 OS	2	S	424	0.813113	2	D3ZML2;M9MMM8	18.2476	NaN	16.0294	22.0384	22.142	20.1921	NaN	-2.21823	3.7908	0.103613	-1.84624	C	C	13.84	1.07446	-3.6	0	0.761514	NaN	0	1.19701	0.0132287	-2.79742	-2.33415	2.26956	0.0284606	3.29305	3.76477	0.199976	1	-0.176706	-0.396482	1.04073	0.339625	-1.92775	-1.98727	7.40572e-09	149.24
D3ZML2	BR serine/threonine kinase 2	Brsk2	SISGASSGLSTSPLSSPRVTPHPSPRGSPLP	SISGAS(0.003)S(0.001)GLS(0.04)T(0.175)S(0.781)PLS(0.023)S(0.977)PR	Serine/threonine-protein kinase BRSK2 OS;Serine/threonine-protein kinase BRSK2 OS	2;4	S	428	0.977126	2	D3ZML2;M9MMM8	18.2476	NaN	16.0294	22.0384	21.8356	20.1921	NaN	-2.21823	3.7908	-0.202797	-1.84624	C	C	13.84	-1.15093	-3.6	0	0.76134	NaN	0	1.19701	0.0132234	-2.79742	-2.33415	2.26956	0.0283746	3.29305	3.76477	0.446853	1	-0.327853	-0.764334	1.04073	0.339067	-1.92775	-1.98727	7.40572e-09	149.24
D3ZML2	BR serine/threonine kinase 2	Brsk2	SISGASSGLSTSPLSSPRVTPHPSPRGSPLP	SISGAS(0.003)S(0.001)GLS(0.04)T(0.175)S(0.781)PLS(0.023)S(0.977)PR	Serine/threonine-protein kinase BRSK2 OS;Serine/threonine-protein kinase BRSK2 OS	2;4	S	428	0.977126	3	D3ZML2;M9MMM8	18.0402	20.1921	15.7782	NaN	22.92	22.3578	2.15191	-2.26206	NaN	NaN	NaN	C	C	C	AR TRH	AR TAL	0.218058	1	1.23996	0.535943	0	1	-3.17402	0	0	1	NaN	0	0	0.868892	NaN	0	0	0.867898	NaN	0	7.40572e-09	149.24
D3ZML2	BR serine/threonine kinase 2	Brsk2	LSTSPLSSPRVTPHPSPRGSPLPTPKGTPVH	VTPHPS(1)PRGS(0.998)PLPT(0.002)PK	Serine/threonine-protein kinase BRSK2 OS;Serine/threonine-protein kinase BRSK2 OS	2;4	S	436	0.999993	2	D3ZML2;M9MMM8	20.5192	21.3227	NaN	21.2747	21.0562	21.4222	0.803453	NaN	0.7555	-0.218445	0.147524	1.74527	NaN	AR	-1.16348	1.10767	0	0.761251	0.803453	0	0	0.929697	NaN	0	0	1	0.670841	0	0.150029	1	-0.103898	-0.287128	0.131418	1	0.107413	0.263507	0.00163014	88.282
D3ZML2	BR serine/threonine kinase 2	Brsk2	LSTSPLSSPRVTPHPSPRGSPLPTPKGTPVH	VTPHPS(1)PRGS(0.998)PLPT(0.002)PK	Serine/threonine-protein kinase BRSK2 OS;Serine/threonine-protein kinase BRSK2 OS	2;4	S	436	0.999993	3	D3ZML2;M9MMM8	18.0402	20.1921	15.7782	NaN	22.92	22.3578	2.15191	-2.26206	NaN	NaN	NaN	C	C	C	AR TRH	AR TAL	0.218058	1	1.23996	0.535943	0	1	-3.17402	0	0	1	NaN	0	0	0.868798	NaN	0	0	0.867811	NaN	0	0.00163014	88.282
D3ZML2	BR serine/threonine kinase 2	Brsk2	PLSSPRVTPHPSPRGSPLPTPKGTPVHTPKE	VTPHPS(1)PRGS(0.998)PLPT(0.002)PK	Serine/threonine-protein kinase BRSK2 OS;Serine/threonine-protein kinase BRSK2 OS	2	S	440	0.99806	2	D3ZML2;M9MMM8	20.5192	21.3227	NaN	21.2747	21.0562	21.4222	0.803453	NaN	0.7555	-0.218445	0.147524	1.74527	NaN	AR	-1.16348	1.10767	0	0.761163	0.803453	0	0	0.929814	NaN	0	0	1	0.670841	0	0.150029	1	-0.103898	-0.287128	0.131418	1	0.107413	0.263507	0.00163014	88.282
D3ZML2	BR serine/threonine kinase 2	Brsk2	AWRSRLNSIRNSFLGSPRFHRRKMQVPTAEE;PWRTRLNSIKNSFLGSPRFHRRKLQVPTPEE	NSFLGS(1)PR	Serine/threonine-protein kinase BRSK1 OS;Serine/threonine-protein kinase BRSK2 OS;Serine/threonine-protein kinase BRSK2 OS	1	S	490	1	1	B2DD29;D3ZML2;M9MMM8	19.1008	19.5979	NaN	19.7172	19.5018	19.3329	0.497063	NaN	0.6164	-0.215342	-0.384291	1.41134	NaN	AR	-1.16098	AR	0	0.802785	0.497063	0	0	0.940353	NaN	0	0	1	0.528893	0	0.455001	1	-0.136689	-0.58699	0	1	-0.296848	0	0.000338496	124.98
D4A0X3	AP2-interacting clathrin-endocytosis protein	Btbd8	PRGSVPSAQEVDQVSSSADETEDERSEAENV	GSVPS(0.003)AQEVDQVS(0.278)S(0.848)S(0.856)ADET(0.011)EDERS(0.004)EAENVR	AP2-interacting clathrin-endocytosis protein OS;BTB domain-containing 8 OS	2	S	825	0.848416	2	D4A0X3;A0A452Q762	19.4542	15.8084	16.8332	21.9082	21.9763	21.771	-3.64583	-2.62106	2.454	0.0681438	-0.137135	-12.5171	-6.15202	5.47933	1.04837	-1.09972	0.515742	1	-2.16604	-1.0853	2.51988	0.00136364	-3.17939	-4.16547	1.34937	0.0432801	1.78028	2.21451	0.179115	1	0.143968	0.350997	0.119329	1	0.0995407	0.242208	3.31589e-05	66.282
D4A0X3	AP2-interacting clathrin-endocytosis protein	Btbd8	RGSVPSAQEVDQVSSSADETEDERSEAENVR	GS(0.004)VPS(0.029)AQEVDQVS(0.201)S(0.784)S(0.953)ADET(0.028)EDERS(0.002)EAENVR	AP2-interacting clathrin-endocytosis protein OS;BTB domain-containing 8 OS	2	S	826	0.952924	2	D4A0X3;A0A452Q762	19.4542	15.8084	16.8332	21.9082	21.9763	21.771	-3.64583	-2.62106	2.454	0.0681438	-0.137135	-12.5171	-6.15202	5.47933	1.04837	-1.09972	0.515742	1	-2.16604	-1.0853	2.51988	0.00136585	-3.17939	-4.16547	1.34937	0.0433021	1.78028	2.21451	0.179115	1	0.143968	0.350997	0.119329	1	0.0995407	0.242208	3.31589e-05	66.282
F1LNI8	calcium/calmodulin-dependent protein kinase II beta	Camk2b	AITSPKGSLPPAALESSDSTNTTIEDEDAKA	GSLPPAALES(0.977)S(0.632)DS(0.233)T(0.282)NT(0.439)T(0.439)IEDEDAK	Calcium/calmodulin-dependent protein kinase type II subunit beta OS	1;2;3	S	355	0.976778	3	F1LNI8	22.8938	22.2525	NaN	23.4413	22.6711	23.2117	-0.641335	NaN	0.5475	-0.770155	-0.229589	-1.55977	NaN	AR	-1.70545	-1.1725	0	1	-0.641335	0	0	1	NaN	0	0	1	0.18266	0	0.0908643	1	-0.163996	-0.216637	0.111743	1	-0.24157	-0.268124	1.03267e-27	151.96
F1LNI8	calcium/calmodulin-dependent protein kinase II beta	Camk2b	ITSPKGSLPPAALESSDSTNTTIEDEDAKAP	GSLPPAALES(0.907)S(0.907)DS(0.093)T(0.093)NTTIEDEDAK	Calcium/calmodulin-dependent protein kinase type II subunit beta OS	1;2;3	S	356	0.9071	3	F1LNI8	20.8576	19.7722	NaN	22.4756	22.9242	23.1413	-1.08545	NaN	1.618	0.448627	0.66573	-2.12204	NaN	AR	1.36474	1.58637	0	1	-1.08545	0	0	1	NaN	0	0	1	1.28463	0	0.419029	1	0.70217	0.833072	0.52272	0.686287	0.812371	0.994996	8.40808e-76	179.79
F1LNI8	calcium/calmodulin-dependent protein kinase II beta	Camk2b	SPKGSLPPAALESSDSTNTTIEDEDAKAPRI	GSLPPAALES(0.158)S(0.846)DS(0.926)T(0.064)NT(0.004)T(0.001)IEDEDAK	Calcium/calmodulin-dependent protein kinase type II subunit beta OS	1;2;3	S	358	0.925869	2	F1LNI8	22.5791	22.2139	21.9156	NaN	22.2288	23.1195	-0.365194	-0.663479	NaN	NaN	NaN	-1.28805	-1.5839	C	AR TRH	AR TAL	0.0421916	1	-0.0853806	-0.108148	0.0955671	0.938309	-0.233997	-0.24458	0	1	NaN	0	0	0.858511	NaN	0	0	1	NaN	0	6.50394e-76	180.74
F1LNI8	calcium/calmodulin-dependent protein kinase II beta	Camk2b	SPKGSLPPAALESSDSTNTTIEDEDAKAPRI	GSLPPAALES(0.158)S(0.846)DS(0.926)T(0.064)NT(0.004)T(0.001)IEDEDAK	Calcium/calmodulin-dependent protein kinase type II subunit beta OS	1;2;3	S	358	0.925869	3	F1LNI8	16.1935	19.7722	NaN	21.7427	21.6476	23.0445	3.57868	NaN	5.5492	-0.0951195	1.30178	11.9479	NaN	AR	-1.06815	2.46533	0	1	3.57868	0	0	1	NaN	0	0	1	6.23268	0	0.178917	1	-0.378282	-0.418651	0.229489	0.92973	0.381323	0.50045	6.50394e-76	180.74
F1LNI8	calcium/calmodulin-dependent protein kinase II beta	Camk2b	GSLPPAALESSDSTNTTIEDEDAKAPRISDI	GSLPPAALES(0.148)S(0.128)DS(0.397)T(0.397)NT(0.965)T(0.965)IEDEDAK	Calcium/calmodulin-dependent protein kinase type II subunit beta OS	1;2;3	T	361	0.964669	3	F1LNI8	20.9322	19.512	20.3634	19.8828	NaN	20.8511	-1.42016	-0.568779	-1.0494	NaN	0.9683	-2.67615	-1.48327	NaN	AR	1.95653	1.09997	1	-1.16815	-1.78676	1.36701	0.026954	-0.602662	-1.79639	0.84956	0.129926	-1.01416	-1.54952	0	0.89973	NaN	0	0.461451	0.727672	0.892039	0.954023	2.53134e-61	171.59
A0A0G2K5C0	calmodulin regulated spectrin-associated protein family, member 3	Camsap3	PRNTETVPSQNNSGSSSPVFNFRHPLLSPGG	NTETVPSQNNS(0.172)GS(0.828)S(0.828)S(0.172)PVFNFR	Calmodulin-regulated spectrin-associated protein family, member 3 OS;Calmodulin-regulated spectrin-associated protein family, member 3 OS	2	S	319	0.827988	2	A0A0G2K5C0;D3ZXQ2	22.0289	NaN	NaN	22.444	22.2104	22.1806	NaN	NaN	0.4151	-0.233622	-0.26338	NaN	NaN	AR	-1.17578	-1.20029	0	0.784928	NaN	0	0	0.797371	NaN	0	0	1	0.415067	0	0.806737	1	-0.275846	-1.1195	1.07661	0.594005	-0.263379	-1.45136	1.00237e-07	119.08
A0A0G2K5C0	calmodulin regulated spectrin-associated protein family, member 3	Camsap3	RNTETVPSQNNSGSSSPVFNFRHPLLSPGGP	NTETVPSQNNS(0.01)GS(0.01)S(0.219)S(0.761)PVFNFR	Calmodulin-regulated spectrin-associated protein family, member 3 OS;Calmodulin-regulated spectrin-associated protein family, member 3 OS	1;2	S	320	0.761433	1	A0A0G2K5C0;D3ZXQ2	21.3404	19.6278	20.0551	22.6586	22.5809	21.8981	-1.71256	-1.28529	1.3182	-0.0776749	-0.760521	-3.27742	C	C	-1.05532	AR TAL	1.51049	1	-1.97883	-3.22537	0	1	-1.55156	0	0	1	1.05193	0	0	0.977759	-0.0776758	0	0	1	-0.76052	0	1.09344e-08	135.79
A0A0G2K5C0	calmodulin regulated spectrin-associated protein family, member 3	Camsap3	RNTETVPSQNNSGSSSPVFNFRHPLLSPGGP	NTETVPSQNNS(0.01)GS(0.01)S(0.219)S(0.761)PVFNFR	Calmodulin-regulated spectrin-associated protein family, member 3 OS;Calmodulin-regulated spectrin-associated protein family, member 3 OS	1;2	S	320	0.761433	2	A0A0G2K5C0;D3ZXQ2	NaN	21.6198	20.1306	NaN	22.7514	22.3733	NaN	NaN	NaN	NaN	NaN	NaN	TAL	NaN	AR TRH	NaN	0	0.784269	NaN	0	0	0.797457	NaN	0	NaN	1	0	NaN	0	1	NaN	0	0	1	NaN	0	1.09344e-08	135.79
Q8K4S7	Cbl proto-oncogene B	Cblb	MNRLASVRKCTDRQNSPVTSPGSSPLAQRRK	QNS(1)PVT(0.967)S(0.916)PGS(0.093)S(0.024)PLAQR	E3 ubiquitin-protein ligase CBL-B OS;E3 ubiquitin-protein ligase CBL OS;E3 ubiquitin-protein ligase CBL OS	3	S	476	1	3	Q8K4S7;G3V689;A0A0G2K8K2	17.7557	NaN	15.9421	NaN	21.2768	21.058	NaN	-1.81356	NaN	NaN	NaN	C	C	C	AR TRH	AR TAL	0	0.68972	NaN	0	0	1	-2.50379	0	0	0.897736	NaN	0	0	0.891502	NaN	0	0	0.969354	NaN	0	0.000865984	135.55
Q8K4S7	Cbl proto-oncogene B	Cblb	ASVRKCTDRQNSPVTSPGSSPLAQRRKPQPD	QNS(0.989)PVT(0.047)S(0.953)PGS(0.879)S(0.131)PLAQR	E3 ubiquitin-protein ligase CBL-B OS;E3 ubiquitin-protein ligase CBL OS;E3 ubiquitin-protein ligase CBL OS	2;3	S	480	0.953156	3	Q8K4S7;G3V689;A0A0G2K8K2	17.7557	NaN	15.9421	NaN	21.2768	21.058	NaN	-1.81356	NaN	NaN	NaN	C	C	C	AR TRH	AR TAL	0	0.689648	NaN	0	0	1	-2.50379	0	0	0.897643	NaN	0	0	0.89141	NaN	0	0	0.969246	NaN	0	0.000865984	135.55
Q8K4S7	Cbl proto-oncogene B	Cblb	RKCTDRQNSPVTSPGSSPLAQRRKPQPDPLQ	QNS(0.989)PVT(0.047)S(0.953)PGS(0.879)S(0.131)PLAQR	E3 ubiquitin-protein ligase CBL-B OS;E3 ubiquitin-protein ligase CBL OS;E3 ubiquitin-protein ligase CBL OS	2;3	S	483	0.879353	3	Q8K4S7;G3V689;A0A0G2K8K2	17.7557	NaN	15.9421	NaN	NaN	21.0572	NaN	-1.81356	NaN	NaN	NaN	C	C	C	NaN	AR TAL	0	0.689575	NaN	0	0	1	-2.50379	0	0	0.89755	NaN	0	NaN	1	0	NaN	0	0.969138	NaN	0	0.000865984	108.25
Q8K4S7	Cbl proto-oncogene B	Cblb	KCTDRQNSPVTSPGSSPLAQRRKPQPDPLQI	QNS(0.948)PVT(0.242)S(0.779)PGS(0.037)S(0.994)PLAQR	E3 ubiquitin-protein ligase CBL-B OS;E3 ubiquitin-protein ligase CBL OS;E3 ubiquitin-protein ligase CBL OS	2;3	S	484	0.994339	2	Q8K4S7;G3V689;A0A0G2K8K2	18.0381	19.7904	14.4683	NaN	NaN	20.7233	1.75232	-3.5698	NaN	NaN	NaN	C	-11.87	C	NaN	NaN	0.230151	1	1.08454	0.571863	1.56484	0.00506183	-4.17408	-3.14529	0	1	NaN	0	NaN	1	0	NaN	0	0.913057	NaN	0	0.00201528	92.247
Q8K4S7	Cbl proto-oncogene B	Cblb	KCTDRQNSPVTSPGSSPLAQRRKPQPDPLQI	QNS(0.948)PVT(0.242)S(0.779)PGS(0.037)S(0.994)PLAQR	E3 ubiquitin-protein ligase CBL-B OS;E3 ubiquitin-protein ligase CBL OS;E3 ubiquitin-protein ligase CBL OS	2;3	S	484	0.994339	3	Q8K4S7;G3V689;A0A0G2K8K2	20.8896	NaN	NaN	NaN	21.2768	21.0941	NaN	NaN	NaN	NaN	NaN	NaN	NaN	NaN	AR TRH	NaN	0	0.689503	NaN	0	0	1	NaN	0	0	0.897457	NaN	0	0	0.891601	NaN	0	0	0.966017	NaN	0	0.00201528	92.247
D3ZYD7	coiled coil domain containing 88A	Ccdc88a	VDSQAHHKMNAGSPGSEVVTLQQFLEESNKL	MNAGS(0.014)PGS(0.986)EVVTLQQFLEESNK	Coiled coil domain-containing 88A OS	1	S	1319	0.986341	1	D3ZYD7	19.7404	19.3908	15.9322	23.7737	23.6308	23.5774	-0.349562	-3.80817	4.0333	-0.142969	-0.196367	C	C	C	AR TRH	AR TAL	0.0205584	1	-0.349562	-0.0642524	0	0.963043	-3.80817	0	0	1	4.03335	0	0	1	-0.187026	0	0	1	-0.196367	0	2.78452e-132	207.38
D3ZYD7	coiled coil domain containing 88A	Ccdc88a	LEESNKLTSIQLKSSSQENLLDEVMKSLSVS	S(0.011)S(0.011)S(0.978)QENLLDEVMK	Coiled coil domain-containing 88A OS	1	S	1343	0.978203	1	D3ZYD7	NaN	23.4413	NaN	23.357	23.427	22.9741	NaN	NaN	NaN	0.0699749	-0.382959	NaN	NaN	AR	AR	AR	0	0.911556	NaN	0	NaN	1	0	NaN	0	1	NaN	0	0	0.957228	0.0699739	0	0	1	-0.38296	0	5.03556e-172	230.57
A1L1L5	cyclin K	Ccnk	PQPSPPRQAKRAVVVSPKEENKATEPPPPPK	AVVVS(1)PKEENK	Ccnk protein OS	1	S	348	1	1	A1L1L5	19.0324	19.8838	NaN	18.9569	19.2632	19.4157	0.851381	NaN	-0.0755	0.306234	0.458757	C	C	-1.05373	1.23648	1.37436	0.672663	1	1.27636	1.40504	0	0.953467	NaN	0	0.265767	0.823334	0.333556	0.546438	0.368466	1	0.330017	0.67572	0.720969	0.606998	0.518548	1.14961	1.58309e-05	124.47
F1M4U0	cyclin Y-like 1	Ccnyl1	DKYKDLCRAAMRRSLSADNFIGIQRSNAILS	S(0.001)LS(0.999)ADNFIGIQR	Cyclin Y-like 1 OS	1	S	349	0.999238	1	F1M4U0	21.9767	22.131	NaN	22.5617	22.2066	22.0842	0.154274	NaN	0.585	-0.35504	-0.477463	1.11286	NaN	AR	-1.27902	-1.39229	0	0.913725	0.154274	0	0	1	NaN	0	0	1	0.54323	0	1.14333	0.9381	-0.287162	-1.23979	1.45298	0.35836	-0.493344	-1.74798	1.49899e-143	223.58
O70509	CD44 molecule (Indian blood group)	Cd44	VEDRKPSELNGEASKSQEMVHLVNKEPTETP	S(1)QEMVHLVNK	CD44 antigen OS;CD44 antigen OS;CD44 antigen OS;CD44 antigen OS	1	S	328	1	1	O70509;D3ZGF1;F1LSA1;P26051	20.8029	19.4045	18.2134	23.3633	23.1073	23.2547	-1.39841	-2.58953	2.5604	-0.255966	-0.10858	-2.63611	C	5.89871	-1.19414	-1.07817	0.351518	1	-1.68082	-0.77917	0	0.968475	-3.16588	0	1.45324	0.0383569	1.95703	2.37854	0.518127	1	-0.218782	-0.743261	0.0829225	1	-0.0438271	-0.150578	1.36561e-17	107.75
A0A0G2K5Z1	CDC42 binding protein kinase alpha	Cdc42bpa	SDSPRHSTASNSSNLSSPPSPVSPRKTKSLS	HSTASNSSNLS(0.977)S(0.023)PPS(1)PVS(1)PR	Non-specific serine/threonine protein kinase OS;Non-specific serine/threonine protein kinase OS;Serine/threonine-protein kinase MRCK alpha OS	3	S	1618	0.976705	3	A0A0G2K5Z1;G3V6C9;O54874	20.697	21.2392	NaN	20.952	20.9466	21.0519	0.542154	NaN	0.255	-0.0053997	0.0998726	1.45614	NaN	AR	-1.00375	1.07168	0	1	0.542154	0	0	1	NaN	0	0	1	0.286497	0	0.0245762	1	0.0148325	0.0487164	0.141126	1	-0.0968266	-0.273426	0.000639066	81.553
A0A0G2K5Z1	CDC42 binding protein kinase alpha	Cdc42bpa	RHSTASNSSNLSSPPSPVSPRKTKSLSLEST	HS(0.001)T(0.001)AS(0.004)NS(0.014)S(0.205)NLS(0.354)S(0.422)PPS(1)PVS(1)PR	Non-specific serine/threonine protein kinase OS;Non-specific serine/threonine protein kinase OS;Serine/threonine-protein kinase MRCK alpha OS	2;3	S	1622	0.99997	2	A0A0G2K5Z1;G3V6C9;O54874	NaN	19.6606	NaN	21.2143	21.7216	22.2809	NaN	NaN	NaN	0.507339	1.06661	NaN	NaN	AR	1.42143	AR	0	0.78315	NaN	0	NaN	1	0	NaN	0	1	NaN	0	0.462023	1	0.546444	0.862734	0	1	0.980213	0	7.42913e-06	114.03
A0A0G2K5Z1	CDC42 binding protein kinase alpha	Cdc42bpa	TASNSSNLSSPPSPVSPRKTKSLSLESTDRG	HS(0.001)T(0.001)AS(0.004)NS(0.014)S(0.205)NLS(0.354)S(0.422)PPS(1)PVS(1)PR	Non-specific serine/threonine protein kinase OS;Non-specific serine/threonine protein kinase OS;Serine/threonine-protein kinase MRCK alpha OS	2;3	S	1625	1	2	A0A0G2K5Z1;G3V6C9;O54874	NaN	19.6606	NaN	21.2143	21.7216	22.2809	NaN	NaN	NaN	0.507339	1.06661	NaN	NaN	AR	1.42143	AR	0	0.778966	NaN	0	NaN	1	0	NaN	0	1	NaN	0	0.462023	1	0.546444	0.862734	0	1	0.980213	0	7.42913e-06	114.03
Q7TT49	CDC42 binding protein kinase beta	Cdc42bpb	SDSTKHSTPSNSSNPSGPPSPNSPHRSQLPL	HSTPSNSSNPS(0.999)GPPS(1)PNS(1)PHR	Serine/threonine-protein kinase MRCK beta OS	1;2;3	S	1688	0.998714	3	Q7TT49	19.6322	21.026	15.9996	22.1701	21.9074	21.4742	1.39373	-3.63269	2.5379	-0.262653	-0.695868	2.62757	-12.4	5.81	-1.19968	-1.61986	0.424165	1	1.7892	0.941526	0.860637	0.0418309	-3.23722	-1.75085	1.11053	0.0567205	2.66343	1.96969	0.0319988	1	0.0467081	0.0775231	0.407545	0.813428	-0.465191	-0.77071	4.23243e-105	197.05
Q7TT49	CDC42 binding protein kinase beta	Cdc42bpb	KHSTPSNSSNPSGPPSPNSPHRSQLPLEGLD	HSTPSNSSNPSGPPS(1)PNS(1)PHR	Serine/threonine-protein kinase MRCK beta OS	1;2;3	S	1692	1	1	Q7TT49	22.8586	23.2706	17.8699	23.0793	23.1192	23.099	0.411995	-4.98874	0.2207	0.0398788	0.0197029	C	-31.75	1.1653	1.02803	1.01375	0.27205	1	0.411994	0.630062	2.95539	0.00162602	-4.88777	-9.94327	0.323363	0.859232	0.156728	0.524218	0.396244	1	0.103858	0.482886	0.0701927	1	0.0247803	0.109572	6.67941e-91	196.65
Q7TT49	CDC42 binding protein kinase beta	Cdc42bpb	KHSTPSNSSNPSGPPSPNSPHRSQLPLEGLD	HSTPSNSSNPSGPPS(1)PNS(1)PHR	Serine/threonine-protein kinase MRCK beta OS	1;2;3	S	1692	1	3	Q7TT49	19.6322	21.4084	15.9996	22.1701	21.9074	22.0077	1.77616	-3.63269	2.5379	-0.262653	-0.162373	3.42513	-12.4036	5.81	-1.19968	-1.11913	0.506454	1	2.17164	1.09872	0.860637	0.0418176	-3.23722	-1.75085	1.11053	0.0567436	2.66343	1.96969	0.0319988	1	0.0467081	0.0775231	0.00346563	1	-0.00601149	-0.00885426	6.67941e-91	196.65
Q7TT49	CDC42 binding protein kinase beta	Cdc42bpb	TPSNSSNPSGPPSPNSPHRSQLPLEGLDQPA	HSTPSNSSNPSGPPS(1)PNS(1)PHR	Serine/threonine-protein kinase MRCK beta OS	1;2;3	S	1695	1	2	Q7TT49	22.7447	21.9206	18.6129	24.9017	24.9705	24.7711	-0.824076	-4.13176	2.157	0.0688286	-0.13055	-1.7704	-17.53	4.45986	1.04886	-1.09471	0.173181	1	-0.990244	-0.426902	1.05629	0.0190285	-3.77691	-2.12168	0.868503	0.102068	2.13218	1.59554	0.241102	1	0.33694	0.505239	0.185213	0.969078	0.262326	0.40087	2.26681e-62	183.88
Q7TT49	CDC42 binding protein kinase beta	Cdc42bpb	TPSNSSNPSGPPSPNSPHRSQLPLEGLDQPA	HSTPSNSSNPSGPPS(1)PNS(1)PHR	Serine/threonine-protein kinase MRCK beta OS	1;2;3	S	1695	1	3	Q7TT49	19.6322	21.4084	15.9996	22.1701	21.9074	22.0077	1.77616	-3.63269	2.5379	-0.262653	-0.162373	3.42513	-12.4036	5.81	-1.19968	-1.11913	0.506454	1	2.17164	1.09872	0.860637	0.0418044	-3.23722	-1.75085	1.11053	0.0566974	2.66343	1.96969	0.0319988	1	0.0467081	0.0775231	0.00346563	1	-0.00601149	-0.00885426	2.26681e-62	183.88
B1WC33	CDC42 effector protein 4	Cdc42ep4	LGSLRDSSLFVKNAMSLPQLNEKEATEKDSS	NAMS(1)LPQLNEK	CDC42 effector protein (Rho GTPase binding) 4 (Predicted), isoform CRA_a OS	1	S	116	1	1	B1WC33	19.3553	NaN	NaN	NaN	19.2411	18.9462	NaN	NaN	NaN	NaN	NaN	NaN	NaN	NaN	AR TRH	AR TAL	0	0.800719	NaN	0	0	0.939874	NaN	0	0	1	NaN	0	0	1	NaN	0	0	1	NaN	0	0.00260676	107.93
Q6P751	cyclin dependent kinase 2	Cdk2	__MENFQKVEKIGEGTYGVVYKAKNKLTGEV	IGEGT(1)Y(1)GVVYK	Cyclin-dependent kinase 2 OS;Cyclin-dependent kinase 1 OS;Cyclin-dependent kinase 2 OS	2	T	14	1	2	Q6P751;P39951;Q63699	17.911	22.6052	16.1939	24.9797	25.1066	24.655	4.69422	-1.71706	7.0687	0.126862	-0.32476	25.8882	-3.29	134.24	1.09192	-1.25246	0.379838	1	2.93847	0.877203	0.55747	0.145079	-3.47281	-1.21342	1.55537	0.0302658	5.35533	2.73845	0.00810978	1	0.00648975	0.0176117	0.44012	0.831904	-0.271523	-0.722418	0.00042127	118.76
Q6P751	cyclin dependent kinase 2	Cdk2	_MENFQKVEKIGEGTYGVVYKAKNKLTGEVV	IGEGT(1)Y(1)GVVYK	Cyclin-dependent kinase 2 OS;Cyclin-dependent kinase 1 OS;Cyclin-dependent kinase 2 OS	2	Y	15	1	2	Q6P751;P39951;Q63699	17.911	22.6052	16.1939	24.9797	25.1066	24.655	4.69422	-1.71706	7.0687	0.126862	-0.32476	25.8882	-3.29	134.24	1.09192	-1.25246	0.379838	1	2.93847	0.877203	0.55747	0.145041	-3.47281	-1.21342	1.55537	0.0302373	5.35533	2.73845	0.00810978	1	0.00648975	0.0176117	0.44012	0.83215	-0.271523	-0.722418	0.00042127	118.76
P35426	cyclin-dependent kinase 4	Cdk4	SAFRALQHSYLHKEESDPE____________	ALQHSYLHKEES(1)DPE	Cyclin-dependent kinase 4 OS	1	S	300	0.999999	1	P35426	20.8642	20.1087	NaN	21.4614	20.959	20.907	-0.755486	NaN	0.5972	-0.502445	-0.554392	TRH	NaN	AR	-1.41661	-1.46855	0	0.887489	-0.755485	0	0	1	NaN	0	0	0.942486	0.639403	0	0.526465	1	-0.507368	-0.931209	0.624963	0.642404	-0.593589	-1.07518	0.00134426	92.906
D4A3G2	cyclin-dependent kinase 11B	Cdk11b	VKRGTSPRPPEGGLGYSQLGDDDLKETGFHL	RGT(0.597)S(0.501)PRPPEGGLGY(0.898)S(0.004)QLGDDDLK	Cyclin-dependent kinase 11B OS;Cyclin-dependent kinase 11B OS	2	Y	751	0.897652	2	D4A3G2;D3ZML3	19.7061	NaN	NaN	20.6592	20.798	20.2474	NaN	NaN	0.9531	0.13879	-0.411818	NaN	NaN	AR	AR	-1.33036	0	0.940617	NaN	0	0	1	NaN	0	0	1	1.13217	0	0.0167816	1	-0.0403134	-0.0457395	0.361122	0.833021	-0.529323	-0.744169	0.00842607	56.055
A0A0G2K5U7	cyclin-dependent kinase 12	Cdk12	YDSYKKSPGSTSRRQSISPPYKEPSAYQSST	RQS(1)IS(0.993)PPY(0.007)KEPSAYQSSTR	Cyclin-dependent kinase 12 OS;Cyclin-dependent kinase 12 OS	2	S	273	0.999964	2	A0A0G2K5U7;Q3MJK5	20.4929	NaN	NaN	23.7655	23.6194	23.1906	NaN	NaN	3.2726	-0.146074	-0.574862	C	C	9.66	-1.10655	-1.48953	0	0.782963	NaN	0	0	0.794711	NaN	0	0.832657	0.103328	3.26797	1.70198	0.22653	1	-0.1753	-0.429926	0.959331	0.50425	-0.500208	-1.36413	0.000432701	99.11
A0A0G2K5U7	cyclin-dependent kinase 12	Cdk12	SYKKSPGSTSRRQSISPPYKEPSAYQSSTRS	RQS(1)IS(0.993)PPY(0.007)KEPSAYQSSTR	Cyclin-dependent kinase 12 OS;Cyclin-dependent kinase 12 OS	2	S	275	0.993409	2	A0A0G2K5U7;Q3MJK5	20.4929	NaN	NaN	23.7655	23.6194	23.1906	NaN	NaN	3.2726	-0.146074	-0.574862	C	C	9.66	-1.10655	-1.48953	0	0.782778	NaN	0	0	0.794796	NaN	0	0.832657	0.103297	3.26797	1.70198	0.22653	1	-0.1753	-0.429926	0.959331	0.504639	-0.500208	-1.36413	0.000432701	99.11
A0A0G2K5U7	cyclin-dependent kinase 12	Cdk12	GSYSGRSPSPYGRRRSSSPFLSKRSLSRSPI	RRS(1)S(0.286)S(0.714)PFLSK	Cyclin-dependent kinase 12 OS;Cyclin-dependent kinase 12 OS	2	S	331	0.999529	2	A0A0G2K5U7;Q3MJK5	19.2615	21.7347	15.5184	22.21	22.1949	22.179	2.47321	-3.74314	2.9485	-0.0150223	-0.0309277	5.55278	-13.39	7.72	-1.01047	-1.02167	1.00275	1	2.53229	2.1591	1.52996	0.00532463	-3.68406	-3.54344	2.3624	0.0267143	3.0093	4.23966	0.0304303	1	-0.0167851	-0.0587474	0.384742	0.941356	-0.10128	-0.474815	1.84577e-05	152.38
A0A0G2K5U7	cyclin-dependent kinase 12	Cdk12	SYSGRSPSPYGRRRSSSPFLSKRSLSRSPIS	RRS(0.031)S(0.976)S(0.993)PFLSK	Cyclin-dependent kinase 12 OS;Cyclin-dependent kinase 12 OS	2	S	332	0.975995	2	A0A0G2K5U7;Q3MJK5	19.8402	21.016	15.5184	22.1862	21.9634	22.1966	1.17581	-4.32186	2.346	-0.222801	0.0104198	C	-20	5.08413	-1.167	1.00725	0	0.783428	1.15999	0	1.5944	0.0045349	-4.33768	-3.21809	1.17401	0.0535633	2.29028	2.11706	0.199189	1	-0.114023	-0.355929	0.224901	1	0.0503092	0.271863	1.84577e-05	134.26
A0A0G2K5U7	cyclin-dependent kinase 12	Cdk12	YSGRSPSPYGRRRSSSPFLSKRSLSRSPISS	RRS(0.229)S(0.773)S(0.998)PFLSK	Cyclin-dependent kinase 12 OS;Cyclin-dependent kinase 12 OS	2	S	333	0.998494	2	A0A0G2K5U7;Q3MJK5	21.1414	18.8991	NaN	21.7881	21.773	21.5391	-2.24224	NaN	0.6467	-0.0150833	-0.248976	-4.73131	NaN	AR	-1.01051	-1.18836	0	0.783334	-2.24225	0	0	0.794882	NaN	0	0	1	0.697156	0	0.160473	1	-0.081542	-0.275973	0.905476	0.626399	-0.297108	-1.11552	3.12154e-05	152.38
A0A0G2K5U7	cyclin-dependent kinase 12	Cdk12	RHSSSHSKKKRSGSRSRHSSISPVRLPLNSS	S(0.955)RHS(0.681)S(0.681)IS(0.681)PVRLPLNS(0.001)S(0.001)LGAELSR	Cyclin-dependent kinase 12 OS;Cyclin-dependent kinase 12 OS	3	S	378	0.954909	3	A0A0G2K5U7;Q3MJK5	NaN	19.8987	NaN	20.5196	20.1656	20.2689	NaN	NaN	NaN	-0.354019	-0.250717	NaN	NaN	AR	-1.27812	-1.1898	0	1	NaN	0	NaN	1	0	NaN	0	1	NaN	0	0.593556	1	-0.316515	-0.914191	0.513307	0.764937	-0.37699	-0.874145	0.000956853	78.552
A0A0G2K5U7	cyclin-dependent kinase 12	Cdk12	SSHSKKKRSGSRSRHSSISPVRLPLNSSLGA	HS(0.85)S(0.244)IS(0.655)PVRLPLNS(0.21)S(0.041)LGAELSR	Cyclin-dependent kinase 12 OS;Cyclin-dependent kinase 12 OS	2;3	S	381	0.850168	3	A0A0G2K5U7;Q3MJK5	NaN	19.8987	NaN	20.5196	20.1656	20.2689	NaN	NaN	NaN	-0.354019	-0.250717	NaN	NaN	AR	-1.27812	-1.1898	0	1	NaN	0	NaN	1	0	NaN	0	1	NaN	0	0.593556	1	-0.316515	-0.914191	0.513307	0.764662	-0.37699	-0.874145	0.000202313	98.572
A0A0G2K5U7	cyclin-dependent kinase 12	Cdk12	SHSKKKRSGSRSRHSSISPVRLPLNSSLGAE	HS(0.039)S(0.968)IS(0.993)PVRLPLNSSLGAELSR	Cyclin-dependent kinase 12 OS;Cyclin-dependent kinase 12 OS	2;3	S	382	0.967864	2	A0A0G2K5U7;Q3MJK5	17.9101	18.2376	17.6436	26.7832	26.7259	26.2329	0.32756	-0.266521	8.8731	-0.0572796	-0.550299	1.25489	-1.2029	468.89	-1.0405	-1.46439	0.00595453	1	0.0513415	0.0171948	0.527273	0.172952	-2.2249	-1.08622	1.55257	0.0301195	7.02589	2.93472	0.112511	1	-0.0831715	-0.223819	1.23518	0.412719	-0.503487	-1.64646	1.37287e-08	121.77
A0A0G2K5U7	cyclin-dependent kinase 12	Cdk12	SKKKRSGSRSRHSSISPVRLPLNSSLGAELS	HS(0.194)S(0.806)IS(1)PVRLPLNSSLGAELSR	Cyclin-dependent kinase 12 OS;Cyclin-dependent kinase 12 OS	2;3	S	384	0.999934	2	A0A0G2K5U7;Q3MJK5	17.9101	18.2376	17.6436	26.6724	26.7259	26.2329	0.32756	-0.266521	8.7623	0.0534973	-0.439522	1.25489	-1.2029	434.23	1.03778	-1.35615	0.00595453	1	0.0513415	0.0171948	0.527273	0.172908	-2.2249	-1.08622	1.93767	0.0340444	6.95905	3.41132	0.0233027	1	-0.0163317	-0.0481649	1.23975	0.443794	-0.436647	-1.52496	1.37287e-08	121.77
A0A0G2K5U7	cyclin-dependent kinase 12	Cdk12	PLPPELPGGDPSPPDSPEPKAITPPQQPYKK	HLLTDLPLPPELPGGDPS(1)PPDS(1)PEPK	Cyclin-dependent kinase 12 OS;Cyclin-dependent kinase 12 OS	1;2	S	681	1	2	A0A0G2K5U7;Q3MJK5	22.8923	19.9731	20.647	25.6343	25.233	25.3247	-2.91918	-2.24533	2.742	-0.401278	-0.309587	-7.56416	-4.74146	6.69	-1.32068	-1.23935	0.36191	1	-1.76729	-0.79925	0.61344	0.128193	-1.76445	-1.20479	1.2542	0.0437284	3.23284	2.20615	0.761436	0.987572	-0.384333	-1.1022	1.10138	0.523542	-0.358679	-1.32918	1.37728e-34	148.4
A0A0G2K5U7	cyclin-dependent kinase 12	Cdk12	KETTSGTAAEPVKNSSPAPPQPAPVKAEPGP	NS(0.002)S(0.998)PAPPQPAPVK	Cyclin-dependent kinase 12 OS;Cyclin-dependent kinase 12 OS	1	S	1079	0.998414	1	A0A0G2K5U7;Q3MJK5	18.6394	19.2401	NaN	23.2251	22.9924	22.858	0.600622	NaN	4.5857	-0.232765	-0.367125	1.51637	C	24.01	-1.17508	-1.28978	0.0876533	1	-0.797059	-0.239358	0	1	NaN	0	1.00848	0.0646748	3.71867	2.0318	0.937777	0.998267	-0.217756	-1.01555	1.54012	0.4057	-0.367254	-1.66249	1.41791e-77	201.76
E2E1S0	cyclin-dependent kinase-like 5	Cdkl5	SSSKDLTNNNIPHLLSPKEAKSKTEFDFNID	DLTNNNIPHLLS(1)PK	Cyclin-dependent kinase-like 5 OS;Cyclin-dependent kinase-like 5 OS	1	S	407	0.999999	1	E2E1S0;D3ZG85	16.9863	18.9023	NaN	21.1097	20.4884	20.0537	1.91604	NaN	4.1234	-0.621376	-1.05607	3.77386	NaN	17.43	-1.53834	-2.07926	0.23833	1	1.04483	0.572131	0	0.968348	NaN	0	1.29866	0.0421527	3.23717	2.37762	0.757203	0.970321	-0.468057	-1.2183	2.29822	0.124	-0.919916	-3.13949	0.00191362	86.641
A0A140UHY2	cyclin-dependent kinase 16	Cdk16	PLFTPEIVHEDMKMGSDGESDQASATSSDEV	MGS(0.998)DGES(0.002)DQAS(0.001)AT(0.004)S(0.004)S(0.003)DEVQS(0.988)PVR	Cyclin-dependent kinase 16 OS;Cyclin-dependent kinase 16 OS;Cyclin-dependent kinase 16 OS	2	S	43	0.998139	2	A0A140UHY2;Q68G39;Q63686	NaN	19.366	18.7161	NaN	19.8911	19.7501	NaN	NaN	NaN	NaN	NaN	NaN	NaN	NaN	AR TRH	AR TAL	0	0.786425	NaN	0	0	0.817228	NaN	0	NaN	1	0	NaN	0	1	NaN	0	0	1	NaN	0	8.73464e-07	105.52
A0A140UHY2	cyclin-dependent kinase 16	Cdk16	GESDQASATSSDEVQSPVRVRMRNHPPRKIS	MGS(0.671)DGES(0.329)DQASATSSDEVQS(1)PVR	Cyclin-dependent kinase 16 OS;Cyclin-dependent kinase 16 OS;Cyclin-dependent kinase 16 OS	2	S	60	0.999989	2	A0A140UHY2;Q68G39;Q63686	NaN	19.366	18.7161	NaN	19.8911	19.7501	NaN	NaN	NaN	NaN	NaN	NaN	NaN	NaN	AR TRH	AR TAL	0	0.78633	NaN	0	0	0.811658	NaN	0	NaN	1	0	NaN	0	1	NaN	0	0	1	NaN	0	8.73464e-07	105.52
A0A0H2UHG4	cyclin-dependent kinase 18	Cdk18	HTQRNEDGRDEPGQLSPGVQYQQRQNQRRFS	NEDGRDEPGQLS(1)PGVQYQQR	Cyclin-dependent kinase 18 OS;Cyclin-dependent kinase 18 OS	1	S	65	1	1	A0A0H2UHG4;O35832	17.6973	19.5804	15.9916	24.9974	24.8021	24.5769	1.88305	-1.70575	7.3001	-0.195345	-0.420506	3.68854	-3.26198	157.6	-1.145	-1.3384	0	0.798288	1.88305	0	0	0.954824	-1.70575	0	4.93081	0.002	7.32028	19.5548	0.35716	1	-0.209806	-0.593674	0.845721	0.606795	-0.367508	-1.15606	1.18362e-68	185.71
A0A0H2UHG4	cyclin-dependent kinase 18	Cdk18	SPGVQYQQRQNQRRFSMEDLNKRLSLPMDIR	RFS(1)MEDLNK	Cyclin-dependent kinase 18 OS;Cyclin-dependent kinase 18 OS	1	S	80	1	1	A0A0H2UHG4;O35832	17.8511	19.654	NaN	20.1854	20.0821	20.2666	1.80286	NaN	2.3343	-0.103298	0.0811691	3.48911	NaN	5.04	-1.07423	1.05787	0.960878	1	1.80286	2.40035	0	0.954947	NaN	0	3.53637	0.0106053	2.37592	7.9044	0.364031	1	-0.130645	-0.511711	0.0418092	1	0.0236254	0.0796842	4.95644e-05	116.24
G3V894	cholinergic receptor, muscarinic 4	Chrm4	EGPKEKKAKTLAFLKSPLMKPSIKKPPPGGA	TLAFLKS(1)PLMKPS(1)IK	Muscarinic acetylcholine receptor OS;Muscarinic acetylcholine receptor M4 OS	2	S	246	1	2	G3V894;P08485	20.4918	20.5731	NaN	20.7433	20.9541	19.6397	0.0813198	NaN	0.2515	0.21077	-1.10356	1.05799	NaN	AR	1.15731	-2.14884	0	1	0.0813198	0	0	1	NaN	0	0	1	0.141497	0	0.215175	1	0.183658	0.420172	0.540687	0.700513	-0.576469	-1.00997	0.00111507	112.44
G3V894	cholinergic receptor, muscarinic 4	Chrm4	KAKTLAFLKSPLMKPSIKKPPPGGASREELR	TLAFLKS(1)PLMKPS(1)IK	Muscarinic acetylcholine receptor OS;Muscarinic acetylcholine receptor M4 OS	2	S	252	1	2	G3V894;P08485	20.4918	20.5731	NaN	20.7433	20.9541	19.6397	0.0813198	NaN	0.2515	0.21077	-1.10356	1.05799	NaN	AR	1.15731	-2.14884	0	1	0.0813198	0	0	1	NaN	0	0	1	0.141497	0	0.215175	1	0.183658	0.420172	0.540687	0.700806	-0.576469	-1.00997	0.00111507	112.44
D4ADG3	CDC-like kinase 1	Clk1	TSHRRSHGKSHRRKRSRSVEDDEEGHLICQS	S(1)RS(1)VEDDEEGHLICQSGDVLSAR	CDC-like kinase 1 OS	2	S	137	0.999999	2	D4ADG3	17.0878	22.7874	NaN	22.4648	22.2071	22.8658	5.69954	NaN	5.377	-0.257641	0.401001	51.9676	NaN	41.56	-1.19552	1.32042	0	1	4.15521	0	0	0.860767	NaN	0	1.15555	0.0511115	3.89987	2.17065	0.372292	1	-0.341216	-0.692933	0.414424	0.837461	0.29054	0.70829	9.01786e-05	77.469
D4ADG3	CDC-like kinase 1	Clk1	HRRSHGKSHRRKRSRSVEDDEEGHLICQSGD	S(1)RS(1)VEDDEEGHLICQSGDVLSAR	CDC-like kinase 1 OS	2	S	139	0.999999	2	D4ADG3	17.0878	22.7874	NaN	22.4648	22.2071	22.8658	5.69954	NaN	5.377	-0.257641	0.401001	51.9676	NaN	41.56	-1.19552	1.32042	0	1	4.15521	0	0	0.860867	NaN	0	1.15555	0.0511346	3.89987	2.17065	0.372292	1	-0.341216	-0.692933	0.414424	0.837704	0.29054	0.70829	9.01786e-05	77.469
D3ZHC3	claspin	Clspn	DSEAEDNAPEKPTYDSAEENNENLHSGKSQT	KVLQDS(0.999)DS(0.999)EAEDNAPEKPT(0.041)Y(0.037)DS(0.923)AEENNENLHSGK	Claspin OS;Uncharacterized protein OS	3	S	77	0.922895	3	D3ZHC3;M0R7V8	NaN	NaN	16.6541	21.482	NaN	21.6165	NaN	NaN	NaN	NaN	0.134489	NaN	NaN	AR	AR	1.0977	NaN	1	0	NaN	0	1	NaN	0	0	1	NaN	0	0	0.877039	NaN	0	0.474455	0.836935	0.214164	0.745975	9.27769e-06	75.436
G3V8W8	connector enhancer of kinase suppressor of Ras 1	Cnksr1	SLVLKKIPVPETPSKTPPDSPQRLSQSLPLN	KIPVPET(0.001)PS(0.009)KT(0.991)PPDS(1)PQR	Connector enhancer of kinase suppressor of Ras 1 OS	2	T	284	0.990596	2	G3V8W8	16.2807	21.1518	15.2437	24.4681	24.252	23.6316	4.8711	-1.03697	8.1874	-0.216103	-0.83643	29.2649	-2.05191	AR	-1.16159	AR	0.648112	1	4.8711	1.67548	1.24355	0.0168282	-1.2571	-2.43047	3.6696	0.00795349	8.14691	17.1398	0.347052	1	-0.195491	-0.577494	1.05468	0.395334	-0.795942	-1.89899	0.000849497	133.21
G3V8W8	connector enhancer of kinase suppressor of Ras 1	Cnksr1	KKIPVPETPSKTPPDSPQRLSQSLPLNPPSP	KIPVPET(0.001)PS(0.009)KT(0.991)PPDS(1)PQR	Connector enhancer of kinase suppressor of Ras 1 OS	2	S	288	1	2	G3V8W8	16.5897	21.1518	15.2437	24.2397	24.252	23.8858	4.56209	-1.34597	7.65	0.0122814	-0.353846	23.6225	-2.54	200.854	1.00855	-1.27796	0.214894	1	2.25636	0.554182	0.666329	0.0898233	-3.87183	-1.41585	1.22997	0.0436504	5.38125	2.3312	0.0628046	1	-0.0445642	-0.126667	0.655772	0.678614	-0.386837	-1.00953	0.000849497	133.21
D3ZKK3	consortin, connexin sorting protein	Cnst	CHPGDSVERRVTRLPSVSDENENQLAGDGPA	LPS(0.953)VS(0.047)DENENQLAGDGPALLTTSDGAMGR	Consortin, connexin sorting protein OS	1	S	117	0.953041	1	D3ZKK3	21.358	NaN	NaN	23.883	23.0501	23.2404	NaN	NaN	2.525	-0.832834	-0.642609	C	C	C	AR TRH	AR TAL	0	0.821316	NaN	0	0	0.979005	NaN	0	0	1	2.52496	0	0	0.995825	-0.710163	0	0	1	-0.672462	0	1.77716e-34	128.47
D3ZKK3	consortin, connexin sorting protein	Cnst	PGDSVERRVTRLPSVSDENENQLAGDGPALL	LPS(0.159)VS(0.841)DENENQLAGDGPALLTTSDGAMGR	Consortin, connexin sorting protein OS	1	S	119	0.841356	1	D3ZKK3	19.5031	17.0042	17.1141	23.6676	22.9847	23.125	-2.4989	-2.38894	4.1645	-0.682964	-0.542593	-5.65254	-5.65	17.93	-1.60543	AR	0.417176	1	-1.86775	-0.967504	1.77354	0.0037603	-2.20318	-3.96675	3.04666	0.0153626	4.09183	10.0954	1.03526	0.901218	-0.610211	-1.74488	0	1	-0.469839	0	6.21633e-45	146.72
Q63768	CRK proto-oncogene, adaptor protein	Crk	LLQGQRHGVFLVRDSSTSPGDYVLSVSENSR	DS(0.124)S(0.848)T(0.027)S(0.001)PGDYVLSVSENSR	Adapter molecule crk OS	1	S	41	0.847945	1	Q63768	NaN	NaN	NaN	NaN	21.0216	NaN	NaN	NaN	NaN	NaN	NaN	NaN	NaN	NaN	AR TRH	NaN	NaN	1	0	NaN	NaN	1	0	NaN	NaN	1	0	NaN	0	1	NaN	0	NaN	1	0	NaN	2.47125e-38	172.5
A0A096MJD3	casein kinase 2 beta	Csnk2b	FKIHPMAYQLQLQAASNFKSPVKTIR_____	IHPMAYQLQLQAAS(0.959)NFKS(0.041)PVK	Casein kinase II subunit beta OS;Casein kinase II subunit beta OS	1	S	154	0.95895	1	A0A096MJD3;P67874	20.6033	19.7816	NaN	21.3074	20.6735	20.6165	-0.821747	NaN	0.7041	-0.633852	-0.69092	-1.76755	NaN	AR	-1.5517	AR	0	0.838641	-0.821747	0	0	0.994565	NaN	0	0	1	0.704082	0	0.607469	1	-0.532026	-1.07991	0	1	-0.69092	0	7.63088e-08	119
A0A096MJD3	casein kinase 2 beta	Csnk2b	PMAYQLQLQAASNFKSPVKTIR_________	IHPMAYQLQLQAAS(0.003)NFKS(0.997)PVK	Casein kinase II subunit beta OS;Casein kinase II subunit beta OS	1	S	158	0.997335	1	A0A096MJD3;P67874	17.4462	21.0017	15.194	24.1944	23.6316	23.6197	3.55556	-2.25216	6.7482	-0.562754	-0.57464	11.7579	C	107.5	-1.47709	-1.48931	0.362367	1	2.23674	0.836003	0	0.994699	-3.57097	0	1.87819	0.0332435	5.37871	3.26331	1.69864	0.803582	-0.519697	-1.95817	1.57284	0.302474	-0.639893	-2.09	0.000171823	95.662
A0A0G2JT93	Catenin beta-1	Ctnnb1	HQLSKKEASRHAIMRSPQMVSAIVRTMQNTN	S(1)PQMVSAIVR	Catenin (Cadherin associated protein), beta 1, isoform CRA_a OS;Catenin beta-1 OS	1	S	191	1	1	A0A0G2JT93;Q9WU82	21.1621	21.4443	NaN	21.672	21.4761	21.4089	0.282171	NaN	0.5099	-0.195887	-0.263069	1.21602	NaN	AR	-1.14543	-1.20003	0	0.83757	0.282171	0	0	0.99216	NaN	0	0	1	0.494585	0	1.09709	1	-0.174716	-0.954646	0.878004	0.704115	-0.213838	-0.959494	0.000455246	143.55
A0A0G2JT93	Catenin beta-1	Ctnnb1	VQLLVRAHQDTQRRTSMGGTQQQFVEGVRME	RT(0.036)S(0.959)MGGT(0.005)QQQFVEGVR	Catenin (Cadherin associated protein), beta 1, isoform CRA_a OS;Catenin beta-1 OS	1	S	552	0.958854	1	A0A0G2JT93;Q9WU82	18.7314	19.4473	16.0067	19.2695	20.5354	19.7987	0.715866	-2.72474	0.5381	1.26587	0.52919	1.64247	-6.61041	C	2.40472	AR TAL	0.215661	1	-0.76249	-0.509412	3.59983	0.00727273	-3.04616	-6.14666	0	1	0.219567	0	0	0.989852	1.26587	0	0	1	0.544623	0	1.39004e-46	178.67
A0A1B0GWS4	cortactin	Cttn	PSPQPAEDRPPSSPIYEDAAPLKAEPSYGSS	KQT(1)PPAS(1)PS(1)PQPAEDRPPS(0.008)S(0.02)PIY(0.973)EDAAPLK	Src substrate cortactin (Fragment) OS;Src substrate cortactin OS;Cortactin, isoform CRA_c OS;Src substrate cortactin OS	2;3;4	Y	139	0.972683	2	A0A1B0GWS4;A0A0G2JZ13;D3ZGE6;Q66HL2	17.5672	15.0968	15.3516	21.0002	24.2898	24.2049	-2.47043	-2.21559	3.433	3.28958	3.20477	C	C	C	AR TRH	AR TAL	0	0.943458	-4.04074	0	0	1	-3.78591	0	0	1	1.86267	0	0	0.919308	3.2049	0	0	0.929542	3.22883	0	2.74775e-20	101.58
A0A0G2JTF2	DAB2 interacting protein	Dab2ip	ANEPDLQMANGSKSLSMVDLQDARTLDGEAG	S(0.001)LS(0.999)MVDLQDAR	Disabled homolog 2-interacting protein OS;Disabled homolog 2-interacting protein OS;Disabled homolog 2-interacting protein OS	1	S	719	0.998644	1	A0A0G2JTF2;A0A0G2JTS0;Q6P730	18.2473	19.5924	NaN	19.7988	20.3434	17.9195	1.34503	NaN	1.5515	0.544619	-1.87927	2.54035	NaN	AR	1.45864	AR	0	0.841651	1.34503	0	0	0.99256	NaN	0	0	1	1.48568	0	1.01279	0.901489	0.610383	1.71539	0	1	-1.8135	0	0.000797275	99.941
M0R4J7	Dishevelled-binding antagonist of beta-catenin 3	Dact3	__________MIRAFSFPVSPERGRLRGWLE	AFS(1)FPVS(1)PER	Dishevelled-binding antagonist of beta-catenin 3 OS	2	S	6	1	2	M0R4J7	18.7993	19.324	NaN	19.198	19.0428	18.8475	0.524635	NaN	0.3987	-0.155245	-0.350559	1.43857	NaN	AR	-1.11361	-1.27505	0	1	0.524635	0	0	1	NaN	0	0	1	0.383441	0	0.0746657	1	0.0580398	0.154142	0.949513	0.556625	-0.390303	-1.33504	0.00028038	114.24
M0R4J7	Dishevelled-binding antagonist of beta-catenin 3	Dact3	______MIRAFSFPVSPERGRLRGWLEGSLA	AFS(1)FPVS(1)PER	Dishevelled-binding antagonist of beta-catenin 3 OS	2	S	10	1	2	M0R4J7	18.7993	19.324	NaN	19.198	19.0428	18.8475	0.524635	NaN	0.3987	-0.155245	-0.350559	1.43857	NaN	AR	-1.11361	-1.27505	0	1	0.524635	0	0	1	NaN	0	0	1	0.383441	0	0.0746657	1	0.0580398	0.154142	0.949513	0.556993	-0.390303	-1.33504	0.00028038	114.24
M0R4J7	Dishevelled-binding antagonist of beta-catenin 3	Dact3	GPSDPRGIYASERPKSLGDASPSVPESVGAR	S(1)LGDASPSVPESVGAR	Dishevelled-binding antagonist of beta-catenin 3 OS	1	S	165	0.999959	1	M0R4J7	16.9295	20.1042	14.1571	NaN	21.4659	21.3452	3.17476	-2.77238	NaN	NaN	NaN	9.03021	-6.83234	NaN	AR TRH	AR TAL	0.482377	1	2.15624	1.05544	0	1	-3.79089	0	0	1	NaN	0	0	0.968788	NaN	0	0	0.982782	NaN	0	0.000240921	135.02
Q6MGC8	death-domain associated protein	Daxx	SPEEQQERGLTGTPASPLEASPGLPSTDAES	GLTGT(0.002)PAS(0.998)PLEAS(0.998)PGLPS(0.001)T(0.001)DAESSGEQLQER	Death domain-associated protein 6 OS;Death domain-associated protein 6 OS	2	S	521	0.998202	2	Q6MGC8;Q8VIB2	20.1162	17.217	18.2135	23.3819	22.7779	22.5424	-2.89912	-1.90268	3.2657	-0.604027	-0.83954	-7.46	-3.73907	C	AR TRH	AR TAL	0.892686	1	-2.9978	-1.79987	1.03549	0.0261114	-1.90342	-1.81158	0	1	3.16708	0	0	0.832815	-0.629694	0	0	0.918444	-0.915018	0	1.54651e-14	90.744
Q6MGC8	death-domain associated protein	Daxx	QERGLTGTPASPLEASPGLPSTDAESSGEQL	GLT(0.001)GT(0.001)PAS(0.998)PLEAS(0.999)PGLPSTDAESSGEQLQER	Death domain-associated protein 6 OS;Death domain-associated protein 6 OS	2	S	526	0.998715	2	Q6MGC8;Q8VIB2	20.0689	17.217	18.2135	23.3819	22.7779	22.5424	-2.8519	-1.85547	3.313	-0.604027	-0.83954	-7.22	-3.6187	C	AR TRH	AR TAL	0.674266	1	-3.01496	-1.5035	0.828544	0.0565663	-1.92057	-1.56821	0	1	3.14992	0	0	0.831064	-0.629694	0	0	0.918346	-0.915018	0	1.54651e-14	90.744
Q6MGC8	death-domain associated protein	Daxx	ESSGEQLQERLLAGESPVSQLSELDMEALPE	LLAGES(0.998)PVS(0.998)QLS(0.993)ELDMEALPEET(0.01)IPS(0.001)PEER	Death domain-associated protein 6 OS;Death domain-associated protein 6 OS	3	S	550	0.998179	3	Q6MGC8;Q8VIB2	20.065	19.6426	NaN	NaN	NaN	19.5778	-0.422392	NaN	NaN	NaN	NaN	TRH	NaN	NaN	NaN	AR TAL	0	0.692335	-0.422393	0	0	1	NaN	0	0	0.899418	NaN	0	NaN	1	0	NaN	0	0.968054	NaN	0	0.00584196	43.801
Q6MGC8	death-domain associated protein	Daxx	GEQLQERLLAGESPVSQLSELDMEALPEETI	LLAGES(0.998)PVS(0.998)QLS(0.993)ELDMEALPEET(0.01)IPS(0.001)PEER	Death domain-associated protein 6 OS;Death domain-associated protein 6 OS	3	S	553	0.998223	3	Q6MGC8;Q8VIB2	20.065	19.6426	NaN	17.8666	19.4431	19.5778	-0.422392	NaN	-2.1984	1.57646	1.71119	TRH	NaN	-4.5897	2.98237	AR TAL	0	0.692774	-0.422393	0	0	1	NaN	0	0	0.899325	-2.1984	0	0.568324	0.982903	1.23943	1.21639	1.00401	0.357447	1.74377	1.90612	0.00409821	46.145
Q6MGC8	death-domain associated protein	Daxx	LQERLLAGESPVSQLSELDMEALPEETIPSP	LLAGES(0.998)PVS(0.998)QLS(0.993)ELDMEALPEET(0.01)IPS(0.001)PEER	Death domain-associated protein 6 OS;Death domain-associated protein 6 OS	3	S	556	0.992806	3	Q6MGC8;Q8VIB2	20.065	19.6426	NaN	17.8666	19.4431	19.5778	-0.422392	NaN	-2.1984	1.57646	1.71119	TRH	NaN	-4.5897	2.98237	AR TAL	0	0.692701	-0.422393	0	0	1	NaN	0	0	0.899231	-2.1984	0	0.568324	0.983652	1.23943	1.21639	1.00401	0.356924	1.74377	1.90612	0.00409821	46.145
A0A0G2KB92	doublecortin-like kinase 1	Dclk1	ASRRGTTKSPGPSRRSKSPASTSSVNGTPGS	S(0.931)KS(0.701)PAS(0.262)T(0.09)S(0.008)S(0.008)VNGTPGSQLSTPR	Serine/threonine-protein kinase DCLK1 OS;Serine/threonine-protein kinase DCLK1 OS	2	S	305	0.930649	2	A0A0G2KB92;A0A1W2Q6Q2	21.8086	21.0133	NaN	21.7742	21.7635	21.5124	-0.79525	NaN	-0.0344	-0.0106792	-0.261801	-1.73538	NaN	AR	-1.00743	-1.19897	0	0.796448	-0.79525	0	0	0.825174	NaN	0	0	0.968505	-0.0321579	0	0.140581	1	-0.0133204	-0.0982485	0.81937	0.673814	-0.264025	-1.1095	1.60545e-05	96.55
A0A0G2KB92	doublecortin-like kinase 1	Dclk1	RRGTTKSPGPSRRSKSPASTSSVNGTPGSQL	S(0.834)KS(0.834)PAS(0.296)T(0.02)S(0.007)S(0.007)VNGT(0.002)PGSQLSTPR	Serine/threonine-protein kinase DCLK1 OS;Serine/threonine-protein kinase DCLK1 OS	2	S	307	0.83395	2	A0A0G2KB92;A0A1W2Q6Q2	21.8086	21.0133	NaN	21.7775	21.7635	21.5124	-0.79525	NaN	-0.0311	-0.0140152	-0.265137	-1.73538	NaN	AR	-1.00976	-1.20175	0	0.796253	-0.79525	0	0	0.824437	NaN	0	0	0.968396	-0.0310459	0	0.116381	1	-0.0144324	-0.0994728	0.540042	0.793524	-0.265137	-0.930005	1.60545e-05	96.55
A0A0G2KB92	doublecortin-like kinase 1	Dclk1	NGTPGSQLSTPRSGKSPSPSPTSPGSLRKQR	S(0.001)GKS(0.999)PS(0.007)PS(0.087)PT(0.051)S(0.856)PGSLR	Serine/threonine-protein kinase DCLK1 OS;Serine/threonine-protein kinase DCLK1 OS;Serine/threonine-protein kinase DCLK1 OS;Activity and neurotransmitter-induced early gene protein 4 OS;Serine/threonine-protein kinase DCLK1 OS	2;3	S	330	0.998741	2	A0A0G2KB92;A0A1W2Q6Q2;O08875;Q9WVP7;A0A1W2Q632	20.0523	18.2902	16.4078	22.1364	22.0126	22.3011	-1.76206	-3.6445	2.0841	-0.123842	0.164749	-3.39182	-12.51	4.24011	-1.08963	1.12097	0.430477	1	-2.15521	-0.925002	2.73368	0.00159173	-4.10611	-4.68673	1.11141	0.062794	1.61523	1.88064	0.314184	1	-0.0797153	-0.384782	0.575588	0.836938	0.168267	0.709642	2.34794e-123	210.91
A0A0G2KB92	doublecortin-like kinase 1	Dclk1	TPGSQLSTPRSGKSPSPSPTSPGSLRKQRIS	S(0.006)GKS(0.994)PS(0.995)PS(0.456)PT(0.226)S(0.321)PGS(0.002)LR	Serine/threonine-protein kinase DCLK1 OS;Serine/threonine-protein kinase DCLK1 OS;Serine/threonine-protein kinase DCLK1 OS;Activity and neurotransmitter-induced early gene protein 4 OS;Serine/threonine-protein kinase DCLK1 OS	2;3	S	332	0.995313	3	A0A0G2KB92;A0A1W2Q6Q2;O08875;Q9WVP7;A0A1W2Q632	20.4592	20.3831	NaN	20.592	20.8356	20.506	-0.0761299	NaN	0.1328	0.24361	-0.0859699	-1.05419	NaN	AR	1.18395	-1.0614	0	1	-0.0761299	0	0	1	NaN	0	0	1	0.334338	0	0.024714	1	0.0175405	0.051217	0.666093	0.69716	-0.330299	-0.975174	4.5757e-11	157.37
A0A0G2KB92	doublecortin-like kinase 1	Dclk1	GSQLSTPRSGKSPSPSPTSPGSLRKQRISQH	SGKS(0.98)PS(0.021)PS(0.877)PT(0.072)S(0.049)PGSLR	Serine/threonine-protein kinase DCLK1 OS;Serine/threonine-protein kinase DCLK1 OS;Serine/threonine-protein kinase DCLK1 OS;Activity and neurotransmitter-induced early gene protein 4 OS;Serine/threonine-protein kinase DCLK1 OS	2;3	S	334	0.876687	3	A0A0G2KB92;A0A1W2Q6Q2;O08875;Q9WVP7;A0A1W2Q632	20.3423	20.5322	17.5715	21.0276	20.9127	20.976	0.18988	-2.77085	0.6853	-0.114904	-0.0515633	1.14067	C	1.60804	AR	-1.03639	0.324979	1	-1.34739	-0.733187	0	1	-2.71402	0	1.0414	0.102771	0.761342	1.5914	0	0.873705	-0.134157	0	0.0305212	1	0.0108603	0.0490748	5.72541e-46	179.9
A0A0G2KB92	doublecortin-like kinase 1	Dclk1	QLSTPRSGKSPSPSPTSPGSLRKQRISQHGG	S(0.093)GKS(0.875)PS(0.032)PSPT(0.855)S(0.144)PGS(0.001)LR	Serine/threonine-protein kinase DCLK1 OS;Serine/threonine-protein kinase DCLK1 OS;Serine/threonine-protein kinase DCLK1 OS;Activity and neurotransmitter-induced early gene protein 4 OS;Serine/threonine-protein kinase DCLK1 OS	1;2;3	T	336	0.854509	2	A0A0G2KB92;A0A1W2Q6Q2;O08875;Q9WVP7;A0A1W2Q632	22.3992	NaN	NaN	22.5613	22.5633	NaN	NaN	NaN	0.1621	0.00195694	NaN	NaN	NaN	AR	1.00136	AR	0	1	NaN	0	0	1	NaN	0	0	1	0.193567	0	0.287334	1	-0.107509	-0.428181	0	0.912102	NaN	0	2.34794e-123	210.91
A0A0G2KB92	doublecortin-like kinase 1	Dclk1	LSTPRSGKSPSPSPTSPGSLRKQRISQHGGS	S(0.007)GKS(0.97)PS(0.017)PS(0.006)PT(0.004)S(0.995)PGS(0.001)LRK	Serine/threonine-protein kinase DCLK1 OS;Serine/threonine-protein kinase DCLK1 OS;Serine/threonine-protein kinase DCLK1 OS;Activity and neurotransmitter-induced early gene protein 4 OS;Serine/threonine-protein kinase DCLK1 OS	2;3	S	337	0.994852	2	A0A0G2KB92;A0A1W2Q6Q2;O08875;Q9WVP7;A0A1W2Q632	19.3712	19.9897	NaN	21.7957	21.7819	21.6311	0.618561	NaN	2.4245	-0.0138245	-0.164536	1.53534	C	5.36843	-1.00963	-1.12081	0.0696985	1	0.618559	0.205003	0	0.825082	NaN	0	0.783385	0.121788	2.42524	1.58721	0.0612686	1	-0.0145273	-0.0789414	0.741004	0.708596	-0.252988	-0.945975	1.56905e-87	197.41
A0A0G2KB92	doublecortin-like kinase 1	Dclk1	LSTPRSGKSPSPSPTSPGSLRKQRISQHGGS	S(0.007)GKS(0.97)PS(0.017)PS(0.006)PT(0.004)S(0.995)PGS(0.001)LRK	Serine/threonine-protein kinase DCLK1 OS;Serine/threonine-protein kinase DCLK1 OS;Serine/threonine-protein kinase DCLK1 OS;Activity and neurotransmitter-induced early gene protein 4 OS;Serine/threonine-protein kinase DCLK1 OS	2;3	S	337	0.994852	3	A0A0G2KB92;A0A1W2Q6Q2;O08875;Q9WVP7;A0A1W2Q632	20.4592	20.3831	NaN	20.592	20.8356	20.506	-0.0761299	NaN	0.1328	0.24361	-0.0859699	-1.05419	NaN	AR	1.18395	-1.0614	0	1	-0.0761299	0	0	1	NaN	0	0	1	0.334338	0	0.024714	1	0.0175405	0.051217	0.666093	0.696866	-0.330299	-0.975174	1.56905e-87	197.41
A0A0G2KB92	doublecortin-like kinase 1	Dclk1	PRSGKSPSPSPTSPGSLRKQRISQHGGSSTS	SGKS(0.987)PS(0.019)PS(0.659)PT(0.2)S(0.191)PGS(0.944)LRK	Serine/threonine-protein kinase DCLK1 OS;Serine/threonine-protein kinase DCLK1 OS;Serine/threonine-protein kinase DCLK1 OS;Activity and neurotransmitter-induced early gene protein 4 OS;Serine/threonine-protein kinase DCLK1 OS	1;3	S	340	0.943768	1	A0A0G2KB92;A0A1W2Q6Q2;O08875;Q9WVP7;A0A1W2Q632	18.6801	17.6541	NaN	21.2074	21.1962	21.2704	-1.02602	NaN	2.5273	-0.0112457	0.062952	-2.0364	NaN	5.76492	AR TRH	AR TAL	0	0.805155	-1.02602	0	0	0.947351	NaN	0	0	1	2.52729	0	0	0.983866	-0.0535781	0	0	1	-0.0730298	0	4.29072e-06	144.65
A0A0G2KB92	doublecortin-like kinase 1	Dclk1	PRSGKSPSPSPTSPGSLRKQRISQHGGSSTS	SGKS(0.987)PS(0.019)PS(0.659)PT(0.2)S(0.191)PGS(0.944)LRK	Serine/threonine-protein kinase DCLK1 OS;Serine/threonine-protein kinase DCLK1 OS;Serine/threonine-protein kinase DCLK1 OS;Activity and neurotransmitter-induced early gene protein 4 OS;Serine/threonine-protein kinase DCLK1 OS	1;3	S	340	0.943768	3	A0A0G2KB92;A0A1W2Q6Q2;O08875;Q9WVP7;A0A1W2Q632	19.9699	20.5322	17.5715	21.0276	20.9127	20.976	0.562355	-2.39838	1.0577	-0.114904	-0.0515633	1.47668	C	2.08161	AR	-1.03639	0.206631	1	-1.09314	-0.509477	0	1	-2.45977	0	1.55254	0.0433586	1.01559	2.35301	0	0.873799	-0.134157	0	0.0305212	1	0.0108603	0.0490748	4.29072e-06	144.65
A0A0G2KB92	doublecortin-like kinase 1	Dclk1	QHGGSSTSLSSTKVCSSMDENDGPGEEESDE	VCS(0.999)S(0.999)MDENDGPGEEES(0.001)DEGFQIPATITER	Serine/threonine-protein kinase DCLK1 OS;Serine/threonine-protein kinase DCLK1 OS;Serine/threonine-protein kinase DCLK1 OS	1;2	S	363	0.999473	2	A0A0G2KB92;A0A1W2Q6Q2;O08875	19.5876	21.5581	15.7567	20.8974	20.8876	20.9212	1.97045	-3.8309	1.3098	-0.00982666	0.0237427	C	C	2.47907	-1.00683	1.01659	0	0.796157	1.97045	0	0	0.823334	-3.83089	0	0.3129	0.614217	1.3098	0.794896	0.0267957	1	-0.00982761	-0.0455126	0.220063	0.928955	-0.571682	-0.513894	7.90487e-08	84.291
A0A0G2KB92	doublecortin-like kinase 1	Dclk1	HGGSSTSLSSTKVCSSMDENDGPGEEESDEG	VCS(0.999)S(0.999)MDENDGPGEEES(0.001)DEGFQIPATITER	Serine/threonine-protein kinase DCLK1 OS;Serine/threonine-protein kinase DCLK1 OS;Serine/threonine-protein kinase DCLK1 OS	1;2	S	364	0.999473	1	A0A0G2KB92;A0A1W2Q6Q2;O08875	20.3796	17.7251	18.8716	23.3543	23.1184	23.3081	-2.65455	-1.50797	2.9747	-0.235901	-0.0461426	C	-2.8441	7.86093	-1.17764	-1.0325	0	0.799648	-3.28996	0	1.13563	0.017164	-2.32739	-2.06156	0.659972	0.176495	2.33925	1.45418	0.0874877	1	-0.235902	-0.236161	0.0223737	1	0.0258649	0.0540808	5.60014e-12	94.49
A0A0G2KB92	doublecortin-like kinase 1	Dclk1	HGGSSTSLSSTKVCSSMDENDGPGEEESDEG	VCS(0.999)S(0.999)MDENDGPGEEES(0.001)DEGFQIPATITER	Serine/threonine-protein kinase DCLK1 OS;Serine/threonine-protein kinase DCLK1 OS;Serine/threonine-protein kinase DCLK1 OS	1;2	S	364	0.999473	2	A0A0G2KB92;A0A1W2Q6Q2;O08875	19.5876	21.5581	15.7567	20.8974	20.8876	20.9212	1.97045	-3.8309	1.3098	-0.00982666	0.0237427	C	C	2.47907	-1.00683	1.01659	0	0.79606	1.97045	0	0	0.822417	-3.83089	0	0.3129	0.614347	1.3098	0.794896	0.0267957	1	-0.00982761	-0.0455126	0.220063	0.928746	-0.571682	-0.513894	5.60014e-12	94.49
F1M241	DENN domain containing 1A	Dennd1a	IKRPKSNMAVEGRRTSISSPEQPQPYRTLKE	RT(0.001)S(0.999)IS(0.272)S(0.728)PEQPQPYR	DENN domain-containing 1A OS	2	S	521	0.999227	2	F1M241	19.3616	21.2621	16.2645	21.3871	21.4949	22.0171	1.90045	-3.09714	2.0255	0.107872	0.629992	3.7333	C	4.07133	1.07764	1.54756	0.985113	1	1.82279	2.05469	0	0.879635	-3.17481	0	2.30064	0.0317521	2.13103	3.89914	0.0556446	1	-0.0559239	-0.123112	0.287339	0.909911	0.288162	0.562215	4.4755e-06	142.45
F1LTD7	DENN domain containing 4C	Dennd4c	SSSMELHGEGNQEPGSPALFTHPLERRSSLP	S(0.453)S(0.453)S(0.094)MELHGEGNQEPGS(0.993)PALFT(0.006)HPLER	DENN domain-containing 4C OS;DENN domain-containing 4C OS	2	S	1310	0.993412	2	F1LTD7;A0A0G2K089	19.6402	21.9926	NaN	NaN	22.0977	21.5833	2.35239	NaN	NaN	NaN	NaN	C	C	C	NaN	AR TAL	0	0.724324	2.35239	0	0	0.849184	NaN	0	0	0.991994	NaN	0	0	1	NaN	0	0	1	NaN	0	0.00372094	53.266
F1LTD7	DENN domain containing 4C	Dennd4c	PGSPALFTHPLERRSSLPSAQDSTEIEKSPP	RS(0.002)S(0.947)LPS(0.051)AQDSTEIEK	DENN domain-containing 4C OS;DENN domain-containing 4C OS	1;2	S	1323	0.947379	2	F1LTD7;A0A0G2K089	19.2368	16.2672	16.6886	24.9563	24.9246	25.0275	-2.96959	-2.54824	5.7195	-0.0316563	0.0711803	-7.83314	-5.8492	52.69	-1.02218	1.05058	0.332336	1	-1.25574	-0.757737	3.30501	0.0018018	-2.22787	-5.88156	3.17247	0.00947651	5.98999	11.8534	0.158333	1	0.114806	0.308756	0.277452	0.995039	0.0711813	0.366943	7.20657e-12	126.18
F1LTD7	DENN domain containing 4C	Dennd4c	RSSLPSAQDSTEIEKSPPAVSRSKTLTGRFK	RS(0.221)S(0.777)LPSAQDS(0.001)T(0.001)EIEKS(1)PPAVSR	DENN domain-containing 4C OS;DENN domain-containing 4C OS	2	S	1336	0.99989	2	F1LTD7;A0A0G2K089	19.2368	18.5137	16.6886	24.9563	24.9246	25.0837	-0.723099	-2.54824	5.7195	-0.0316563	0.127422	-1.65072	-5.8492	52.69	-1.02218	1.09234	0.0922309	1	0.67011	0.245924	3.30501	0.00179372	-2.22787	-5.88156	5.46728	0	5.97413	16.2097	0.291203	1	0.130665	0.454865	0.677132	0.884801	0.105787	0.609252	7.20657e-12	126.18
G3V7Q0	DENN domain containing 5A	Dennd5a	ELLTSLPEVDERPCRTPPLQQSPSVIRRLVT	VLVGELLT(0.002)S(0.005)LPEVDERPCRT(0.985)PPLQQS(0.843)PS(0.166)VIR	DENN domain-containing protein 5A OS	2	T	1079	0.984683	2	G3V7Q0	NaN	NaN	NaN	23.1852	22.8616	NaN	NaN	NaN	NaN	-0.323654	NaN	NaN	NaN	AR	-1.2515	AR	NaN	1	0	NaN	NaN	1	0	NaN	0	1	NaN	0	0.352506	1	-0.508415	-0.726908	0	0.947032	NaN	0	0.00172093	51.586
G3V7Q0	DENN domain containing 5A	Dennd5a	PEVDERPCRTPPLQQSPSVIRRLVTISPNNK	VLVGELLT(0.027)S(0.027)LPEVDERPCRT(0.926)PPLQQS(0.874)PS(0.145)VIR	DENN domain-containing protein 5A OS	2	S	1085	0.873848	2	G3V7Q0	NaN	NaN	NaN	23.1852	22.8616	NaN	NaN	NaN	NaN	-0.323654	NaN	NaN	NaN	AR	-1.2515	AR	NaN	1	0	NaN	NaN	1	0	NaN	0	1	NaN	0	0.352506	1	-0.508415	-0.726908	0	1	NaN	0	0.00172093	51.586
D4A544	DENN domain containing 6A	Dennd6a	___MALRDQAVFGPGSRGSLDEAGAEGREAA	DQAVFGPGS(1)RGS(1)LDEAGAEGR	DENN domain-containing 6A OS	1;2	S	13	1	2	D4A544	21.3536	21.7596	NaN	21.8905	21.5192	21.3909	0.40591	NaN	0.5369	-0.3713	-0.499523	1.32492	NaN	AR	-1.29352	-1.41375	0	1	0.40591	0	0	0.875152	NaN	0	0	1	0.501755	0	0.352657	1	-0.22371	-0.599652	0.322031	0.892388	-0.250705	-0.582832	7.04653e-07	112.44
D4A544	DENN domain containing 6A	Dennd6a	MALRDQAVFGPGSRGSLDEAGAEGREAAALA	DQAVFGPGS(1)RGS(1)LDEAGAEGR	DENN domain-containing 6A OS	1;2	S	16	1	1	D4A544	20.638	NaN	NaN	20.8167	21.0809	21.0759	NaN	NaN	0.1787	0.264206	0.259214	NaN	NaN	AR	1.20097	AR	0	0.894254	NaN	0	0	1	NaN	0	0	1	0.178628	0	0.334293	1	0.262933	0.61951	0	1	0.259215	0	7.04653e-07	112.44
D4A544	DENN domain containing 6A	Dennd6a	MALRDQAVFGPGSRGSLDEAGAEGREAAALA	DQAVFGPGS(1)RGS(1)LDEAGAEGR	DENN domain-containing 6A OS	1;2	S	16	1	2	D4A544	21.3536	21.7596	NaN	21.8905	21.5192	21.3909	0.40591	NaN	0.5369	-0.3713	-0.499523	1.32492	NaN	AR	-1.29352	-1.41375	0	1	0.40591	0	0	0.875256	NaN	0	0	1	0.501755	0	0.352657	1	-0.22371	-0.599652	0.322031	0.892608	-0.250705	-0.582832	7.04653e-07	112.44
A0A0G2K9I2	DLC1 Rho GTPase activating protein	Dlc1	EEFDVFSPKQDPIPGSPDNSRLQSATSRESM	QDPIPGS(0.948)PDNS(0.052)R	Rho GTPase-activating protein 7 OS;RCG43241 OS;Rho GTPase-activating protein 7 OS	1	S	163	0.948356	1	A0A0G2K9I2;G3V7H1;Q63744	NaN	NaN	NaN	20.3199	20.1761	20.1514	NaN	NaN	NaN	-0.143776	-0.168463	NaN	NaN	AR	-1.10479	-1.12386	NaN	1	0	NaN	NaN	1	0	NaN	0	1	NaN	0	0.0853975	1	-0.0762134	-0.181234	0.0847232	1	-0.074868	-0.17946	0.00347085	93.556
A0A0G2KAH4	dedicator of cytokinesis 6	Dock6	RPASLYLARSKSISSSNPDLAVVPGSVDDEV	S(0.279)KS(0.424)IS(0.278)S(0.116)S(0.903)NPDLAVVPGSVDDEVSR	Dedicator of cytokinesis 6 OS;Dedicator of cytokinesis 6 OS	1;2	S	884	0.903425	1	A0A0G2KAH4;D3ZY19	NaN	NaN	NaN	20.7739	20.4559	20.0469	NaN	NaN	NaN	-0.31793	-0.72699	NaN	NaN	NaN	AR TRH	-1.65518	NaN	1	0	NaN	NaN	1	0	NaN	0	1	NaN	0	0	0.981618	-0.717375	0	0	1	-0.72699	0	1.41336e-07	90.378
A0A0G2KAH4	dedicator of cytokinesis 6	Dock6	LHGFAEGSGQRSRLASMLDSDTEGEGDIGGT	LAS(0.858)MLDS(0.07)DT(0.07)EGEGDIGGT(0.002)INPSVAMAIAGGPLAPGSR	Dedicator of cytokinesis 6 OS;Dedicator of cytokinesis 6 OS	1	S	1260	0.858011	1	A0A0G2KAH4;D3ZY19	NaN	18.4565	19.4744	NaN	21.4431	NaN	NaN	NaN	NaN	NaN	NaN	NaN	TAL	NaN	AR TRH	NaN	0	0.811239	NaN	0	0	0.951256	NaN	0	NaN	1	0	NaN	0	0.98194	NaN	0	NaN	1	0	NaN	2.47052e-27	97.243
A0A0G2KAH4	dedicator of cytokinesis 6	Dock6	TIGARQEMVRRSRERSPFGNQENVRWRKSVT	ERS(1)PFGNQENVR	Dedicator of cytokinesis 6 OS;Dedicator of cytokinesis 6 OS	1	S	1409	1	1	A0A0G2KAH4;D3ZY19	18.9942	19.5964	NaN	19.1376	19.0485	19.3143	0.602245	NaN	0.1434	-0.0891228	0.176668	1.51808	NaN	AR	-1.06372	1.13027	0	0.81134	0.602245	0	0	0.951134	NaN	0	0	1	0.116507	0	0.279549	1	-0.0982308	-0.399765	0.0556484	1	0.0412679	0.11419	7.86104e-05	134.98
F1LRS2	dedicator of cytokinesis 7	Dock7	RSAVRPASLNLNRSRSLSNSNPDISGTPTSP	S(0.057)RS(0.919)LS(0.814)NS(0.21)NPDISGTPTSPDDEVR	Dedicator of cytokinesis 7 OS;Dedicator of cytokinesis 7 OS	2;3	S	904	0.918892	2	F1LRS2;A0A0G2K3H2	19.1587	23.1209	16.8134	25.3397	25.5881	25.5001	3.96216	-2.34529	6.181	0.248379	0.160383	C	-5.08	72.55	1.18787	1.11758	0.348176	1	2.45788	0.81153	0.956164	0.0276391	-3.87961	-1.84408	1.50515	0.0312188	4.73696	2.64186	0.839675	1	0.163685	0.828223	0.338719	0.974516	0.0764751	0.389105	1.73557e-12	135.86
F1LRS2	dedicator of cytokinesis 7	Dock7	RSAVRPASLNLNRSRSLSNSNPDISGTPTSP	S(0.057)RS(0.919)LS(0.814)NS(0.21)NPDISGTPTSPDDEVR	Dedicator of cytokinesis 7 OS;Dedicator of cytokinesis 7 OS	2;3	S	904	0.918892	3	F1LRS2;A0A0G2K3H2	20.0107	19.337	19.2064	20.3581	20.763	20.7694	-0.673687	-0.80434	0.3474	0.404823	0.411272	C	-1.74635	1.27227	AR	1.32986	0	0.953474	0.0671031	0	0.281809	0.513089	-0.929474	-0.650781	0.348704	0.549483	1.0882	0.806143	0	0.935642	0.404822	0	1.0135	0.51716	0.411271	1.72573	1.73557e-12	135.86
F1LRS2	dedicator of cytokinesis 7	Dock7	AVRPASLNLNRSRSLSNSNPDISGTPTSPDD	S(0.043)RS(0.043)LS(0.926)NS(0.948)NPDIS(0.02)GT(0.02)PT(0.604)S(0.395)PDDEVR	Dedicator of cytokinesis 7 OS;Dedicator of cytokinesis 7 OS	2;3	S	906	0.925816	2	F1LRS2;A0A0G2K3H2	19.1587	23.1209	16.8134	25.3397	25.5881	25.5001	3.96216	-2.34529	6.181	0.248379	0.160383	C	-5.08	72.55	1.18787	1.11758	0.348176	1	2.45788	0.81153	0.956164	0.0276484	-3.87961	-1.84408	1.50515	0.0311926	4.73696	2.64186	0.839675	1	0.163685	0.828223	0.338719	0.974322	0.0764751	0.389105	8.22032e-26	157.7
F1LRS2	dedicator of cytokinesis 7	Dock7	RPASLNLNRSRSLSNSNPDISGTPTSPDDEV	S(0.21)RS(0.387)LS(0.403)NS(0.999)NPDIS(0.001)GTPTSPDDEVR	Dedicator of cytokinesis 7 OS;Dedicator of cytokinesis 7 OS	1;2;3	S	908	0.998627	3	F1LRS2;A0A0G2K3H2	19.9966	20.9121	19.2064	20.3581	20.763	20.7694	0.915516	-0.790205	0.3615	0.404823	0.411272	1.88624	-1.72932	1.28476	AR	1.32986	0.464586	1	1.0017	0.947834	0.428945	0.283228	-1.1076	-0.899687	0.357124	0.544934	0.910072	0.783816	0	0.935536	0.404822	0	1.0135	0.516835	0.411271	1.72573	3.91632e-214	229.68
F1LRS2	dedicator of cytokinesis 7	Dock7	SRSLSNSNPDISGTPTSPDDEVRSIIGSKAV	S(0.492)RS(0.492)LS(0.261)NS(0.755)NPDISGTPT(0.755)S(0.244)PDDEVR	Dedicator of cytokinesis 7 OS;Dedicator of cytokinesis 7 OS	3	T	917	0.75525	3	F1LRS2;A0A0G2K3H2	23.2714	23.456	NaN	NaN	23.427	23.3704	0.184589	NaN	NaN	NaN	NaN	1.13649	NaN	NaN	NaN	AR TAL	0	0.686341	0.184589	0	0	1	NaN	0	0	0.864417	NaN	0	0	0.893716	NaN	0	0	0.947808	NaN	0	1.33508e-06	105.38
F1LRS2	dedicator of cytokinesis 7	Dock7	RSLSNSNPDISGTPTSPDDEVRSIIGSKAVD	S(0.003)LS(0.005)NS(0.992)NPDISGT(0.003)PT(0.009)S(0.988)PDDEVR	Dedicator of cytokinesis 7 OS;Dedicator of cytokinesis 7 OS	2;3	S	918	0.988127	2	F1LRS2;A0A0G2K3H2	21.0267	21.0362	20.0451	21.9743	22.4028	21.9902	0.00949097	-0.981546	0.9476	0.428518	0.0158749	C	-1.97458	1.92866	1.34585	1.01106	0	0.779709	-0.127273	0	1.66694	0.00753163	-1.07704	-2.73316	1.34786	0.0596939	0.799695	2.11892	1.46647	0.79285	0.439659	2.01062	0.0752444	1	0.0370425	0.13459	9.89717e-189	223.7
F1LRS2	dedicator of cytokinesis 7	Dock7	RSLSNSNPDISGTPTSPDDEVRSIIGSKAVD	S(0.003)LS(0.005)NS(0.992)NPDISGT(0.003)PT(0.009)S(0.988)PDDEVR	Dedicator of cytokinesis 7 OS;Dedicator of cytokinesis 7 OS	2;3	S	918	0.988127	3	F1LRS2;A0A0G2K3H2	19.9966	20.1246	19.2064	20.3581	20.763	20.7694	0.127983	-0.790205	0.3615	0.404823	0.411272	1.09276	-1.72932	1.28476	AR	1.32986	0.227708	1	0.676507	0.535665	0.428945	0.283158	-1.1076	-0.899687	0.357124	0.545051	0.910072	0.783816	0	0.935428	0.404822	0	1.0135	0.517553	0.411271	1.72573	9.89717e-189	223.7
F1LRS2	dedicator of cytokinesis 7	Dock7	RGQLGRCIFSSPAERSPSGSAFGSQENLRWR	S(0.974)PS(0.026)GSAFGSQENLR	Dedicator of cytokinesis 7 OS;Dedicator of cytokinesis 7 OS	1;2	S	1408	0.973581	1	F1LRS2;A0A0G2K3H2	17.3583	20.3829	13.8433	22.1716	NaN	22.0668	3.02455	-3.51501	4.8133	NaN	-0.104784	8.1373	-11.43	28.12	AR	-1.07533	0.378665	1	1.94445	0.861833	1.17869	0.0125237	-4.59511	-2.3773	1.68188	0.0303756	3.75938	2.87386	0	0.975892	NaN	0	0.370129	0.951292	-0.0913879	-0.444453	2.80016e-24	167.03
F1LRS2	dedicator of cytokinesis 7	Dock7	QLGRCIFSSPAERSPSGSAFGSQENLRWRKD	S(0.003)PS(0.997)GSAFGSQENLR	Dedicator of cytokinesis 7 OS;Dedicator of cytokinesis 7 OS	1;2	S	1410	0.996737	1	F1LRS2;A0A0G2K3H2	NaN	NaN	NaN	NaN	21.8916	22.37	NaN	NaN	NaN	NaN	NaN	NaN	NaN	NaN	AR TRH	NaN	NaN	1	0	NaN	NaN	1	0	NaN	NaN	1	0	NaN	0	0.976913	NaN	0	0	1	NaN	0	5.84007e-17	158.89
F1LRS2	dedicator of cytokinesis 7	Dock7	QLGRCIFSSPAERSPSGSAFGSQENLRWRKD	S(0.003)PS(0.997)GSAFGSQENLR	Dedicator of cytokinesis 7 OS;Dedicator of cytokinesis 7 OS	1;2	S	1410	0.996737	2	F1LRS2;A0A0G2K3H2	NaN	NaN	NaN	21.3967	21.3616	21.2812	NaN	NaN	NaN	-0.0350151	-0.115463	NaN	NaN	AR	-1.02457	-1.08332	NaN	1	0	NaN	NaN	1	0	NaN	0	1	NaN	0	0.297406	1	-0.19176	-0.530305	0.696011	0.765832	-0.21403	-0.871664	5.84007e-17	158.89
F1LRS2	dedicator of cytokinesis 7	Dock7	FSSPAERSPSGSAFGSQENLRWRKDMTHWRQ	S(0.041)PS(0.959)GSAFGS(1)QENLR	Dedicator of cytokinesis 7 OS;Dedicator of cytokinesis 7 OS	1;2	S	1416	1	1	F1LRS2;A0A0G2K3H2	16.4171	19.277	NaN	20.9157	20.8586	20.9127	2.85987	NaN	4.4986	-0.0570621	-0.00300598	7.2595	NaN	22.61	AR	-1.00209	0.356857	1	1.93893	0.82085	0	1	NaN	0	0.838165	0.101325	3.57763	1.71956	0	0.977029	-0.0570621	0	0.00334675	1	-0.00300598	-0.00797595	1.05496e-11	156.06
Q9WVB9	dishevelled segment polarity protein 1	Dvl1	STVLSSELESSSFIDSDEEDNTSRLSSSTEQ	ELGLPPDSASTVLSSELES(0.001)S(0.01)S(0.01)FIDS(0.974)DEEDNT(0.002)S(0.002)R	Segment polarity protein dishevelled homolog DVL-1 OS	1	S	194	0.97385	1	Q9WVB9	22.1298	21.3801	21.3979	23.1923	23.2936	23.0944	-0.749668	-0.731926	1.0625	0.101345	-0.0978336	TRH	TAL	AR	1.07277	-1.07017	0	0.744598	-0.749668	0	0	1	-0.687044	0	0	0.952682	0.924021	0	0.0432764	1	0.0506771	0.100471	0.0316916	1	0.0406375	0.076344	6.84138e-16	93.376
D3ZB71	dishevelled segment polarity protein 2	Dvl2	STLMTSELESTSLGDSDEDDSMSRFSSSTEQ	HLAGYESSSTLMTSELES(0.004)T(0.003)S(0.006)LGDS(0.981)DEDDS(0.003)MS(0.003)R	Dishevelled segment polarity protein 2 OS	1	S	211	0.980913	1	D3ZB71	20.8388	17.5345	17.7902	21.3791	NaN	20.8072	-3.30432	-3.04865	0.5403	NaN	-0.571957	-9.87869	-8.27	C	NaN	-1.48654	0.326186	1	-1.88696	-0.786672	1.99068	0.00266667	-3.04978	-3.97872	0	1	0.540331	0	0	1	NaN	0	0	1	-0.571957	0	3.85499e-06	72.514
D4ADV8	dishevelled segment polarity protein 3	Dvl3	FKGVLQRPSYKFFFKSMDDDFGVVKEEISDD	S(1)MDDDFGVVKEEISDDNAK	Dishevelled segment polarity protein 3 OS	1	S	48	0.999989	1	D4ADV8	20.8592	21.2856	NaN	21.1993	21.0307	21.1577	0.426464	NaN	0.3401	-0.168585	-0.0416393	1.34394	NaN	AR	-1.12396	-1.02928	0	0.925073	0.426464	0	0	1	NaN	0	0	1	0.340172	0	0.23131	1	-0.16471	-0.434253	0.0882104	1	-0.0518961	-0.167909	0.00658033	62.325
D4ADV8	dishevelled segment polarity protein 3	Dvl3	GDSRPPSFHPHASGGSQENLDNDTETDSLVS	TGGIGDS(0.001)RPPS(0.004)FHPHAS(0.116)GGS(0.849)QENLDNDT(0.026)ET(0.004)DSLVSAQR	Dishevelled segment polarity protein 3 OS	1	S	125	0.848669	1	D4ADV8	20.9899	19.1018	19.3013	21.1771	21.5731	21.228	-1.88808	-1.68854	0.1872	0.395943	0.0508709	C	-3.2233	1.13855	1.3158	1.03589	0	0.924942	-1.92285	0	2.69061	0.00161178	-1.7233	-6.38683	0.0364396	1	-0.0473111	-0.0876412	0.500091	1	0.53452	0.942818	0.245008	0.931723	0.265396	0.502577	1.03926e-05	66.05
D4ACC4	dual specificity tyrosine phosphorylation regulated kinase 1B	Dyrk1b	VDFGSSCQLGQRIYQYIQSRFYRSPEVLLGT	IYQY(1)IQSR	Dual-specificity tyrosine phosphorylation-regulated kinase 1B OS;Dual-specificity tyrosine phosphorylation-regulated kinase 1B OS;Dual specificity tyrosine-phosphorylation-regulated kinase 1A OS	1	Y	273	0.999999	1	D4ACC4;A0A0G2KAP6;Q63470	19.7496	20.1372	NaN	19.6851	19.6939	19.7359	0.387577	NaN	-0.0645	0.00875473	0.0508385	1.30819	NaN	AR	1.00609	1.03587	0	0.739648	0.387577	0	0	0.828135	NaN	0	0	0.931098	-0.0133624	0	0.348335	1	-0.133545	-0.504529	0.00517128	1	-0.00294542	-0.0101403	1.82693e-07	145.16
G3V6K6	epidermal growth factor receptor	Egfr	FDSSALWIQKGSHQMSLDNPDYQQDFFPKEA	GS(0.029)HQMS(0.971)LDNPDYQQDFFPK	Receptor protein-tyrosine kinase OS	1	S	1165	0.97144	1	G3V6K6	21.0229	20.8896	NaN	21.0918	21.198	20.4939	-0.133339	NaN	0.0689	0.106186	-0.597834	-1.09683	NaN	AR	1.07638	AR	0	0.871091	-0.133339	0	0	1	NaN	0	0	1	-0.66799	0	0.477082	1	0.880902	0.977319	0	0.99754	0.13904	0	8.86491e-06	131.18
Q64350	eukaryotic translation initiation factor 2B subunit 5 epsilon	Eif2b5	SERSVDPEELDSRAGSPQLDDIRVFQNEVLG	AGS(1)PQLDDIR	Translation initiation factor eIF-2B subunit epsilon OS	1	S	539	1	1	Q64350	15.7358	17.1339	14.0869	24.1133	23.9484	24.0165	1.39808	-1.64894	8.3775	-0.164921	-0.0968246	332.567	C	332.57	-1.1211	-1.06942	0.0478426	1	0.539808	0.136124	0	1	-4.03161	0	1.34241	0.0374267	5.94148	2.53636	0.0750544	1	-0.0450487	-0.14365	0.000329398	1	-0.000204086	-0.000666845	2.52354e-08	131.08
D4A554	eukaryotic translation initiation factor 4 gamma, 3	Eif4g3	ETAAGEPSPEPPRTSSPTTLPPLARSSLPSP	T(0.022)S(0.022)S(0.955)PT(0.001)TLPPLAR	Eukaryotic translation initiation factor 4 gamma, 3 OS;Eukaryotic translation initiation factor 4 gamma, 3 OS	1	S	305	0.955236	1	D4A554;A0A0G2JY73	NaN	19.9464	NaN	20.0667	20.0371	19.7338	NaN	NaN	NaN	-0.0296497	-0.332907	NaN	NaN	AR	-1.02076	-1.25955	0	0.84371	NaN	0	NaN	1	0	NaN	0	1	NaN	0	0.140605	1	0.0559433	0.22431	0.759896	0.74862	-0.207202	-0.919249	0.000425666	114.4
D4A554	eukaryotic translation initiation factor 4 gamma, 3	Eif4g3	LPAGTARPNTFLRGSSKDLLDNQSQEEQRRE	GS(0.077)S(0.923)KDLLDNQSQEEQR	Eukaryotic translation initiation factor 4 gamma, 3 OS;Eukaryotic translation initiation factor 4 gamma, 3 OS	1	S	1188	0.922735	1	D4A554;A0A0G2JY73	21.7862	19.8567	NaN	22.7048	22.4128	22.1034	-1.9295	NaN	0.9186	-0.291967	-0.601389	-3.80923	NaN	AR	-1.22431	-1.51718	0	0.843601	-1.9295	0	0	0.989103	NaN	0	0	1	1.01739	0	1.32856	0.849485	-0.434048	-1.63496	1.44223	0.33119	-0.610957	-2.05777	2.36736e-244	243.37
Q07205	eukaryotic translation initiation factor 5	Eif5	KAEPFIKWLKEAEEESSGGEEEDEDENIEVV	EAEEES(1)S(1)GGEEEDEDENIEVVYSK	Eukaryotic translation initiation factor 5 OS	2	S	387	1	2	Q07205	20.597	15.7845	18.1207	26.6522	26.8383	26.2839	-4.81259	-2.47635	6.0552	0.186138	-0.368294	-28.1018	-5.56	66.5	1.13771	-1.29083	0.345444	1	-2.68476	-0.792315	1.23934	0.0110962	-3.42388	-2.19266	1.58409	0.0303898	4.64298	2.76208	0.536311	1	0.728365	0.999166	0.12416	1	0.2101	0.286524	1.85879e-21	141
Q07205	eukaryotic translation initiation factor 5	Eif5	AEPFIKWLKEAEEESSGGEEEDEDENIEVVY	EAEEES(1)S(1)GGEEEDEDENIEVVYSK	Eukaryotic translation initiation factor 5 OS	2	S	388	1	2	Q07205	20.597	15.7845	18.1207	26.6522	26.8383	26.2839	-4.81259	-2.47635	6.0552	0.186138	-0.368294	-28.1018	-5.56	66.5	1.13771	-1.29083	0.345444	1	-2.68476	-0.792315	1.23934	0.0110916	-3.42388	-2.19266	1.58409	0.0303599	4.64298	2.76208	0.536311	1	0.728365	0.999166	0.12416	1	0.2101	0.286524	1.85879e-21	141
Q07205	eukaryotic translation initiation factor 5	Eif5	VYSKTASVPKVETVKSDNKDDDIDIDAI___	VET(0.114)VKS(0.886)DNKDDDIDIDAI	Eukaryotic translation initiation factor 5 OS	1	S	417	0.885908	1	Q07205	20.4772	20.8102	NaN	21.0622	20.8668	20.8942	0.332937	NaN	0.585	-0.195381	-0.167988	1.25957	NaN	AR	-1.14503	-1.12349	0	0.892551	0.332937	0	0	1	NaN	0	0	0.947037	0.564871	0	0.242529	1	-0.173006	-0.444046	0.159141	1	-0.136762	-0.317854	0.00144407	85.837
F7DLY1	EPS8-like 2	Eps8l2	LSSEPQVPEDVAPPGSSPHANRGYHPTPAMT	HSLSSEPQVPEDVAPPGS(0.78)S(0.22)PHANR	EPS8-like 2 OS	1	S	482	0.780074	1	F7DLY1	18.2096	15.231	15.0856	23.4122	23.0722	22.9487	-2.97854	-3.12397	5.2026	-0.339964	-0.463541	-7.88188	-8.71784	AR	-1.26573	-1.37892	0.0288798	1	-0.329563	-0.0853965	0	1	-3.12398	0	1.35105	0.0379949	4.28266	2.70736	0.192423	1	0.578265	0.45535	0.174209	0.966141	0.527623	0.41714	7.9733e-91	189.98
F7DLY1	EPS8-like 2	Eps8l2	SSEPQVPEDVAPPGSSPHANRGYHPTPAMTK	HSLSSEPQVPEDVAPPGS(0.106)S(0.894)PHANR	EPS8-like 2 OS	1	S	483	0.893831	1	F7DLY1	20.3479	17.3147	15.0856	23.4122	23.3149	22.9331	-3.03323	-5.26235	3.0643	-0.0972843	-0.479078	-8.1864	-38.3818	AR	-1.06976	-1.39385	0.237445	1	-2.08834	-0.586381	0	1	-5.26235	0	0.939457	0.0786685	2.97742	1.88182	0.305007	1	-0.173976	-0.516621	1.06561	0.528905	-0.367524	-1.31688	7.9733e-91	189.98
M0R4L1	erb-b2 receptor tyrosine kinase 2	Erbb2	TMRRLLQETELVEPLTPSGAMPNQAQMRILK	RLLQETELVEPLT(1)PS(1)GAMPNQAQMR	Receptor protein-tyrosine kinase OS;Receptor protein-tyrosine kinase OS;Receptor protein-tyrosine kinase OS;Receptor protein-tyrosine kinase OS;Receptor tyrosine-protein kinase erbB-2 OS	2	T	152	0.999984	2	M0R4L1;A0A0G2JT61;Q8K3F9;F1LRR9;P06494	19.0569	18.2365	16.6338	22.6889	23.04	22.4218	-0.820429	-2.42312	3.632	0.351068	-0.26713	-1.76593	-5.36	12.3977	1.2755	-1.20341	0.224296	1	-1.27138	-0.549313	1.63945	0.00440261	-3.43352	-2.961	1.1521	0.0547007	2.40468	2.09274	1.02941	0.905084	0.451746	1.41869	0.417489	0.877029	-0.184687	-0.623971	0.00636068	52.72
M0R4L1	erb-b2 receptor tyrosine kinase 2	Erbb2	RRLLQETELVEPLTPSGAMPNQAQMRILKET	RLLQETELVEPLT(1)PS(1)GAMPNQAQMR	Receptor protein-tyrosine kinase OS;Receptor protein-tyrosine kinase OS;Receptor protein-tyrosine kinase OS;Receptor protein-tyrosine kinase OS;Receptor tyrosine-protein kinase erbB-2 OS	2	S	154	0.999984	2	M0R4L1;A0A0G2JT61;Q8K3F9;F1LRR9;P06494	19.0569	18.2365	16.6338	22.6889	23.04	22.4218	-0.820429	-2.42312	3.632	0.351068	-0.26713	-1.76593	-5.36	12.3977	1.2755	-1.20341	0.224296	1	-1.27138	-0.549313	1.63945	0.0044	-3.43352	-2.961	1.1521	0.0547239	2.40468	2.09274	1.02941	0.90626	0.451746	1.41869	0.417489	0.876801	-0.184687	-0.623971	0.00636068	52.72
G3V6N1	erb-b2 receptor tyrosine kinase 3	Erbb3	RMARDPPRYLVIKRASGPGTPPAAEPSVLTT	RAS(1)GPGT(1)PPAAEPSVLTTK	Receptor protein-tyrosine kinase OS;Receptor tyrosine-protein kinase erbB-3 OS	2	S	980	1	2	G3V6N1;Q62799	21.5211	22.716	NaN	22.2174	22.0299	22.1251	1.19492	NaN	0.6963	-0.187468	-0.0923367	2.28932	NaN	AR	-1.13876	-1.0661	0	1	1.19492	0	0	1	NaN	0	0	1	0.744401	0	0.345862	1	-0.149427	-0.523612	0.568496	0.813138	-0.213218	-0.77387	0.00115657	94.845
G3V6N1	erb-b2 receptor tyrosine kinase 3	Erbb3	DPPRYLVIKRASGPGTPPAAEPSVLTTKELQ	RAS(1)GPGT(1)PPAAEPSVLTTK	Receptor protein-tyrosine kinase OS;Receptor tyrosine-protein kinase erbB-3 OS	2	T	984	1	2	G3V6N1;Q62799	21.5211	22.716	NaN	22.2174	22.0299	22.1251	1.19492	NaN	0.6963	-0.187468	-0.0923367	2.28932	NaN	AR	-1.13876	-1.0661	0	0.995788	1.19492	0	0	1	NaN	0	0	1	0.744401	0	0.345862	1	-0.149427	-0.523612	0.568496	0.812878	-0.213218	-0.77387	0.00115657	94.845
D4A0G9	ERCC excision repair 6-like, spindle assembly checkpoint helicase OS	Ercc6	EVITVKTKNKARRILSDDEDEEDAFKDTSTN	ILS(1)DDEDEEDAFKDTSTNSFSVSPLTFSSVK	ERCC excision repair 6-like, spindle assembly checkpoint helicase OS	1;2	S	1014	0.999979	1	D4A0G9	22.3948	NaN	21.3401	23.426	23.2473	23.3051	NaN	-1.05467	1.0312	-0.178638	-0.120905	C	-2.07724	2.04372	-1.13181	-1.08742	0	0.906624	NaN	0	0.82537	0.0717397	-1.04335	-1.52137	1.09474	0.078315	1.01857	1.80042	0.192505	1	-0.109924	-0.341047	0.378977	0.927954	-0.135169	-0.541149	2.22058e-14	89.5
B5DFE2	enhancer of zeste 2 polycomb repressive complex 2 subunit	Ezh2	PKRPGGRRRGRLPNNSSRPSTPTISVLESKD	GRLPNNS(0.971)S(0.941)RPS(0.045)T(0.016)PT(0.025)IS(0.001)VLESK	Enhancer of zeste 2 polycomb repressive complex 2 subunit OS	2	S	362	0.971451	2	B5DFE2	NaN	NaN	NaN	23.2846	19.2657	23.3355	NaN	NaN	NaN	-4.01893	0.050909	NaN	NaN	AR	AR	1.03592	NaN	1	0	NaN	NaN	1	0	NaN	0	0.978053	NaN	0	0	0.85196	-4.05202	0	0	1	0.0178242	0	0.00163035	78.763
B5DFE2	enhancer of zeste 2 polycomb repressive complex 2 subunit	Ezh2	KRPGGRRRGRLPNNSSRPSTPTISVLESKDT	GRLPNNS(0.971)S(0.941)RPS(0.045)T(0.016)PT(0.025)IS(0.001)VLESK	Enhancer of zeste 2 polycomb repressive complex 2 subunit OS	2	S	363	0.940841	2	B5DFE2	NaN	19.6021	NaN	20.6945	20.6836	20.0636	NaN	NaN	NaN	-0.0108986	-0.630886	NaN	NaN	AR	-1.00758	-1.54852	0	0.754084	NaN	0	NaN	1	0	NaN	0	0.977943	NaN	0	0.204981	1	-0.240486	-0.42911	1.01881	0.412833	-0.846507	-1.601	0.00163035	78.763
Q9JHY1	F11 receptor	F11r	KKGTAPGKKVIYSQPSARSEGEFKQTSSFLV	VIYSQPS(1)ARS(1)EGEFK	Junctional adhesion molecule A OS	2	S	285	0.999941	2	Q9JHY1	20.8048	20.8814	NaN	21.2135	21.1079	20.5696	0.0766869	NaN	0.4087	-0.105642	-0.643881	1.05459	NaN	AR	-1.07597	-1.56253	0	1	0.0766869	0	0	1	NaN	0	0	1	0.230576	0	0.00121368	1	-0.00104904	-0.00270551	0.363197	0.858649	-0.312841	-0.661938	0.000720987	96.059
Q9JHY1	F11 receptor	F11r	TAPGKKVIYSQPSARSEGEFKQTSSFLV___	VIYSQPS(1)ARS(1)EGEFK	Junctional adhesion molecule A OS	2	S	288	0.999998	2	Q9JHY1	20.8048	20.8814	NaN	21.2135	21.1079	20.5696	0.0766869	NaN	0.4087	-0.105642	-0.643881	1.05459	NaN	AR	-1.07597	-1.56253	0	1	0.0766869	0	0	1	NaN	0	0	1	0.230576	0	0.00121368	1	-0.00104904	-0.00270551	0.363197	0.858884	-0.312841	-0.661938	0.000720987	96.059
F1LYQ8	FERM, ARH/RhoGEF and pleckstrin domain protein 1	Farp1	HKKVQFERKHSKIHSTRSLVSQPTAPNSEVP	IHS(0.818)T(0.818)RS(0.364)LVS(0.001)QPTAPNSEVPK	FERM, ARHGEF and pleckstrin domain-containing protein 1 OS	2	T	371	0.817943	2	F1LYQ8	20.452	NaN	NaN	20.4111	NaN	19.9064	NaN	NaN	-0.0409	NaN	-0.50474	NaN	NaN	AR	AR	-1.41887	0	0.971852	NaN	0	0	1	NaN	0	0	1	-0.171832	0	0	0.915736	NaN	0	0.670163	0.676619	-0.373775	-1.05869	0.0063325	68.445
F1LYQ8	FERM, ARH/RhoGEF and pleckstrin domain protein 1	Farp1	KVQFERKHSKIHSTRSLVSQPTAPNSEVPKQ	S(1)LVS(0.867)QPT(0.133)APNSEVPK	FERM, ARHGEF and pleckstrin domain-containing protein 1 OS	2	S	373	0.999931	2	F1LYQ8	20.452	NaN	NaN	20.4111	NaN	19.9064	NaN	NaN	-0.0409	NaN	-0.50474	NaN	NaN	AR	AR	-1.41887	0	1	NaN	0	0	0.891854	NaN	0	0	1	-0.171832	0	0	0.82767	NaN	0	0.670163	0.676316	-0.373775	-1.05869	0.0063325	75.998
F1LYQ8	FERM, ARH/RhoGEF and pleckstrin domain protein 1	Farp1	FERKHSKIHSTRSLVSQPTAPNSEVPKQSPQ	S(0.999)LVS(0.988)QPT(0.012)APNSEVPK	FERM, ARHGEF and pleckstrin domain-containing protein 1 OS	2	S	376	0.988465	2	F1LYQ8	NaN	NaN	NaN	NaN	19.5704	20.1935	NaN	NaN	NaN	NaN	NaN	NaN	NaN	NaN	AR TRH	AR TAL	NaN	1	0	NaN	NaN	1	0	NaN	NaN	1	0	NaN	0	0.827798	NaN	0	0	1	NaN	0	0.00697403	75.998
F1LYQ8	FERM, ARH/RhoGEF and pleckstrin domain protein 1	Farp1	PDNKSPDEATAADQESEDDLSASRTSLERQA	SPDEATAADQES(1)EDDLSASR	FERM, ARHGEF and pleckstrin domain-containing protein 1 OS	1;2;3	S	893	1	2	F1LYQ8	18.3977	21.1085	NaN	22.2974	22.3636	22.1381	2.71083	NaN	3.8997	0.0661736	-0.159325	6.54698	C	14.9254	1.04694	-1.11676	0.46741	1	1.87315	1.02122	0	0.892069	NaN	0	1.6068	0.0307561	3.04326	2.71183	0.137076	1	0.0549684	0.218482	0.374801	0.928062	-0.1188	-0.499479	1.11835e-291	249.56
F1LYQ8	FERM, ARH/RhoGEF and pleckstrin domain protein 1	Farp1	PDNKSPDEATAADQESEDDLSASRTSLERQA	SPDEATAADQES(1)EDDLSASR	FERM, ARHGEF and pleckstrin domain-containing protein 1 OS	1;2;3	S	893	1	3	F1LYQ8	18.8216	21.1748	15.6122	22.8908	22.8607	22.5364	2.35323	-3.20942	4.0692	-0.0300713	-0.354374	5.10967	-9.24979	16.79	-1.02106	-1.27843	0.26414	1	1.34467	0.648829	1.01717	0.0217236	-4.21798	-2.26822	1.40507	0.0373368	3.1567	2.54685	0.154988	1	-0.116344	-0.300153	0.361422	0.866501	-0.294192	-0.651108	1.11835e-291	249.56
F1LYQ8	FERM, ARH/RhoGEF and pleckstrin domain protein 1	Farp1	PDEATAADQESEDDLSASRTSLERQAPHRGN	SPDEAT(0.002)AADQES(0.998)EDDLS(0.843)AS(0.165)RT(0.203)S(0.79)LER	FERM, ARHGEF and pleckstrin domain-containing protein 1 OS	2;3	S	898	0.842847	3	F1LYQ8	18.3699	20.8732	15.6122	23.4048	22.7084	22.3548	2.50321	-2.75774	5.0349	-0.696426	-1.05009	5.66945	-6.76	32.7835	AR TRH	AR TAL	0.237038	1	1.4331	0.59395	0.811023	0.0511733	-3.82785	-1.80486	0	1	3.96478	0	0	0.912361	-0.594895	0	0	0.897509	-0.9874	0	1.00501e-19	138.28
F1LYQ8	FERM, ARH/RhoGEF and pleckstrin domain protein 1	Farp1	EATAADQESEDDLSASRTSLERQAPHRGNTM	SPDEATAADQESEDDLS(0.039)AS(0.901)RT(0.221)S(0.84)LER	FERM, ARHGEF and pleckstrin domain-containing protein 1 OS	2;3	S	900	0.90051	2	F1LYQ8	NaN	NaN	NaN	23.5641	23.7025	NaN	NaN	NaN	NaN	0.138433	NaN	NaN	NaN	NaN	AR TRH	NaN	NaN	1	0	NaN	NaN	1	0	NaN	0	1	NaN	0	0	0.827728	0.162891	0	0	1	NaN	0	7.89886e-27	150.13
F1LYQ8	FERM, ARH/RhoGEF and pleckstrin domain protein 1	Farp1	EATAADQESEDDLSASRTSLERQAPHRGNTM	SPDEATAADQESEDDLS(0.039)AS(0.901)RT(0.221)S(0.84)LER	FERM, ARHGEF and pleckstrin domain-containing protein 1 OS	2;3	S	900	0.90051	3	F1LYQ8	18.8216	21.1748	15.6122	22.8805	22.8607	22.5364	2.35323	-3.20942	4.0589	-0.019825	-0.344128	5.10967	-9.24979	16.67	-1.01384	-1.26938	0.26414	1	1.34467	0.648829	1.01717	0.0217314	-4.21798	-2.26822	0.750245	0.129771	3.05035	1.65852	0.00875208	1	-0.00999832	-0.0210134	0.144272	1	-0.187846	-0.322015	7.89886e-27	150.13
F1LYQ8	FERM, ARH/RhoGEF and pleckstrin domain protein 1	Farp1	TAADQESEDDLSASRTSLERQAPHRGNTMVH	SPDEATAADQESEDDLS(0.091)AS(0.188)RT(0.781)S(0.94)LER	FERM, ARHGEF and pleckstrin domain-containing protein 1 OS	2;3	T	902	0.780943	2	F1LYQ8	19.2352	20.2372	15.3488	22.9086	23.8023	23.2991	1.00208	-3.88638	3.6734	0.893717	0.390495	2.00289	-14.79	12.76	AR	1.31084	0.0578939	1	-0.471337	-0.161633	1.8323	0.00263093	-4.7707	-3.39257	0.567411	0.234785	2.71071	1.28302	0	0.915431	0.893716	0	0.774226	0.606714	0.430933	1.20896	2.92432e-32	152.38
F1LYQ8	FERM, ARH/RhoGEF and pleckstrin domain protein 1	Farp1	TAADQESEDDLSASRTSLERQAPHRGNTMVH	SPDEATAADQESEDDLS(0.091)AS(0.188)RT(0.781)S(0.94)LER	FERM, ARHGEF and pleckstrin domain-containing protein 1 OS	2;3	T	902	0.780943	3	F1LYQ8	18.3699	20.8732	15.6122	NaN	22.7084	22.3548	2.50321	-2.75774	NaN	NaN	NaN	5.66945	-6.76336	C	AR TRH	AR TAL	0.237038	1	1.4331	0.59395	0.811023	0.051189	-3.82785	-1.80486	0	0.877586	NaN	0	0	0.902709	NaN	0	0	0.958253	NaN	0	2.92432e-32	152.38
F1LYQ8	FERM, ARH/RhoGEF and pleckstrin domain protein 1	Farp1	AADQESEDDLSASRTSLERQAPHRGNTMVHV	SPDEATAADQESEDDLS(0.028)AS(0.656)RT(0.35)S(0.966)LER	FERM, ARHGEF and pleckstrin domain-containing protein 1 OS	2;3	S	903	0.965576	3	F1LYQ8	16.8751	18.372	NaN	22.8908	22.2147	21.3557	1.49685	NaN	6.0157	-0.676062	-1.53504	2.82226	NaN	64.7	-1.59777	-2.9	0	1	1.49685	0	0	1	NaN	0	4.95161	0.00162963	6.11174	18.7295	1.52658	0.719196	-0.772161	-2.31524	1.26542	0.279082	-1.63114	-2.31421	2.92432e-32	152.38
D3ZFK8	FERM, ARH/RhoGEF and pleckstrin domain protein 2	Farp2	GTKRIPYERRHSKTRTSLHTLTGDLPKQSIS	T(0.018)RT(0.968)S(0.66)LHT(0.333)LT(0.021)GDLPK	FERM, ARH/RhoGEF and pleckstrin domain protein 2 OS	2	T	374	0.96802	2	D3ZFK8	20.108	NaN	NaN	20.34	20.3047	NaN	NaN	NaN	0.232	-0.0352173	NaN	NaN	NaN	AR	-1.02471	AR	0	0.976201	NaN	0	0	1	NaN	0	0	1	0.231938	0	0.0345647	1	-0.0514169	-0.0852727	0	0.909816	NaN	0	0.00405555	89.231
D3ZFK8	FERM, ARH/RhoGEF and pleckstrin domain protein 2	Farp2	TKRIPYERRHSKTRTSLHTLTGDLPKQSISF	T(0.002)RT(0.141)S(0.858)LHT(0.988)LT(0.01)GDLPK	FERM, ARH/RhoGEF and pleckstrin domain protein 2 OS	2	S	375	0.858253	2	D3ZFK8	20.108	NaN	NaN	20.5406	20.271	19.7149	NaN	NaN	0.4326	-0.26952	-0.825697	NaN	NaN	AR	-1.20541	-1.77239	0	0.751929	NaN	0	0	0.897164	NaN	0	0	1	0.298808	0	0.101338	1	-0.134918	-0.233293	0.680092	0.597952	-0.691958	-1.2965	0.00405555	89.231
D3ZFK8	FERM, ARH/RhoGEF and pleckstrin domain protein 2	Farp2	IPYERRHSKTRTSLHTLTGDLPKQSISFTDG	T(0.076)RT(0.423)S(0.502)LHT(0.989)LT(0.01)GDLPK	FERM, ARH/RhoGEF and pleckstrin domain protein 2 OS	2	T	378	0.988724	2	D3ZFK8	20.108	20.2208	NaN	20.4469	20.3047	19.9992	0.112795	NaN	0.3389	-0.142174	-0.447731	1.08132	NaN	AR	-1.10357	-1.36389	0	0.976055	0.112795	0	0	1	NaN	0	0	1	0.285418	0	0.114983	1	-0.104896	-0.239	1.08393	0.454986	-0.536409	-1.50021	0.00405555	89.231
D3ZFK8	FERM, ARH/RhoGEF and pleckstrin domain protein 2	Farp2	AHLPGPPVLQPGPGFSVDSPQPSPSSLKSRL	SSRPSSSEGPS(0.001)T(0.001)QS(0.001)AHLPGPPVLQPGPGFS(0.794)VDS(0.783)PQPS(0.236)PS(0.096)S(0.087)LK	FERM, ARH/RhoGEF and pleckstrin domain protein 2 OS	2;3	S	474	0.794176	2	D3ZFK8	NaN	NaN	NaN	22.9115	NaN	NaN	NaN	NaN	NaN	NaN	NaN	NaN	NaN	AR	AR	AR	NaN	1	0	NaN	NaN	1	0	NaN	0	1	NaN	0	0	0.844609	NaN	0	0	1	NaN	0	0.000103022	48.867
D3ZFK8	FERM, ARH/RhoGEF and pleckstrin domain protein 2	Farp2	AHLPGPPVLQPGPGFSVDSPQPSPSSLKSRL	SSRPSSSEGPS(0.001)T(0.001)QS(0.001)AHLPGPPVLQPGPGFS(0.794)VDS(0.783)PQPS(0.236)PS(0.096)S(0.087)LK	FERM, ARH/RhoGEF and pleckstrin domain protein 2 OS	2;3	S	474	0.794176	3	D3ZFK8	20.0331	21.9318	NaN	22.0589	22.7311	21.7728	1.89866	NaN	2.0258	0.672197	-0.286058	C	C	4.07218	1.5935	-1.2193	0	1	1.89866	0	0	1	NaN	0	0.530985	0.276067	1.88698	1.18763	1.11713	0.773301	1.21872	1.98802	0.0746535	1	-0.0587796	-0.154642	0.000103022	48.867
D3ZFK8	FERM, ARH/RhoGEF and pleckstrin domain protein 2	Farp2	PGPPVLQPGPGFSVDSPQPSPSSLKSRLSLS	SSRPS(0.001)S(0.001)S(0.001)EGPS(0.001)T(0.001)QS(0.001)AHLPGPPVLQPGPGFS(0.092)VDS(0.865)PQPS(0.612)PS(0.29)S(0.135)LK	FERM, ARH/RhoGEF and pleckstrin domain protein 2 OS	2;3	S	477	0.864631	2	D3ZFK8	19.2975	NaN	NaN	22.604	22.9055	22.5606	NaN	NaN	3.3065	0.301493	-0.0433712	C	C	C	1.23242	AR TAL	0	0.753045	NaN	0	0	0.899568	NaN	0	0	1	3.30648	0	0	0.844534	0.301493	0	0	1	-0.073089	0	6.4903e-06	52.055
D3ZFK8	FERM, ARH/RhoGEF and pleckstrin domain protein 2	Farp2	PGPPVLQPGPGFSVDSPQPSPSSLKSRLSLS	SSRPS(0.001)S(0.001)S(0.001)EGPS(0.001)T(0.001)QS(0.001)AHLPGPPVLQPGPGFS(0.092)VDS(0.865)PQPS(0.612)PS(0.29)S(0.135)LK	FERM, ARH/RhoGEF and pleckstrin domain protein 2 OS	2;3	S	477	0.864631	3	D3ZFK8	20.0331	21.9318	NaN	22.0589	22.7311	21.7728	1.89866	NaN	2.0258	0.672197	-0.286058	C	C	4.07218	1.5935	-1.2193	0	1	1.89866	0	0	1	NaN	0	0.530985	0.276197	1.88698	1.18763	1.11713	0.775637	1.21872	1.98802	0.0746535	1	-0.0587796	-0.154642	6.4903e-06	52.055
D3ZFK8	FERM, ARH/RhoGEF and pleckstrin domain protein 2	Farp2	QASLSTAEQGSSPVLSPVLSGTGTARMDNQE	QAS(0.012)LS(0.164)T(0.164)AEQGS(0.539)S(0.121)PVLS(0.999)PVLS(0.001)GTGTAR	FERM, ARH/RhoGEF and pleckstrin domain protein 2 OS	2	S	511	0.998792	2	D3ZFK8	19.5758	20.5439	NaN	20.1864	20.4366	20.4488	0.968061	NaN	0.6106	0.250242	0.262388	1.95621	NaN	AR	1.18941	1.19946	0	0.753132	0.968061	0	0	0.900446	NaN	0	0	1	0.94841	0	0.0845078	1	-0.090608	-0.188836	0.145059	1	-0.157702	-0.31302	0.000209621	71.696
Q2HWF0	formin binding protein 1-like	Fnbp1l	SEVEGKTGVRGDRRHSSDINHLVTQGRESPE	RHS(0.871)S(0.128)DINHLVT(0.055)QGRES(0.917)PEGS(0.014)Y(0.007)T(0.007)DDANQEVR	Formin-binding protein 1-like OS	2;3	S	488	0.870882	2	Q2HWF0	18.1884	19.1784	NaN	23.8514	23.7614	24.0696	0.98999	NaN	5.663	-0.0899677	0.21818	1.98617	NaN	50.6679	AR TRH	AR TAL	0	1	0.98999	0	0	1	NaN	0	0	1	5.663	0	0	0.824013	0.127513	0	0	1	0.21818	0	2.16407e-08	87.098
Q2HWF0	formin binding protein 1-like	Fnbp1l	VRGDRRHSSDINHLVTQGRESPEGSYTDDAN	RHS(0.757)S(0.244)DINHLVT(0.939)QGRES(0.064)PEGS(0.346)Y(0.303)T(0.347)DDANQEVR	Formin-binding protein 1-like OS	1;2;3	T	496	0.938707	1	Q2HWF0	NaN	NaN	NaN	21.6375	21.8728	21.9132	NaN	NaN	NaN	0.235241	0.27562	NaN	NaN	NaN	1.1771	AR TAL	NaN	1	0	NaN	NaN	1	0	NaN	0	0.913554	NaN	0	0	1	0.235241	0	0	1	0.0953223	0	2.03861e-06	81.763
Q2HWF0	formin binding protein 1-like	Fnbp1l	RHSSDINHLVTQGRESPEGSYTDDANQEVRG	RHS(0.056)S(0.943)DINHLVT(0.013)QGRES(0.985)PEGS(0.001)YTDDANQEVR	Formin-binding protein 1-like OS	1;2;3	S	501	0.985283	1	Q2HWF0	16.9788	22.404	NaN	21.4643	21.9418	NaN	5.42523	NaN	4.4855	0.477476	NaN	C	C	C	AR TRH	NaN	0	0.890133	4.35383	0	0	1	NaN	0	0	0.946621	3.41408	0	0	0.965908	0.477476	0	0	0.987683	NaN	0	1.00161e-15	97.839
Q2HWF0	formin binding protein 1-like	Fnbp1l	RHSSDINHLVTQGRESPEGSYTDDANQEVRG	RHS(0.056)S(0.943)DINHLVT(0.013)QGRES(0.985)PEGS(0.001)YTDDANQEVR	Formin-binding protein 1-like OS	1;2;3	S	501	0.985283	2	Q2HWF0	20.969	21.6258	15.6372	24.4235	23.8875	24.0253	0.656776	-5.33183	3.4545	-0.53594	-0.398222	C	C	10.9625	-1.44989	-1.31788	0.0576935	1	0.656776	0.172643	0	1	-5.33183	0	0.694559	0.148469	3.43884	1.55426	0.460124	1	-0.420247	-0.832703	0.652613	0.677506	-0.388226	-1.02488	1.00161e-15	97.839
Q2HWF0	formin binding protein 1-like	Fnbp1l	RHSSDINHLVTQGRESPEGSYTDDANQEVRG	RHS(0.056)S(0.943)DINHLVT(0.013)QGRES(0.985)PEGS(0.001)YTDDANQEVR	Formin-binding protein 1-like OS	1;2;3	S	501	0.985283	3	Q2HWF0	21.5429	21.2333	NaN	22.2298	21.9012	21.5895	-0.309551	NaN	0.6869	-0.328638	-0.640348	-1.23932	NaN	AR	-1.25583	-1.55871	0	1	-0.309551	0	0	1	NaN	0	0	0.885591	0.729082	0	1.06405	0.902237	-0.418789	-1.46959	2.41153	0.153057	-0.695189	-2.93083	1.00161e-15	97.839
Q2HWF0	formin binding protein 1-like	Fnbp1l	DINHLVTQGRESPEGSYTDDANQEVRGPPQQ	HS(0.001)S(0.001)DINHLVT(0.033)QGRES(0.962)PEGS(0.873)Y(0.062)T(0.068)DDANQEVR	Formin-binding protein 1-like OS	1;2;3	S	505	0.873228	2	Q2HWF0	18.9737	16.5093	16.888	20.6211	20.7645	20.7113	-2.46438	-2.08573	1.6474	0.143318	0.0901546	-5.5189	C	3.13	1.10444	1.06448	1.66232	1	-2.91161	-3.24384	0	1	-2.53297	0	1.11307	0.0677775	1.28502	1.89335	0.0341896	1	-0.0225697	-0.0692556	0.0586903	1	-0.0357676	-0.114044	7.84677e-06	76.691
D3ZAL7	GRB2-associated binding protein 1	Gab1	HNQLKIKNVLAAGNVSGEELDENYVPMNPNS	NVLAAGNVS(1)GEELDENYVPMNPNS(1)PPR	GRB2-associated-binding protein 1 OS;GRB2-associated-binding protein 1 OS	2	S	438	0.999816	2	D3ZAL7;A0A0G2JZD5	19.4966	15.968	17.0425	23.0446	23.2916	23.0566	-3.52863	-2.45411	3.548	0.246983	0.0119705	C	-5.47975	11.6965	1.18672	1.00833	0	0.721537	-4.00592	0	0.866229	0.0428283	-2.68184	-1.74118	1.29413	0.0435269	3.04411	2.35929	0.309557	1	0.220622	0.551108	0.0311312	1	0.0385685	0.0745386	8.027e-18	107.95
F1LMD9	cyclin G associated kinase	Gak	SPKESQSNLIADGDGSEVSDEEEASCPSEER	ESQSNLIADGDGS(1)EVS(1)DEEEASCPSEER	Cyclin-G-associated kinase OS;Cyclin-G-associated kinase OS	2	S	824	0.99998	2	F1LMD9;P97874	19.6526	21.7674	17.6255	24.2428	23.7683	23.4605	2.11476	-2.0271	4.5902	-0.474482	-0.782291	4.33118	-4.07585	C	AR TRH	AR TAL	0.241113	1	1.21882	0.582208	1.32452	0.00890579	-3.15329	-2.30501	0	1	3.69423	0	0	0.857801	-0.551656	0	0	1	-0.781507	0	2.27647e-15	104.38
F1LMD9	cyclin G associated kinase	Gak	ESQSNLIADGDGSEVSDEEEASCPSEERKPG	ESQSNLIADGDGS(1)EVS(1)DEEEASCPSEER	Cyclin-G-associated kinase OS;Cyclin-G-associated kinase OS	2	S	827	0.999967	2	F1LMD9;P97874	19.6526	21.7674	17.6255	24.2428	23.7683	23.4605	2.11476	-2.0271	4.5902	-0.474482	-0.782291	4.33118	-4.07585	C	AR TRH	AR TAL	0.241113	1	1.21882	0.582208	1.32452	0.00890973	-3.15329	-2.30501	0	1	3.69423	0	0	0.857714	-0.551656	0	0	1	-0.781507	0	2.27647e-15	104.38
D4A022	GTPase activating protein and VPS9 domains 1	Gapvd1	KSSSLDMTPYSTPQMSPATTPANKKNRLPIG	S(0.297)S(0.297)S(0.297)LDMT(0.077)PY(0.021)S(0.01)TPQMS(0.946)PAT(0.027)T(0.027)PANK	GTPase-activating protein and VPS9 domains 1 OS	2	S	466	0.946014	2	D4A022	17.079	19.9014	NaN	21.7403	21.4328	21.5676	2.82241	NaN	4.6613	-0.30744	-0.172684	7.07343	NaN	25.3	-1.23751	-1.12715	0.222206	1	1.4196	0.562051	0	0.92146	NaN	0	0.708633	0.143414	3.25843	1.57907	0.590138	1	-0.221359	-0.827355	0.565837	0.821529	-0.203706	-0.783691	0.000248698	72.09
D4A022	GTPase activating protein and VPS9 domains 1	Gapvd1	GLGSTSDDTDVREVSSRPSTPGLSVVSGISA	EVS(0.94)S(0.94)RPS(0.818)T(0.225)PGLS(0.031)VVS(0.015)GIS(0.021)AT(0.004)S(0.004)EDIPNKIEDLR	GTPase-activating protein and VPS9 domains 1 OS	2;3;4	S	785	0.940362	2	D4A022	27.1645	27.0768	23.3003	26.6043	26.7145	26.8682	-0.0876789	-3.86418	-0.5602	0.110254	0.263929	-1.06266	-14.5624	AR	1.07942	1.20074	0	1	-0.0876789	0	0	0.921115	-3.86418	0	0	1	-0.570079	0	0.414479	1	0.120094	0.549935	0.345494	0.812528	-1.90466	-0.798735	3.74799e-25	121.56
D4A022	GTPase activating protein and VPS9 domains 1	Gapvd1	STSDDTDVREVSSRPSTPGLSVVSGISATSE	EVS(0.94)S(0.94)RPS(0.818)T(0.225)PGLS(0.031)VVS(0.015)GIS(0.021)AT(0.004)S(0.004)EDIPNKIEDLR	GTPase-activating protein and VPS9 domains 1 OS	2;3;4	S	788	0.818342	2	D4A022	21.3929	NaN	19.1184	27.4228	27.4735	27.5159	NaN	-2.2745	6.0299	0.0507126	0.0931721	C	-4.8383	65.34	1.03578	1.06671	0	1	NaN	0	0.942002	0.0299861	-3.42897	-1.75247	0.823501	0.102123	4.8485	1.71454	0.123805	1	0.0507126	0.211256	0.503464	0.843603	0.18387	0.728897	3.74799e-25	121.56
D4A022	GTPase activating protein and VPS9 domains 1	Gapvd1	TSDDTDVREVSSRPSTPGLSVVSGISATSED	EVS(0.485)S(0.485)RPS(0.099)T(0.91)PGLS(0.022)VVSGISATSEDIPNK	GTPase-activating protein and VPS9 domains 1 OS	2;3;4	T	789	0.909878	2	D4A022	21.3929	20.3801	19.1184	27.4228	27.5443	27.5159	-1.01285	-2.2745	6.0299	0.121532	0.0931721	-2.01789	-4.8383	65.34	1.08789	1.06671	0.290944	1	-2.19417	-0.696452	0.942002	0.029996	-3.42897	-1.75247	0.823501	0.102091	4.8485	1.71454	0.264884	1	0.0743192	0.356025	0.503464	0.84384	0.18387	0.728897	3.74799e-25	121.56
D4A022	GTPase activating protein and VPS9 domains 1	Gapvd1	PSTPGLSVVSGISATSEDIPNKIEDLRSECS	EVS(0.485)S(0.485)RPS(0.484)T(0.455)PGLS(0.213)VVS(0.153)GIS(0.61)AT(0.291)S(0.824)EDIPNKIEDLR	GTPase-activating protein and VPS9 domains 1 OS	4	S	802	0.824496	3	D4A022	19.8372	21.0547	NaN	21.5818	20.654	20.9065	1.21755	NaN	1.7446	-0.927736	-0.675222	2.32551	NaN	AR	-1.90229	-1.59684	0	1	1.21755	0	0	1	NaN	0	1.51412	0.0371657	1.69242	2.74481	1.402	0.75571	-0.881426	-2.1044	1.73189	0.287533	-0.561271	-2.03908	0.00158922	53.798
D4A022	GTPase activating protein and VPS9 domains 1	Gapvd1	PAAATGATSLVAAPHSSSSSPSKDSSRGETE	RPGNEELPPAAATGATSLVAAPHS(0.902)S(0.309)S(0.309)S(0.324)S(0.122)PS(0.029)KDS(0.002)S(0.002)R	GTPase-activating protein and VPS9 domains 1 OS	2	S	971	0.901685	2	D4A022	17.2246	19.6532	NaN	23.1378	NaN	23.0893	2.42859	NaN	5.9132	NaN	-0.0485115	5.38367	NaN	60.26	AR	-1.0342	0	1	2.42859	0	0	0.92123	NaN	0	3.98267	0.00435897	5.84606	18.7619	0	0.86016	NaN	0	0.023123	1	0.0186475	0.0512178	1.04524e-78	152.16
A0A0G2K3N1	golgi brefeldin A resistant guanine nucleotide exchange factor 1	Gbf1	DQLDPQEGAHVEKAQSASVESIPEVLEECTS	AQS(0.766)AS(0.239)VES(0.935)IPEVLEECT(0.016)S(0.015)PT(0.014)DHS(0.006)DS(0.005)AS(0.005)VHDMDY(0.001)VNPR	Golgi brefeldin A-resistant guanine nucleotide exchange factor 1 OS;Golgi brefeldin A-resistant guanine nucleotide exchange factor 1 OS	2	S	340	0.766116	2	A0A0G2K3N1;F1M8X9	22.1485	21.5038	18.0111	23.7741	24.5778	19.6549	-0.644705	-4.13738	1.6256	0.803738	-4.11925	TRH	-17.6	AR	AR	AR	0.144507	1	-1.21662	-0.385822	1.05292	0.0188975	-4.09991	-2.34693	0.279379	0.681202	1.62563	0.728072	0	1	0.803738	0	0	1	-4.11925	0	0.0021792	46.271
A0A0G2K3N1	golgi brefeldin A resistant guanine nucleotide exchange factor 1	Gbf1	QEGAHVEKAQSASVESIPEVLEECTSPTDHS	AQS(0.416)AS(0.594)VES(0.985)IPEVLEECT(0.001)S(0.001)PT(0.001)DHS(0.001)DS(0.001)ASVHDMDYVNPR	Golgi brefeldin A-resistant guanine nucleotide exchange factor 1 OS;Golgi brefeldin A-resistant guanine nucleotide exchange factor 1 OS	2	S	345	0.985017	2	A0A0G2K3N1;F1M8X9	20.1019	21.5038	18.0111	24.4121	24.3531	24.3554	1.4019	-2.09077	4.3102	-0.0589371	-0.0567017	2.64249	-4.26	19.84	-1.0417	-1.04009	0.0763689	1	-0.534419	-0.208634	1.11096	0.0160738	-3.41771	-2.20974	1.18207	0.0507911	3.01892	2.17823	0.084405	1	-0.122829	-0.195979	0.0635492	1	-0.0874219	-0.148536	0.000204713	50.123
A0A0G2K3N1	golgi brefeldin A resistant guanine nucleotide exchange factor 1	Gbf1	LQATARADAPDAGAQSDSELPSYHQNDVSLD	ADAPDAGAQS(0.99)DS(0.01)ELPSYHQNDVSLDR	Golgi brefeldin A-resistant guanine nucleotide exchange factor 1 OS;Golgi brefeldin A-resistant guanine nucleotide exchange factor 1 OS	1	S	1291	0.990446	1	A0A0G2K3N1;F1M8X9	23.6005	24.5046	NaN	25.8654	25.9532	25.6871	0.904119	NaN	2.2649	0.087759	-0.178337	1.8714	C	4.80621	1.06272	-1.13158	0.104275	1	0.904119	0.298777	0	1	NaN	0	0.402569	0.424502	2.26497	1.02396	0.166802	1	0.126259	0.333575	0.193223	0.992338	-0.120519	-0.355285	1.79648e-26	133.16
A0A0G2K3N1	golgi brefeldin A resistant guanine nucleotide exchange factor 1	Gbf1	ATARADAPDAGAQSDSELPSYHQNDVSLDRG	ADAPDAGAQS(0.105)DS(0.895)ELPSYHQNDVSLDR	Golgi brefeldin A-resistant guanine nucleotide exchange factor 1 OS;Golgi brefeldin A-resistant guanine nucleotide exchange factor 1 OS	1	S	1293	0.894774	1	A0A0G2K3N1;F1M8X9	20.9786	22.4623	17.6838	25.6455	25.8573	19.751	1.48372	-3.29482	4.6669	0.211823	-5.89447	2.79669	-9.81386	AR	AR	-59.49	0	0.850168	1.48372	0	0	1	-3.29482	0	0	1	4.78655	0	0	0.976809	0.0921402	0	4.19993	0.084	-6.01415	-21.1646	1.79648e-26	133.16
A0A0G2K527	GIT ArfGAP 1	Git1	SARNQSDLDDQHDYDSVASDEDTDQEPLPSA	NQS(0.063)DLDDQHDY(0.142)DS(0.834)VAS(0.971)DEDT(0.943)DQEPLPS(0.029)AGAT(0.018)R	ARF GTPase-activating protein GIT1 OS;ARF GTPase-activating protein GIT1 OS	2;3	S	376	0.833657	2	A0A0G2K527;Q9Z272	25.9373	21.0823	21.8303	25.6762	25.9453	NaN	-4.85505	-4.10701	-0.2611	0.269138	NaN	-28.9411	-17.2319	AR	1.20509	AR	0	0.783707	-4.85505	0	0	0.796597	-4.10701	0	0	1	-0.291853	0	0.277209	1	0.169936	0.490697	0	1	NaN	0	1.06101e-14	90.041
A0A0G2K527	GIT ArfGAP 1	Git1	SARNQSDLDDQHDYDSVASDEDTDQEPLPSA	NQS(0.063)DLDDQHDY(0.142)DS(0.834)VAS(0.971)DEDT(0.943)DQEPLPS(0.029)AGAT(0.018)R	ARF GTPase-activating protein GIT1 OS;ARF GTPase-activating protein GIT1 OS	2;3	S	376	0.833657	3	A0A0G2K527;Q9Z272	21.287	NaN	NaN	23.2267	23.3257	NaN	NaN	NaN	1.9397	0.0989227	NaN	NaN	NaN	AR	1.07097	AR	0	1	NaN	0	0	1	NaN	0	0	1	1.85595	0	0.412901	1	0.168063	0.6155	0	0.878323	NaN	0	1.06101e-14	90.041
A0A0G2K527	GIT ArfGAP 1	Git1	NQSDLDDQHDYDSVASDEDTDQEPLPSAGAT	NQS(0.008)DLDDQHDY(0.001)DS(0.001)VAS(0.973)DEDT(0.017)DQEPLPSAGATR	ARF GTPase-activating protein GIT1 OS;ARF GTPase-activating protein GIT1 OS	1;2;3	S	379	0.973075	2	A0A0G2K527;Q9Z272	25.9373	21.0823	22.3952	25.6301	25.9453	25.4957	-4.85505	-3.54211	-0.3072	0.315201	-0.134396	-28.9411	TAL	-1.2373	AR	-1.09763	0	0.783614	-4.85505	0	0	0.796683	-3.53658	0	0	1	-0.307207	0	0.221605	1	0.185291	0.443943	0	1	-0.134396	0	1.06101e-14	90.041
A0A0G2K527	GIT ArfGAP 1	Git1	NQSDLDDQHDYDSVASDEDTDQEPLPSAGAT	NQS(0.008)DLDDQHDY(0.001)DS(0.001)VAS(0.973)DEDT(0.017)DQEPLPSAGATR	ARF GTPase-activating protein GIT1 OS;ARF GTPase-activating protein GIT1 OS	1;2;3	S	379	0.973075	3	A0A0G2K527;Q9Z272	21.462	NaN	18.3458	23.8712	23.3257	22.8774	NaN	-3.11616	2.4092	-0.545502	-0.993761	C	-8.67077	5.3118	-1.45953	-1.99137	0	1	NaN	0	1.32946	0.00835352	-3.5127	-2.3297	2.08251	0.0333725	2.16158	3.53581	1.30895	0.833241	-0.484131	-1.77171	2.00404	0.18079	-0.850473	-2.73965	1.06101e-14	90.041
A0A0G2K527	GIT ArfGAP 1	Git1	LDDQHDYDSVASDEDTDQEPLPSAGATRNNR	NQS(0.016)DLDDQHDY(0.5)DS(0.533)VAS(0.959)DEDT(0.979)DQEPLPS(0.009)AGAT(0.005)R	ARF GTPase-activating protein GIT1 OS;ARF GTPase-activating protein GIT1 OS	1;2;3	T	383	0.979391	2	A0A0G2K527;Q9Z272	NaN	NaN	21.8413	25.4524	25.6918	25.4957	NaN	NaN	NaN	0.239374	0.0432606	NaN	NaN	AR	AR	1.03044	NaN	1	0	NaN	0	1	NaN	0	0	1	NaN	0	0	0.925489	0.239374	0	0.0261141	1	-0.0204875	-0.0572741	2.07169e-05	70.784
A0A0G2K527	GIT ArfGAP 1	Git1	LDDQHDYDSVASDEDTDQEPLPSAGATRNNR	NQS(0.016)DLDDQHDY(0.5)DS(0.533)VAS(0.959)DEDT(0.979)DQEPLPS(0.009)AGAT(0.005)R	ARF GTPase-activating protein GIT1 OS;ARF GTPase-activating protein GIT1 OS	1;2;3	T	383	0.979391	3	A0A0G2K527;Q9Z272	21.462	NaN	18.3458	23.8712	23.3257	22.8774	NaN	-3.11616	2.4092	-0.545502	-0.993761	C	-8.67077	5.3118	-1.45953	-1.99137	0	0.685344	NaN	0	1.32946	0.00834978	-3.5127	-2.3297	2.08251	0.033448	2.16158	3.53581	1.30895	0.831449	-0.484131	-1.77171	2.00404	0.18188	-0.850473	-2.73965	2.07169e-05	70.784
A0A0G2K527	GIT ArfGAP 1	Git1	SQEGSRHASKLSRHGSGAESDYENTQSGEPL	HGS(0.998)GAES(0.816)DY(0.183)ENT(0.002)QSGEPLLGLEGK	ARF GTPase-activating protein GIT1 OS;ARF GTPase-activating protein GIT1 OS	1;2	S	583	0.997592	2	A0A0G2K527;Q9Z272	NaN	22.4531	NaN	22.7347	22.634	22.4019	NaN	NaN	NaN	-0.100718	-0.332767	NaN	NaN	AR	-1.07231	-1.25943	0	0.783894	NaN	0	NaN	1	0	NaN	0	1	NaN	0	0.143205	1	-0.0879951	-0.263952	0.631505	0.742796	-0.276178	-0.895096	3.28065e-105	190.64
A0A0G2K527	GIT ArfGAP 1	Git1	SRHASKLSRHGSGAESDYENTQSGEPLLGLE	HGS(0.991)GAES(0.876)DY(0.132)ENTQSGEPLLGLEGK	ARF GTPase-activating protein GIT1 OS;ARF GTPase-activating protein GIT1 OS	1;2	S	587	0.876191	2	A0A0G2K527;Q9Z272	22.2531	22.4531	NaN	22.7347	22.4218	22.3903	0.200005	NaN	0.4816	-0.312918	-0.344326	1.1487	NaN	AR	-1.24222	-1.26956	0	0.7838	0.200005	0	0	0.796511	NaN	0	0	1	0.47323	0	0.238925	1	-0.15727	-0.432431	0.477681	0.824045	-0.263951	-0.762136	1.2452e-32	155.16
A0A0G2K527	GIT ArfGAP 1	Git1	HASKLSRHGSGAESDYENTQSGEPLLGLEGK	HGS(0.491)GAES(0.608)DY(0.898)ENT(0.003)QSGEPLLGLEGK	ARF GTPase-activating protein GIT1 OS;ARF GTPase-activating protein GIT1 OS	2	Y	589	0.897611	2	A0A0G2K527;Q9Z272	22.2531	NaN	NaN	22.7347	22.6322	22.5347	NaN	NaN	0.4816	-0.102491	-0.19994	NaN	NaN	AR	-1.07363	-1.14865	0	0.943321	NaN	0	0	1	NaN	0	0	1	0.481579	0	0.104059	1	-0.102492	-0.237064	0.258467	0.942721	-0.19994	-0.523771	1.61938e-25	147.08
Q66H91	GIT ArfGAP 2	Git2	SNQHSTESQDNDQPDYDSVASDEDTDVETRA	TVSNQHSTESQDNDQPDY(0.97)DS(0.055)VAS(0.935)DEDT(0.039)DVETR	G protein-coupled receptor kinase interacting ArfGAP 2 OS	2;3;4	Y	392	0.970308	2	Q66H91	NaN	24.196	NaN	23.9126	23.7851	23.3793	NaN	NaN	NaN	-0.127569	-0.533354	NaN	NaN	AR	-1.09245	AR	0	0.946315	NaN	0	NaN	1	0	NaN	0	1	NaN	0	0.23925	1	-0.0643366	-0.309692	0	0.924001	-0.526835	0	1.74184e-11	88.191
Q66H91	GIT ArfGAP 2	Git2	SNQHSTESQDNDQPDYDSVASDEDTDVETRA	TVSNQHSTESQDNDQPDY(0.97)DS(0.055)VAS(0.935)DEDT(0.039)DVETR	G protein-coupled receptor kinase interacting ArfGAP 2 OS	2;3;4	Y	392	0.970308	3	Q66H91	NaN	NaN	15.9521	NaN	21.3016	21.3004	NaN	NaN	NaN	NaN	NaN	NaN	NaN	NaN	NaN	AR TAL	NaN	1	0	NaN	0	1	NaN	0	NaN	1	0	NaN	0	0.882817	NaN	0	0	0.97936	NaN	0	1.74184e-11	88.191
Q66H91	GIT ArfGAP 2	Git2	QHSTESQDNDQPDYDSVASDEDTDVETRASR	TVSNQHSTESQDNDQPDY(0.021)DS(0.984)VAS(0.983)DEDT(0.012)DVETR	G protein-coupled receptor kinase interacting ArfGAP 2 OS	2;3;4	S	394	0.983973	2	Q66H91	22.734	23.4601	21.1864	23.8725	23.8379	23.6136	0.726103	-1.54763	1.1385	-0.0346317	-0.258854	C	-2.92337	2.20152	-1.0243	-1.19653	0	1	1.73353	0	0.100941	0.912564	-0.475504	-0.26207	0.254852	0.752952	1.19892	0.598944	0.277914	1	0.912318	0.661266	0.340396	0.836196	0.670716	0.7198	1.6695e-39	114.6
Q66H91	GIT ArfGAP 2	Git2	QHSTESQDNDQPDYDSVASDEDTDVETRASR	TVSNQHSTESQDNDQPDY(0.021)DS(0.984)VAS(0.983)DEDT(0.012)DVETR	G protein-coupled receptor kinase interacting ArfGAP 2 OS	2;3;4	S	394	0.983973	3	Q66H91	20.208	17.8183	18.8703	NaN	21.3814	21.2747	-2.38973	-1.33769	NaN	NaN	NaN	-5.24059	-2.52746	C	NaN	AR TAL	2.59092	1	-2.56501	-5.31987	1.93008	0.00449059	-1.33499	-3.00093	0	0.895318	NaN	0	0	0.888102	NaN	0	0	0.961223	NaN	0	1.6695e-39	114.6
Q66H91	GIT ArfGAP 2	Git2	TESQDNDQPDYDSVASDEDTDVETRASRTNR	TVSNQHSTESQDNDQPDY(0.021)DS(0.984)VAS(0.983)DEDT(0.012)DVETR	G protein-coupled receptor kinase interacting ArfGAP 2 OS	1;2;3;4	S	397	0.983118	1	Q66H91	21.73	22.1663	19.7941	22.6135	22.3066	22.2357	0.436258	-1.93588	0.8835	-0.306934	-0.37785	1.35309	-3.83	1.84485	-1.23708	-1.2994	0.0933391	1	-0.292794	-0.237205	3.39714	0.00187793	-2.03102	-5.24525	1.46879	0.0524339	0.825677	2.05423	0.979732	0.973031	-0.287893	-1.14805	1.56797	0.360022	-0.422177	-1.72202	1.01529e-47	135.08
Q66H91	GIT ArfGAP 2	Git2	DTDVETRASRTNRQKSLDSDLSDGPVTVQEF	QKS(0.999)LDS(1)DLS(1)DGPVT(0.001)VQEFMEVK	G protein-coupled receptor kinase interacting ArfGAP 2 OS	1;3	S	415	0.999163	3	Q66H91	20.9132	21.262	NaN	NaN	22.1772	21.4612	0.34881	NaN	NaN	NaN	NaN	1.27351	NaN	NaN	NaN	AR TAL	0	0.688996	0.34881	0	0	1	NaN	0	0	0.895596	NaN	0	0	0.887816	NaN	0	0	0.959845	NaN	0	0.000204197	75.608
Q66H91	GIT ArfGAP 2	Git2	VETRASRTNRQKSLDSDLSDGPVTVQEFMEV	QKS(0.999)LDS(1)DLS(1)DGPVT(0.001)VQEFMEVK	G protein-coupled receptor kinase interacting ArfGAP 2 OS	3	S	418	0.999866	3	Q66H91	20.9132	21.262	NaN	NaN	22.1772	21.4612	0.34881	NaN	NaN	NaN	NaN	1.27351	NaN	NaN	NaN	AR TAL	0	0.688923	0.34881	0	0	1	NaN	0	0	0.895503	NaN	0	0	0.88772	NaN	0	0	0.961009	NaN	0	0.000204197	75.608
Q66H91	GIT ArfGAP 2	Git2	RASRTNRQKSLDSDLSDGPVTVQEFMEVKHA	QKS(0.999)LDS(1)DLS(1)DGPVT(0.001)VQEFMEVK	G protein-coupled receptor kinase interacting ArfGAP 2 OS	1;3	S	421	0.999658	3	Q66H91	20.9132	21.262	NaN	NaN	22.1772	21.4612	0.34881	NaN	NaN	NaN	NaN	1.27351	NaN	NaN	NaN	AR TAL	0	0.688851	0.34881	0	0	1	NaN	0	0	0.895411	NaN	0	0	0.888199	NaN	0	0	0.961116	NaN	0	0.00198002	63.044
D3ZUP4	G patch domain containing 2-like	Gpatch2l	EATKDCREVAPLTNFSDSDDTVVAKRHPALS	EVAPLTNFS(0.996)DS(0.994)DDT(0.01)VVAK	G patch domain-containing 2-like OS	2	S	86	0.996206	2	D3ZUP4	20.2547	19.2524	18.6397	21.9252	21.4734	21.6759	-1.00229	-1.615	1.6705	-0.451777	-0.249308	-2.00318	-3.06312	C	AR TRH	AR TAL	0.332602	1	-0.956894	-0.721364	1.40307	0.0095176	-1.53117	-2.23796	0	1	1.79427	0	0	0.863335	-0.469378	0	0	1	-0.314135	0	5.97855e-06	142.84
D3ZUP4	G patch domain containing 2-like	Gpatch2l	TKDCREVAPLTNFSDSDDTVVAKRHPALSAI	EVAPLTNFS(0.996)DS(0.994)DDT(0.01)VVAK	G patch domain-containing 2-like OS	2	S	88	0.993887	2	D3ZUP4	20.1101	19.2524	18.6397	21.9252	21.4734	21.6759	-0.857637	-1.47035	1.8151	-0.451777	-0.249308	-1.81207	-2.77089	C	AR TRH	AR TAL	0.240267	1	-0.867415	-0.560579	1.05282	0.0278119	-1.44169	-1.84111	0	1	1.88375	0	0	0.863172	-0.469378	0	0	1	-0.314135	0	5.97855e-06	142.84
A0A0G2JSH4	glycogen synthase kinase 3 beta	Gsk3b	ATILIPPHARIQAAASPPANATAASDTNAGD	IQAAAS(1)PPANATAASDTNAGDR	Glycogen synthase kinase 3 beta, isoform CRA_b OS;Glycogen synthase kinase-3 beta OS	1	S	389	0.999923	1	A0A0G2JSH4;P18266	18.9941	17.6203	17.3956	19.6626	20.1007	19.9552	-1.37385	-1.59859	0.6685	0.43811	0.292633	-2.59161	-3.02847	1.58942	AR	1.22487	0.539804	1	-1.5693	-1.13438	2.64037	0.00169101	-1.84148	-3.97521	0.444819	0.474237	0.489136	0.836786	0	0.989622	0.421998	0	0.298505	0.926387	0.201494	0.531271	3.21196e-12	130.45
D2XV59	GTP binding protein 1	Gtpbp1	________MAAERSRSPVDSPVPASMFAPEP	S(0.112)RS(0.88)PVDS(0.008)PVPASMFAPEPS(0.225)S(0.775)PGAAR	GTP-binding protein 1 OS	2;3	S	8	0.879965	2	D2XV59	21.3828	20.9761	19.1955	28.0015	28.1825	27.8838	-0.406647	-2.18727	6.6187	0.18095	-0.117722	-1.3256	-4.55	98.2714	1.13363	-1.08502	0.103387	1	-0.81331	-0.271604	1.15385	0.0139616	-3.75198	-2.07752	1.61898	0.0301115	5.15897	2.83408	0.0480927	1	0.0327058	0.0967766	0.507336	0.668108	-1.44896	-1.02791	1.75499e-27	151.85
D2XV59	GTP binding protein 1	Gtpbp1	____MAAERSRSPVDSPVPASMFAPEPSSPG	S(0.671)RS(0.329)PVDS(1)PVPASMFAPEPS(0.639)S(0.361)PGAAR	GTP-binding protein 1 OS	2;3	S	12	0.999903	3	D2XV59	26.1455	18.776	17.7598	26.6628	26.6331	25.478	-0.0292301	-1.04542	7.8576	-0.0296326	-1.18476	-1.02047	-2.06	231.939	-1.02075	-2.27326	0.121127	1	-0.925956	-0.313465	0.728345	0.0745817	-2.7663	-1.41345	1.71468	0.0306987	5.89317	3.00927	0.137041	1	-0.150771	-0.292253	1.19944	0.343944	-0.847796	-1.79408	1.31704e-21	143.6
D2XV59	GTP binding protein 1	Gtpbp1	PVDSPVPASMFAPEPSSPGAARAAAAAARLH	S(0.478)RS(0.527)PVDS(0.671)PVPAS(0.325)MFAPEPS(0.817)S(0.183)PGAAR	GTP-binding protein 1 OS	2;3	S	24	0.817421	3	D2XV59	25.6698	18.776	17.4847	25.7489	25.6393	25.4553	-0.0292301	-1.3205	6.9437	-0.109612	-0.293612	-1.02047	-2.5	123.101	AR	-1.22571	0.0905311	1	-0.670825	-0.239872	0.947393	0.0304648	-2.96739	-1.74658	0.891444	0.0860863	3.87004	1.686	0	0.873149	1.40405	0	0.403164	0.765103	1.41263	0.859808	1.31704e-21	143.6
D2XV59	GTP binding protein 1	Gtpbp1	VDSPVPASMFAPEPSSPGAARAAAAAARLHG	S(0.144)RS(0.856)PVDS(0.938)PVPAS(0.062)MFAPEPS(0.009)S(0.991)PGAAR	GTP-binding protein 1 OS	2;3	S	25	0.991375	2	D2XV59	21.3828	20.9761	19.1955	28.0015	28.2581	27.8838	-0.406647	-2.18727	6.6187	0.256557	-0.117722	-1.3256	-4.55	98.2714	1.19462	-1.08502	0.103387	1	-0.81331	-0.271604	1.15385	0.0139561	-3.75198	-2.07752	1.61898	0.0301444	5.15897	2.83408	0.274366	1	0.152729	0.462553	0.463758	0.825057	-0.274709	-0.747877	1.75499e-27	151.85
D2XV59	GTP binding protein 1	Gtpbp1	KAVGTITKLLQTTNNSPMNSKPQQIKMQSTK	LLQTT(0.001)NNS(0.999)PMNSKPQQIK	GTP-binding protein 1 OS	1	S	580	0.999465	1	D2XV59	23.3166	17.5811	14.8998	23.5066	23.3456	23.1973	-3.2556	-5.93686	2.6699	-0.160988	-0.309212	-9.55066	-61.26	6.36385	-1.11805	-1.23903	0.291121	1	-2.4971	-0.699502	1.22057	0.00985324	-5.88039	-2.80623	0.73644	0.136226	2.6191	1.51354	0.856195	1	-0.133123	-0.747377	0.778447	0.764847	-0.189699	-0.860232	4.13783e-05	139.46
P51639	3-hydroxy-3-methylglutaryl-CoA reductase	Hmgcr	QAETESTLSLKNPITSPVVTPKKAQDNCCRR	NPIT(0.004)S(0.996)PVVT(0.999)PK	3-hydroxy-3-methylglutaryl-coenzyme A reductase OS	2	S	356	0.99649	2	P51639	19.655	19.4942	NaN	20.1343	19.9288	NaN	-0.160812	NaN	0.4793	-0.205507	NaN	-1.11792	NaN	AR	AR	AR	0	1	-0.160812	0	0	1	NaN	0	0	1	0.417334	0	0.184487	1	-0.143542	-0.368672	0	1	NaN	0	2.13729e-05	135.94
P51639	3-hydroxy-3-methylglutaryl-CoA reductase	Hmgcr	ESTLSLKNPITSPVVTPKKAQDNCCRREPLL	NPIT(0.531)S(0.469)PVVT(1)PK	3-hydroxy-3-methylglutaryl-coenzyme A reductase OS	2	T	360	1	2	P51639	19.655	19.4942	NaN	20.1343	20.2194	19.6212	-0.160812	NaN	0.4793	0.0850639	-0.513123	-1.11792	NaN	AR	1.06073	-1.42714	0	0.989932	-0.160812	0	0	1	NaN	0	0	1	0.417334	0	0.0666756	1	-0.0466849	-0.135648	1.52542	0.357801	-0.450733	-1.90645	1.31895e-09	159.66
F1MAF1	heat shock transcription factor 1	Hsf1	PLSSSTLVRVKEEPPSPPHSPRVLEASPGRP	VKEEPPS(1)PPHS(1)PR	Heat shock transcription factor 1 OS	2	S	303	1	2	F1MAF1	21.8771	22.9694	18.325	22.7687	22.8934	22.9308	1.09232	-3.55211	0.8916	0.124756	0.162134	2.13217	C	1.85523	1.09032	1.11894	0.612064	1	1.08582	1.21169	0	0.882474	-3.55862	0	0.857764	0.135718	0.86037	1.42418	0.304466	1	0.147939	0.486304	0.713472	0.764895	0.209664	0.862189	5.66287e-05	138.98
F1MAF1	heat shock transcription factor 1	Hsf1	STLVRVKEEPPSPPHSPRVLEASPGRPASMD	VKEEPPS(1)PPHS(1)PR	Heat shock transcription factor 1 OS	2	S	307	1	2	F1MAF1	21.8771	22.9694	18.325	22.7687	22.8934	22.9308	1.09232	-3.55211	0.8916	0.124756	0.162134	2.13217	C	1.85523	1.09032	1.11894	0.612064	1	1.08582	1.21169	0	0.882579	-3.55862	0	0.857764	0.135756	0.86037	1.42418	0.304466	1	0.147939	0.486304	0.713472	0.76517	0.209664	0.862189	5.66287e-05	138.98
A0A0G2K2T6	interleukin enhancer binding factor 3	Ilf3	QEKGNSELSEAENMDTPPDDESKEGAGEQKA	GNSELSEAENMDT(1)PPDDESKEGAGEQK	Interleukin enhancer-binding factor 3 OS;Interleukin enhancer-binding factor 3 OS;Interleukin enhancer-binding factor 3 OS;Interleukin enhancer-binding factor 3 OS	1	T	67	0.999555	1	A0A0G2K2T6;F1LRU1;A0A0G2K4U6;Q9JIL3	NaN	17.3065	NaN	20.9255	19.7623	18.8118	NaN	NaN	NaN	-1.16324	-2.11369	NaN	NaN	AR	AR	AR	0	0.742576	NaN	0	NaN	1	0	NaN	0	0.915978	NaN	0	0	1	-1.28349	0	0	1	-2.23395	0	0.00298625	81.808
A0A0G2K2T6	interleukin enhancer binding factor 3	Ilf3	LPTGAEGRDSSKGEDSAEESDGKPAVVAPPP	GEDS(0.892)AEES(0.103)DGKPAVVAPPPVVEAVS(0.004)NPSSVFPSDATTEQGPILTK	Interleukin enhancer-binding factor 3 OS;Interleukin enhancer-binding factor 3 OS;Interleukin enhancer-binding factor 3 OS;Interleukin enhancer-binding factor 3 OS	1	S	482	0.892062	1	A0A0G2K2T6;F1LRU1;A0A0G2K4U6;Q9JIL3	22.0048	19.4545	19.8133	NaN	NaN	23.7756	-2.55037	-2.19151	NaN	NaN	NaN	TRH	TAL	NaN	NaN	AR TAL	0	0.845451	-2.55037	0	0	1	-2.01506	0	0	1	NaN	0	NaN	1	0	NaN	0	1	NaN	0	4.67782e-08	54.952
Q9WVE9	intersectin 1	Itsn1	VISSSSADQRLPEEPSSEDEQQVEKKLPVTF	LPEEPS(1)S(1)EDEQQVEK	Intersectin-1 OS	1;2	S	334	1	2	Q9WVE9	18.0668	NaN	NaN	21.1517	21.0593	NaN	NaN	NaN	3.0849	-0.0923824	NaN	NaN	NaN	8.48	-1.06613	AR	0	1	NaN	0	0	1	NaN	0	2.20543	0.0316103	2.93414	4.46434	0.019955	1	0.024487	0.0473542	0	0.906304	NaN	0	0	277.41
Q9WVE9	intersectin 1	Itsn1	ISSSSADQRLPEEPSSEDEQQVEKKLPVTFE	LPEEPS(1)S(1)EDEQQVEK	Intersectin-1 OS	1;2	S	335	1	2	Q9WVE9	18.0668	NaN	NaN	21.1517	21.0593	NaN	NaN	NaN	3.0849	-0.0923824	NaN	NaN	NaN	8.48	-1.06613	AR	0	1	NaN	0	0	1	NaN	0	2.20543	0.0317011	2.93414	4.46434	0.019955	1	0.024487	0.0473542	0	0.906209	NaN	0	0	326.09
Q9WVE9	intersectin 1	Itsn1	LRQRSAFTPATATGSSPSPVLGQGEKVEGLQ	S(0.003)AFT(0.004)PAT(0.03)AT(0.076)GS(0.244)S(0.833)PS(0.81)PVLGQGEK	Intersectin-1 OS	1;2	S	894	0.832568	1	Q9WVE9;CON__ENSEMBL:ENSBTAP00000001528	21.6578	23.5231	20.0798	22.3933	23.3329	NaN	1.86534	-1.578	0.7355	0.939644	NaN	C	C	1.66497	1.91805	AR	0	0.744513	1.4842	0	0	1	-1.95914	0	0.462487	0.440709	0.543413	0.894205	0.921981	0.892828	0.750558	1.67674	0	1	NaN	0	2.90185e-252	235.93
Q9WVE9	intersectin 1	Itsn1	LRQRSAFTPATATGSSPSPVLGQGEKVEGLQ	S(0.003)AFT(0.004)PAT(0.03)AT(0.076)GS(0.244)S(0.833)PS(0.81)PVLGQGEK	Intersectin-1 OS	1;2	S	894	0.832568	2	Q9WVE9;CON__ENSEMBL:ENSBTAP00000001528	19.5648	17.6908	18.3842	NaN	NaN	NaN	-1.87405	-1.18067	NaN	NaN	NaN	C	-2.26682	C	NaN	NaN	0	1	-1.7521	0	1.56425	0.00890685	-1.05872	-2.92457	0	1	NaN	0	NaN	1	0	NaN	NaN	1	0	NaN	2.90185e-252	235.93
Q9WVE9	intersectin 1	Itsn1	QRSAFTPATATGSSPSPVLGQGEKVEGLQAQ	SAFTPATATGSSPS(1)PVLGQGEK	Intersectin-1 OS	1;2	S	896	0.999773	1	Q9WVE9;CON__ENSEMBL:ENSBTAP00000001528	21.5013	21.4004	NaN	22.3904	NaN	21.7886	-0.100893	NaN	0.8891	NaN	-0.601746	-1.07244	NaN	AR	AR	-1.51755	0	0.744429	-0.100893	0	0	1	NaN	0	0	0.952577	0.844302	0	0	1	NaN	0	1.19153	0.419881	-0.528251	-1.58399	4.98523e-97	196.18
Q9WVE9	intersectin 1	Itsn1	QRSAFTPATATGSSPSPVLGQGEKVEGLQAQ	SAFTPATATGSSPS(1)PVLGQGEK	Intersectin-1 OS	1;2	S	896	0.999773	2	Q9WVE9;CON__ENSEMBL:ENSBTAP00000001528	NaN	NaN	NaN	20.8195	20.4876	NaN	NaN	NaN	NaN	-0.331945	NaN	NaN	NaN	AR	-1.25871	AR	NaN	1	0	NaN	NaN	1	0	NaN	0	1	NaN	0	0.241417	1	-0.134483	-0.415743	0	0.906114	NaN	0	4.98523e-97	196.18
M0R7A6	intersectin 2	Itsn2	GSSSSTSSTASLSGNSPKTGTSEWAVPQPSR	AQSLIDLGSSSSTSSTASLS(0.005)GNS(0.995)PK	Intersectin 2 OS	1	S	231	0.995376	1	M0R7A6	19.0231	19.1572	18.0619	NaN	21.056	20.2911	0.134089	-0.961248	NaN	NaN	NaN	1.0974	-1.94699	C	NaN	NaN	0.0432719	1	0.0828845	0.110028	2.12935	0.00351546	-1.04055	-3.06296	0	1	NaN	0	0	0.968498	NaN	0	0	0.982447	NaN	0	1.39523e-33	157.73
M0R7A6	intersectin 2	Itsn2	VNTTWQQKSAFTRTVSPGSVSPIHGQGQAVE	T(0.037)VS(0.963)PGS(0.007)VS(0.994)PIHGQGQAVENLK	Intersectin 2 OS	1;2	S	903	0.96276	1	M0R7A6	NaN	21.8514	NaN	22.136	21.7571	21.7151	NaN	NaN	NaN	-0.378891	-0.420883	NaN	NaN	NaN	-1.30034	AR TAL	0	0.861122	NaN	0	NaN	1	0	NaN	0	1	NaN	0	0	0.968394	-0.378891	0	0	0.982224	-0.496484	0	1.00231e-09	139.2
M0R7A6	intersectin 2	Itsn2	QQKSAFTRTVSPGSVSPIHGQGQAVENLKAQ	T(0.007)VS(0.012)PGS(0.981)VS(1)PIHGQGQAVENLK	Intersectin 2 OS	1;2	S	908	0.999997	1	M0R7A6	19.5478	18.8345	17.9849	NaN	20.0401	20.3995	-0.713287	-1.5629	NaN	NaN	NaN	-1.63954	-2.95447	C	NaN	AR TAL	0.319475	1	-0.748668	-0.68527	4.1589	0.00655738	-1.63541	-6.0841	0	1	NaN	0	0	0.968714	NaN	0	0	0.982113	NaN	0	1.00231e-09	139.2
F1LZV1	kalirin, RhoGEF kinase	Kalrn	DGNIKKQKKVRDGRKSFDLGSPKPGDETTPQ	S(1)FDLGSPKPGDET(0.001)T(0.001)PQGDS(0.998)ADEK	Kalirin OS;Kalirin OS	1;2	S	1790	0.999769	1	F1LZV1;P97924	19.644	20.4432	NaN	20.2652	20.3794	20.2897	0.799208	NaN	0.6212	0.114206	0.024559	1.74015	NaN	AR	1.08238	1.01717	0	0.915647	0.799208	0	0	1	NaN	0	0	1	0.546103	0	0.138159	1	0.109637	0.273929	0.130206	1	-0.128631	-0.272826	0.000106515	76.027
F1LZV1	kalirin, RhoGEF kinase	Kalrn	LGSPKPGDETTPQGDSADEKSKKGWGEDEPD	S(0.993)FDLGS(0.006)PKPGDETTPQGDS(0.999)ADEK	Kalirin OS;Kalirin OS	1;2	S	1808	0.9994	1	F1LZV1;P97924	19.8189	20.1493	NaN	20.3724	20.153	20.1407	0.330374	NaN	0.5535	-0.21941	-0.231678	1.25734	NaN	AR	-1.16426	-1.1742	0	0.915902	0.330374	0	0	1	NaN	0	0	1	0.593571	0	0.530876	1	-0.269787	-0.816354	0.274979	0.941636	-0.167999	-0.480408	0.000106515	76.027
Q9EQG6	kinase D-interacting substrate 220	Kidins220	RHSNLSWQSQTRRTPSLSSLNSQDSSIEISK	RT(0.142)PS(0.771)LS(0.771)S(0.311)LNS(0.004)QDS(0.001)S(0.001)IEISK	Kinase D-interacting substrate of 220 kDa OS;Kinase D-interacting substrate of 220 kDa OS;Kinase D-interacting substrate of 220 kDa OS	2	S	1351	0.77088	2	Q9EQG6;D3ZWB2;D4ABK9	19.2889	20.452	NaN	20.6614	20.8241	21.2114	1.16315	NaN	1.3725	0.162628	0.54995	2.23946	NaN	2.58919	1.11932	AR TAL	0	1	1.16315	0	0	0.916883	NaN	0	0	1	1.37259	0	0	0.859977	0.162628	0	0	1	0.391834	0	0.0018756	69.522
Q9EQG6	kinase D-interacting substrate 220	Kidins220	SNLSWQSQTRRTPSLSSLNSQDSSIEISKLT	RT(0.354)PS(0.675)LS(0.893)S(0.077)LNS(0.002)QDSSIEISK	Kinase D-interacting substrate of 220 kDa OS;Kinase D-interacting substrate of 220 kDa OS;Kinase D-interacting substrate of 220 kDa OS	2	S	1353	0.893149	2	Q9EQG6;D3ZWB2;D4ABK9	19.2889	20.452	NaN	20.6614	20.8241	21.2114	1.16315	NaN	1.3725	0.162628	0.54995	2.23946	NaN	2.58919	1.11932	AR TAL	0	1	1.16315	0	0	0.916997	NaN	0	0	1	1.37259	0	0	0.859475	0.162628	0	0	1	0.391834	0	0.0018756	69.522
Q9EQG6	kinase D-interacting substrate 220	Kidins220	DLKLKGGGLRYQKLPSDEDESGTEESDNTPL	LPS(1)DEDES(0.995)GT(0.005)EESDNTPLLK	Kinase D-interacting substrate of 220 kDa OS;Kinase D-interacting substrate of 220 kDa OS	2	S	1513	0.999999	2	Q9EQG6;D3ZWB2	19.542	18.3055	18.5221	NaN	21.0487	20.9625	-1.23651	-1.01985	NaN	NaN	NaN	-2.35628	-2.03	C	AR TRH	AR TAL	0.592462	1	-1.38988	-1.21025	1.73972	0.00559704	-1.33576	-2.59252	0	1	NaN	0	0	0.862588	NaN	0	0	1	NaN	0	2.01587e-06	121.01
Q9EQG6	kinase D-interacting substrate 220	Kidins220	GGGLRYQKLPSDEDESGTEESDNTPLLKDDK	LPS(1)DEDES(0.995)GT(0.005)EESDNTPLLK	Kinase D-interacting substrate of 220 kDa OS;Kinase D-interacting substrate of 220 kDa OS	1;2	S	1518	0.994783	2	Q9EQG6;D3ZWB2	19.5622	18.3055	18.5221	NaN	21.0487	20.9625	-1.25672	-1.04006	NaN	NaN	NaN	-2.38952	-2.06	C	AR TRH	AR TAL	0.555059	1	-1.60357	-1.21944	1.84401	0.0044183	-1.54945	-2.97251	0	1	NaN	0	0	0.862327	NaN	0	0	1	NaN	0	2.01587e-06	121.01
Q9EQG6	kinase D-interacting substrate 220	Kidins220	GLRYQKLPSDEDESGTEESDNTPLLKDDKDK	YQKLPS(0.509)DEDES(0.509)GT(0.959)EES(0.018)DNT(0.005)PLLK	Kinase D-interacting substrate of 220 kDa OS;Kinase D-interacting substrate of 220 kDa OS	2	T	1520	0.959287	2	Q9EQG6;D3ZWB2	NaN	NaN	NaN	22.8833	22.7096	22.4866	NaN	NaN	NaN	-0.173695	-0.3967	NaN	NaN	AR	-1.12794	AR	NaN	1	0	NaN	NaN	1	0	NaN	0	1	NaN	0	0.598389	1	-0.1853	-0.762021	0	0.939469	-0.35976	0	2.65482e-05	93.215
Q9EQG6	kinase D-interacting substrate 220	Kidins220	LDKKDSSDSGVRSNESSPNHSLHNEAADDSQ	DS(0.314)S(0.314)DS(0.314)GVRS(0.174)NES(0.78)S(0.1)PNHS(0.003)LHNEAADDSQLEK	Kinase D-interacting substrate of 220 kDa OS;Kinase D-interacting substrate of 220 kDa OS;Kinase D-interacting substrate of 220 kDa OS	2;4	S	1585	0.779793	2	Q9EQG6;D3ZWB2;D4ABK9	20.0096	22.279	NaN	22.1819	22.104	21.8355	2.26935	NaN	2.1723	-0.0779018	-0.346409	C	C	4.50741	-1.05548	-1.27139	0	1	2.26935	0	0	0.916655	NaN	0	0.677467	0.168796	2.25193	1.48476	0.455883	1	-0.156291	-0.630627	0.887806	0.563545	-0.426042	-1.39591	0.00248546	51.052
Q9EQG6	kinase D-interacting substrate 220	Kidins220	SWPACQKAYNLNRTPSTVTLNNNTAPTNRAN	T(0.038)PS(0.91)T(0.052)VTLNNNTAPTNR	Kinase D-interacting substrate of 220 kDa OS;Kinase D-interacting substrate of 220 kDa OS;Kinase D-interacting substrate of 220 kDa OS	1	S	1673	0.9099	1	Q9EQG6;D3ZWB2;D4ABK9	18.4869	20.6641	15.1758	20.8639	20.9134	21.1002	2.17715	-3.31108	2.377	0.0495071	0.236353	C	-9.93	5.19455	1.03491	AR	0	0.909907	1.50203	0	2.66085	0.00134498	-3.87335	-4.52031	0.859578	0.10931	1.59641	1.58774	0.136109	1	0.154928	0.303511	0	1	0.341773	0	6.40676e-05	124.2
D3ZM20	kinesin family member 13A	Kif13a	ETSATEHDLDAASEASSEPDYNYEFAQMEVI	ET(0.217)S(0.217)AT(0.342)EHDLDAAS(0.405)EAS(0.768)S(0.768)EPDY(0.241)NY(0.04)EFAQMEVIMK	Kinesin family member 13A OS	3	S	510	0.768265	3	D3ZM20	21.2705	22.3373	20.2195	22.3549	21.7495	21.9874	1.06678	-1.05101	1.0844	-0.605373	-0.367472	C	-2.07198	2.12049	AR	-1.29009	0	1	1.06678	0	0.515867	0.207994	-1.05101	-1.21	0.805706	0.138518	1.08753	1.6042	0	0.873272	-0.608566	0	0.973872	0.557133	-0.370665	-1.41454	0.000925146	60.728
D3ZM20	kinesin family member 13A	Kif13a	TSATEHDLDAASEASSEPDYNYEFAQMEVIM	ET(0.118)S(0.133)AT(0.184)EHDLDAAS(0.719)EAS(0.728)S(0.78)EPDY(0.305)NY(0.032)EFAQMEVIMK	Kinesin family member 13A OS	3	S	511	0.77987	3	D3ZM20	21.2705	22.3373	20.2195	22.3549	21.7495	21.9874	1.06678	-1.05101	1.0844	-0.605373	-0.367472	C	-2.07198	2.12049	AR	-1.29009	0	1	1.06678	0	0.515867	0.207966	-1.05101	-1.21	0.805706	0.13848	1.08753	1.6042	0	0.868303	-0.608566	0	0.973872	0.557876	-0.370665	-1.41454	0.000925146	60.728
A0A1B0GWT8	kinesin light chain 1	Klc1	_________XRRSRESLNVDVVKYESGPDGG	S(1)RES(1)LNVDVVK	Kinesin light chain 1 (Fragment) OS;Kinesin light chain 1 OS;Kinesin light chain 1 OS	1;2	S	7	1	2	A0A1B0GWT8;A0A140TAB3;P37285	16.0981	20.0246	NaN	22.3001	22.1656	22.0958	3.92659	NaN	6.202	-0.134472	-0.20429	C	C	73.6187	-1.09769	-1.15212	0.210327	1	1.89246	0.54147	0	0.823058	NaN	0	1.19522	0.0459208	4.12598	2.24305	0.30772	1	-0.119777	-0.453932	0.506545	0.877978	-0.139706	-0.616986	0.001201	115.26
M0RBD3	kinase suppressor of ras 2	Ksr2	VVRTPPRTPNIVTTVTPPGTPPMRRKNKLKP	TPNIVTTVT(0.999)PPGT(1)PPMR	Kinase suppressor of ras 2 OS;Kinase suppressor of ras 2 OS	2	T	272	0.999363	2	M0RBD3;F1LY04	17.2316	13.8398	16.9234	21.515	21.6017	NaN	-3.39177	-0.30821	4.2834	0.0867329	NaN	-10.496	-1.23817	19.47	1.06196	AR	0	0.972141	-3.39177	0	0.0722929	0.987396	-0.206549	-0.191156	2.03055	0.031853	4.49628	4.25375	0.0898696	1	-0.0959959	-0.19651	0	0.941912	NaN	0	0.00199753	130.38
M0RBD3	kinase suppressor of ras 2	Ksr2	PPRTPNIVTTVTPPGTPPMRRKNKLKPPGTP	TPNIVT(0.008)T(0.015)VT(0.977)PPGT(1)PPMR	Kinase suppressor of ras 2 OS;Kinase suppressor of ras 2 OS	2	T	276	0.999994	2	M0RBD3;F1LY04	18.7775	16.6762	17.1589	21.515	21.6017	21.6925	-2.10135	-1.61862	2.7375	0.0867329	0.177467	-4.29111	-3.07	6.67	1.06196	1.1309	0.788773	1	-1.97185	-1.51118	1.80147	0.00344749	-2.17687	-2.88862	1.78908	0.0293846	2.41692	2.90947	0.0898696	1	-0.0959959	-0.19651	0.0887805	1	-0.093194	-0.193579	0.00155387	136.26
Q6P791	late endosomal/lysosomal adaptor, MAPK and MTOR activator 1	Lamtor1	DSDQDQEERKLLLDPSNTPTKALNGAEPSYH	KLLLDPS(0.923)NT(0.074)PT(0.002)K	Ragulator complex protein LAMTOR1 OS	1	S	26	0.923344	1	Q6P791	NaN	17.0143	NaN	19.8051	19.7271	19.7248	NaN	NaN	NaN	-0.0779476	-0.0802422	NaN	NaN	AR	AR	AR	0	0.726731	NaN	0	NaN	1	0	NaN	0	0.951107	NaN	0	0	1	0.0192723	0	0	1	0.0169778	0	7.44497e-05	132.31
F1M2K4	large tumor suppressor kinase 1	Lats1	HEIPTWQPNIPVRSNSFNNPLGSRASHSANS	SNS(1)FNNPLGSR	Large tumor suppressor kinase 1 OS	1	S	464	0.999998	1	F1M2K4	21.3514	21.5844	NaN	21.2118	21.1858	21.1443	0.233021	NaN	-0.1396	-0.0259914	-0.0674286	1.17529	NaN	AR	-1.01818	-1.04785	0	0.913342	0.233021	0	0	1	NaN	0	0	1	-0.0728664	0	0.306423	1	-0.118838	-0.451583	0.366178	0.928164	-0.141364	-0.528991	1.09706e-69	201.08
F1M2K4	large tumor suppressor kinase 1	Lats1	PIEYEYVSSQGSEQQSDEDDQHTGSDVNNRD	PIEYEYVS(0.008)S(0.039)QGS(0.039)EQQS(0.911)DEDDQHT(0.003)GSDVNNR	Large tumor suppressor kinase 1 OS	1	S	1111	0.910563	1	F1M2K4	19.5669	NaN	NaN	21.5624	20.8434	21.1053	NaN	NaN	1.9955	-0.719049	-0.457169	C	C	C	AR TRH	AR TAL	0	0.91347	NaN	0	0	1	NaN	0	0	1	1.60267	0	0	0.947968	-0.781142	0	0	0.990153	-0.569686	0	1.21765e-05	71.427
G3V6I1	LLGL1, scribble cell polarity complex component	Llgl1	PESCEGSPRSPSSAHSKLADTTEPLEATLSP	NIILAPES(0.958)CEGS(0.32)PRS(0.322)PS(0.327)S(0.112)AHS(0.961)K	Lethal(2) giant larvae protein homolog 1 OS	2;3	S	997	0.960826	2	G3V6I1	19.1979	20.1215	13.5335	22.4873	22.0567	22.0956	0.923595	-5.66449	3.2894	-0.430605	-0.391684	1.89684	C	9.78	-1.3478	-1.31192	0.0885841	1	0.923597	0.258084	0	1	-5.66449	0	0.970138	0.0706019	3.28716	1.94819	0.79427	0.953751	-0.450716	-1.18112	0.509293	0.787399	-0.319764	-0.835253	1.76135e-05	88.551
G3V6I1	LLGL1, scribble cell polarity complex component	Llgl1	PESCEGSPRSPSSAHSKLADTTEPLEATLSP	NIILAPES(0.958)CEGS(0.32)PRS(0.322)PS(0.327)S(0.112)AHS(0.961)K	Lethal(2) giant larvae protein homolog 1 OS	2;3	S	997	0.960826	3	G3V6I1	22.5971	NaN	NaN	22.4567	22.1627	22.3161	NaN	NaN	-0.1404	-0.294012	-0.140675	NaN	NaN	AR	-1.22605	AR	0	1	NaN	0	0	1	NaN	0	0	0.890887	0.0308399	0	0.966201	0.910589	-0.480315	-1.44312	0	0.883662	-0.311922	0	1.76135e-05	88.551
D3ZBH5	lemur tyrosine kinase 2	Lmtk2	LRAPGVVPVFDAHNLSVGSDYYIQLEEKSSS	APGVVPVFDAHNLS(0.984)VGS(0.366)DY(0.325)Y(0.325)IQLEEK	Lemur tyrosine kinase 2 OS	2	S	496	0.983607	2	D3ZBH5	19.5994	21.1868	NaN	20.7978	20.0498	20.2035	1.5874	NaN	1.1984	-0.748007	-0.594276	C	C	2.29485	-1.67947	-1.50971	0	0.749177	1.5874	0	0	0.915178	NaN	0	1.16593	0.0623299	1.24614	2.06804	1.36861	0.775014	-0.608488	-1.87007	2.45354	0.158255	-0.641978	-3.14428	0.00369738	56.72
D3ZBH5	lemur tyrosine kinase 2	Lmtk2	ARPKEANSAEDSHAASIPGSPFNIFSDLDKA	EANS(0.008)AEDS(0.039)HAAS(0.953)IPGS(0.968)PFNIFS(0.032)DLDK	Lemur tyrosine kinase 2 OS	2	S	576	0.952945	2	D3ZBH5	22.2196	NaN	NaN	22.5766	NaN	21.8982	NaN	NaN	0.357	NaN	-0.678473	NaN	NaN	AR	AR	-1.60044	0	0.749433	NaN	0	0	0.912915	NaN	0	0	1	0.359198	0	0	0.850645	NaN	0	2.7546	0.126462	-0.680654	-4.15563	0.000235059	70.766
D3ZBH5	lemur tyrosine kinase 2	Lmtk2	EANSAEDSHAASIPGSPFNIFSDLDKADDLP	EANS(0.128)AEDS(0.16)HAAS(0.712)IPGS(0.997)PFNIFS(0.003)DLDK	Lemur tyrosine kinase 2 OS	2	S	580	0.997256	2	D3ZBH5	19.4713	18.563	NaN	22.6189	21.6759	21.9309	-0.908306	NaN	3.1476	-0.943016	-0.688049	-1.87684	C	8.86	-1.92254	-1.6111	0.0318572	1	-0.279305	-0.0931966	0	0.911788	NaN	0	0.863901	0.0965391	3.12814	1.75334	2.27914	0.621481	-0.800728	-2.78525	5.13964	0.04325	-0.663797	-4.53577	0.000162692	70.833
D3ZBH5	lemur tyrosine kinase 2	Lmtk2	QTELKDAGFISEMLESPRRGSVSSGLELLEH	DAGFISEMLES(1)PR	Lemur tyrosine kinase 2 OS	1	S	704	1	1	D3ZBH5	16.4729	21.5689	NaN	21.2935	21.1734	21.131	5.09608	NaN	4.8206	-0.120077	-0.162462	34.2037	NaN	AR	-1.08679	-1.1192	0	0.830062	5.09608	0	0	0.941072	NaN	0	0	1	4.84068	0	0.326729	1	-0.104451	-0.442793	0.299523	0.925795	-0.18252	-0.525263	5.56893e-06	145.1
D3ZBH5	lemur tyrosine kinase 2	Lmtk2	FISEMLESPRRGSVSSGLELLEHTLDFPSSQ	RGS(0.117)VS(0.871)S(0.871)GLELLEHT(0.064)LDFPS(0.04)S(0.037)QENMS(0.001)GQNK	Lemur tyrosine kinase 2 OS	2	S	712	0.87058	2	D3ZBH5	NaN	20.3492	NaN	21.598	21.5567	20.7003	NaN	NaN	NaN	-0.0413361	-0.897741	NaN	NaN	AR	-1.02907	-1.86315	0	0.750722	NaN	0	NaN	1	0	NaN	0	1	NaN	0	0.105845	1	-0.0811195	-0.212038	2.25816	0.139459	-0.834634	-2.80591	1.36132e-07	85.17
D3ZBH5	lemur tyrosine kinase 2	Lmtk2	SGQNKGTGGTPQGATSPQASPLTEGSPNGPP	GT(0.002)GGT(0.003)PQGAT(0.039)S(0.957)PQAS(0.959)PLT(0.039)EGS(0.001)PNGPPDSVLK	Lemur tyrosine kinase 2 OS	1;2	S	746	0.957081	1	D3ZBH5	17.1393	19.8369	NaN	NaN	21.317	21.572	2.69766	NaN	NaN	NaN	NaN	6.48749	NaN	NaN	AR TRH	AR TAL	0.398263	1	1.65841	0.891027	0	0.942514	NaN	0	0	1	NaN	0	0	1	NaN	0	0	1	NaN	0	4.97126e-11	86.527
D3ZBH5	lemur tyrosine kinase 2	Lmtk2	SGQNKGTGGTPQGATSPQASPLTEGSPNGPP	GT(0.002)GGT(0.003)PQGAT(0.039)S(0.957)PQAS(0.959)PLT(0.039)EGS(0.001)PNGPPDSVLK	Lemur tyrosine kinase 2 OS	1;2	S	746	0.957081	2	D3ZBH5	18.5769	19.0604	16.8398	21.4762	21.9274	21.5766	0.48348	-1.73704	2.8993	0.45116	0.10042	1.39811	-3.33351	7.46	1.36714	1.07209	0.0027617	1	0.0169306	0.00805008	0.679329	0.0952259	-1.99215	-1.39057	1.48609	0.0340014	2.79973	2.652	0.205276	1	0.161614	0.39511	0.0482315	1	-0.0353112	-0.0991323	4.97126e-11	86.527
D3ZBH5	lemur tyrosine kinase 2	Lmtk2	KGTGGTPQGATSPQASPLTEGSPNGPPDSVL	GT(0.002)GGT(0.003)PQGAT(0.039)S(0.957)PQAS(0.959)PLT(0.039)EGS(0.001)PNGPPDSVLK	Lemur tyrosine kinase 2 OS	2	S	750	0.95902	2	D3ZBH5	18.5769	19.0604	16.8398	21.8453	21.9274	21.5766	0.48348	-1.73704	3.2684	0.0821095	-0.268631	1.39811	-3.33351	9.64	1.05856	-1.20466	0.0117215	1	-0.0690279	-0.0337765	0.679329	0.0951998	-1.99215	-1.39057	0.871721	0.0941886	2.97793	1.90707	0.0123616	1	-0.0165908	-0.0310421	0.241499	0.940422	-0.213516	-0.475821	4.54696e-05	63.713
D3ZBH5	lemur tyrosine kinase 2	Lmtk2	PQGATSPQASPLTEGSPNGPPDSVLKSGETK	GTGGTPQGATS(0.001)PQAS(0.001)PLT(0.094)EGS(0.901)PNGPPDS(0.003)VLK	Lemur tyrosine kinase 2 OS	1;2	S	756	0.900999	1	D3ZBH5	20.9608	20.337	15.8005	22.6087	21.2906	21.6964	-0.623838	-5.16032	1.6479	-1.31813	-0.912268	-1.54097	-35.7611	AR	AR	-1.882	0	0.830373	-0.623837	0	0	0.942634	-4.89895	0	0	1	1.58029	0	0	1	-1.25055	0	2.05068	0.173038	-0.844687	-3.53814	1.72992e-06	71.927
D3ZBH5	lemur tyrosine kinase 2	Lmtk2	PQGATSPQASPLTEGSPNGPPDSVLKSGETK	GTGGTPQGATS(0.001)PQAS(0.001)PLT(0.094)EGS(0.901)PNGPPDS(0.003)VLK	Lemur tyrosine kinase 2 OS	1;2	S	756	0.900999	2	D3ZBH5	20.8356	20.1238	NaN	21.3632	NaN	21.2001	-0.711842	NaN	0.5276	NaN	-0.163164	-1.63789	NaN	AR	AR	AR	0	0.750809	-0.711841	0	0	0.910888	NaN	0	0	1	0.503155	0	0	0.85112	NaN	0	0	1	-0.1387	0	1.72992e-06	71.927
D3ZBH5	lemur tyrosine kinase 2	Lmtk2	FSLGTQSSYRDSAYFSDNDSEPDKKPEEAPG	DS(0.04)AY(0.035)FS(0.925)DNDS(0.997)EPDKKPEEAPGTS(0.001)AS(0.001)ALVLVK	Lemur tyrosine kinase 2 OS	1;2	S	1035	0.924957	1	D3ZBH5	15.9139	NaN	NaN	22.8348	23.1982	23.2833	NaN	NaN	6.9209	0.363428	0.448532	NaN	NaN	AR	AR	AR	0	0.830269	NaN	0	0	0.942153	NaN	0	0	1	6.92087	0	0	1	0.363428	0	0	1	0.448532	0	1.57205e-07	78.343
D3ZBH5	lemur tyrosine kinase 2	Lmtk2	NSDDSDEDLRAFNLHSLSSESEDDMEHPVPI	AFNLHS(1)LS(1)S(1)ES(1)EDDMEHPVPIIVSNDDGR	Lemur tyrosine kinase 2 OS	3;4	S	1334	1	3	D3ZBH5	18.2733	NaN	20.9339	23.2531	23.3785	23.3299	NaN	2.66051	4.9798	0.125355	0.0767879	NaN	TAL	AR	1.09078	1.05467	0	1	NaN	0	0.815321	0.0541641	2.66051	2.07739	2.26753	0.0259274	4.84883	4.92302	0.132746	1	0.165354	0.292673	0.036476	1	0.0466747	0.0866133	1.86987e-13	95.835
D3ZBH5	lemur tyrosine kinase 2	Lmtk2	FSLTHLTDSDIEQGGSSEDGDKD________	FS(0.005)IS(0.005)PANIAS(0.011)FS(0.011)LT(0.006)HLT(0.004)DS(0.008)DIEQGGS(0.975)S(0.975)EDGDKD	Lemur tyrosine kinase 2 OS	1;2	S	1524	0.974521	2	D3ZBH5	20.8388	NaN	18.6099	23.2574	23.036	23.3887	NaN	-2.22892	2.4186	-0.221432	0.131353	NaN	-4.68783	AR	AR	1.09532	0	0.750035	NaN	0	0	0.912802	-2.22892	0	0	1	2.33701	0	0	0.850567	-0.1399	0	0.138849	1	0.212885	0.325556	0.000164319	62.295
D3ZBH5	lemur tyrosine kinase 2	Lmtk2	SLTHLTDSDIEQGGSSEDGDKD_________	FS(0.005)IS(0.005)PANIAS(0.011)FS(0.011)LT(0.006)HLT(0.004)DS(0.008)DIEQGGS(0.975)S(0.975)EDGDKD	Lemur tyrosine kinase 2 OS	2	S	1525	0.974521	2	D3ZBH5	21.0215	NaN	NaN	21.2674	21.3395	20.89	NaN	NaN	0.2459	0.0720692	-0.377392	NaN	NaN	AR	1.05122	-1.29899	0	0.750377	NaN	0	0	0.910775	NaN	0	0	1	0.342077	0	0.241887	1	-0.272749	-0.50059	0.510925	0.753991	-0.417921	-0.911692	0.00429569	46.464
F1M0A6	tyrosine-protein kinase ABL1-like	LOC100909750	KTEEAAEDVFKDTESSPGSSPPSLTPKLLRR	KTEEAAEDVFKDT(0.008)ES(0.058)S(0.927)PGS(0.739)S(0.226)PPS(0.033)LT(0.008)PK	Tyrosine-protein kinase OS;Tyrosine-protein kinase OS;Tyrosine-protein kinase OS	2;3	S	798	0.927383	3	F1M0A6;D3ZGM3;E9PT20	19.3674	22.3383	17.7257	23.3116	23.8783	23.3753	2.97093	-1.64168	3.9442	0.566694	0.0637016	C	-3.12029	C	AR TRH	1.04514	0.472068	1	2.57774	1.04518	0.590047	0.136801	-2.13691	-1.20685	0	1	3.55106	0	0	0.877194	0.404704	0	0	0.859751	0.0637016	0	7.05566e-11	86.997
F1M0A6	tyrosine-protein kinase ABL1-like	LOC100909750	EAAEDVFKDTESSPGSSPPSLTPKLLRRQVP	KT(0.001)EEAAEDVFKDT(0.003)ES(0.024)S(0.024)PGS(0.903)S(0.903)PPS(0.125)LT(0.016)PK	Tyrosine-protein kinase OS;Tyrosine-protein kinase OS;Tyrosine-protein kinase OS	2;3	S	801	0.90337	2	F1M0A6;D3ZGM3;E9PT20	19.7094	20.4177	16.7301	NaN	23.6713	23.5276	0.708344	-2.97925	NaN	NaN	NaN	1.63393	C	C	NaN	AR TAL	0.123656	1	-0.902209	-0.325981	0	0.896075	-4.07501	0	0	1	NaN	0	0	0.842727	NaN	0	0	1	NaN	0	7.05566e-11	86.997
F1M0A6	tyrosine-protein kinase ABL1-like	LOC100909750	FKDTESSPGSSPPSLTPKLLRRQVPASPSSG	KTEEAAEDVFKDTES(0.104)S(0.894)PGS(0.492)S(0.492)PPS(0.051)LT(0.966)PK	Tyrosine-protein kinase OS;Tyrosine-protein kinase OS;Tyrosine-protein kinase OS	3	T	807	0.965595	3	F1M0A6;D3ZGM3;E9PT20	19.3674	22.3383	17.7257	23.3141	23.6291	23.2721	2.97093	-1.64168	3.9467	0.315022	-0.0419674	C	-3.12029	15.42	1.24403	-1.02952	0.472068	1	2.57774	1.04518	0.590047	0.136837	-2.13691	-1.20685	1.1068	0.0548234	3.68734	2.08418	0.277266	1	0.181233	0.510907	0.457717	0.884608	-0.149054	-0.619755	7.05566e-11	86.997
O08873	MAP-kinase activating death domain	Madd	LKLASDSDAESDSRASSPNSTVSNNSTEGFG	AS(0.783)S(0.192)PNS(0.019)T(0.005)VSNNSTEGFGGIMSFASSLYR	MAP kinase-activating death domain protein OS;MAP kinase-activating death domain protein OS	1	S	828	0.783493	1	A0A0G2KA27;O08873	19.6195	17.4177	NaN	22.4173	22.1585	22.1663	-2.20186	NaN	2.7978	-0.258799	-0.25091	C	C	6.96	-1.19648	-1.18996	0	0.810134	-2.17105	0	0	0.950522	NaN	0	1.09881	0.0576232	2.73539	1.95672	0.00107735	1	0.000818253	0.0023193	0.574028	0.781363	-0.263738	-0.847986	1.0669e-09	93.104
O08873	MAP-kinase activating death domain	Madd	GGEGSAHLASSRATLSDSEIETNSATSTIFG	AT(0.213)LS(0.784)DS(0.003)EIETNSATSTIFGK	MAP kinase-activating death domain protein OS;MAP kinase-activating death domain protein OS	1	S	1196	0.783877	1	A0A0G2KA27;O08873	20.7234	21.0294	19.0143	NaN	21.3657	21.386	0.306095	-1.70902	NaN	NaN	NaN	1.23636	-3.26939	C	AR TRH	AR TAL	0.00663751	1	-0.0169484	-0.0183951	0.764214	0.0724282	-1.70903	-1.86026	0	1	NaN	0	0	0.982106	NaN	0	0	1	NaN	0	4.88086e-136	210.66
D4A930	mastermind-like transcriptional coactivator 1	Maml1	KTEFSPAAFEQEQLGSPQVRAGSAGQTFLAP	TEFS(0.001)PAAFEQEQLGS(0.999)PQVR	Mastermind like 1 (Drosophila) (Predicted) OS	1	S	88	0.999221	1	D4A930	NaN	NaN	NaN	19.9872	19.924	19.6139	NaN	NaN	NaN	-0.0632114	-0.373327	NaN	NaN	AR	-1.04479	AR	NaN	1	0	NaN	NaN	1	0	NaN	0	1	NaN	0	0.143365	1	0.25536	0.342546	0	1	-0.0547568	0	0.00429599	61.477
P15205	microtubule-associated protein 1B	Map1b	PRDVMSDETNNEETESPSQEFVNITKYESSL	DVMSDETNNEETES(0.984)PS(0.016)QEFVNITK	Microtubule-associated protein 1B OS	1;2	S	1148	0.983788	1	P15205	19.7938	17.5578	17.557	25.9518	25.6382	25.548	-2.23592	-2.23672	6.158	-0.313564	-0.403774	-4.71063	-4.71324	AR	-1.24277	-1.32296	0	0.878212	-1.80751	0	0	1	-2.15784	0	0	0.944239	4.41814	0	0.238041	1	1.42629	0.595959	0.333366	0.828814	1.44214	0.765615	6.36817e-16	116.6
P15205	microtubule-associated protein 1B	Map1b	VSPGVTQAVVEEHCASPEEKTLEVVSPSQSV	AS(0.001)AEGEAT(0.002)AVVS(0.764)PGVT(0.243)QAVVEEHCAS(0.989)PEEK	Microtubule-associated protein 1B OS	1;2	S	1305	0.98914	1	P15205	18.4592	NaN	16.3706	NaN	21.3195	21.9996	NaN	-2.08866	NaN	NaN	NaN	C	C	C	AR TRH	AR TAL	0	0.866825	NaN	0	0	1	-2.28477	0	0	0.944652	NaN	0	0	0.972781	NaN	0	0	0.98046	NaN	0	1.23101e-31	119.33
P15205	microtubule-associated protein 1B	Map1b	PVSFEFTEAKDENERSSISPMDEPVPDSESP	DENERS(0.9)S(0.586)IS(0.514)PMDEPVPDSESPIEK	Microtubule-associated protein 1B OS	2	S	1368	0.899827	2	P15205	19.4455	22.0018	NaN	22.1062	21.9164	22.315	2.55632	NaN	2.6607	-0.189754	0.208872	C	C	6.3234	-1.14057	1.15578	0	1	2.55632	0	0	1	NaN	0	0.504426	0.293112	2.51538	1.1542	0.0506504	1	-0.0444358	-0.112425	0.253977	0.942087	0.18867	0.47768	7.71752e-116	207.21
P15205	microtubule-associated protein 1B	Map1b	VSFEFTEAKDENERSSISPMDEPVPDSESPI	DENERS(0.375)S(0.835)IS(0.789)PMDEPVPDSESPIEK	Microtubule-associated protein 1B OS	2	S	1369	0.83533	2	P15205	19.4455	22.0018	NaN	22.1062	22.0791	22.315	2.55632	NaN	2.6607	-0.0270691	0.208872	C	C	6.3234	-1.01894	1.15578	0	1	2.55632	0	0	1	NaN	0	0.504426	0.29318	2.51538	1.1542	0.145559	1	0.118251	0.299496	0.253977	0.94229	0.18867	0.47768	7.71752e-116	207.21
P15205	microtubule-associated protein 1B	Map1b	FEFTEAKDENERSSISPMDEPVPDSESPIEK	S(0.001)S(0.001)IS(0.998)PMDEPVPDSESPIEK	Microtubule-associated protein 1B OS	1;2	S	1371	0.998047	1	P15205	22.3061	19.051	20.1436	23.539	NaN	23.8294	-3.25501	-2.16247	1.2329	NaN	0.290398	C	-4.47681	C	NaN	AR TAL	0	0.86671	-3.20908	0	3.55038	0.00251572	-2.13101	-7.65375	3.0362	0.0237592	1.27891	6.51816	0	0.972693	NaN	0	0.771235	0.671131	0.290396	1.22201	5.39372e-157	220.97
P15205	microtubule-associated protein 1B	Map1b	SLASEKVQSLEGEKLSPKSDISPLTPRESSP	VQSLEGEKLS(1)PK	Microtubule-associated protein 1B OS	1;2;3	S	1772	1	3	P15205	17.6285	24.8179	NaN	24.8743	24.7232	24.3304	7.18944	NaN	7.2458	-0.151146	-0.543924	C	C	151.776	-1.11045	-1.45793	0	1	5.03699	0	0	1	NaN	0	1.30907	0.0398195	5.11464	2.46141	0.534924	1	-0.967192	-1.03224	1.62795	0.332048	-0.47798	-1.84875	1.48556e-07	122.38
P15205	microtubule-associated protein 1B	Map1b	SEKVQSLEGEKLSPKSDISPLTPRESSPTYS	VQS(0.011)LEGEKLS(0.989)PKS(1)DIS(0.094)PLT(0.906)PR	Microtubule-associated protein 1B OS	2;3	S	1775	0.999959	3	P15205	17.6285	24.8179	NaN	24.8743	24.7232	24.3304	7.18944	NaN	7.2458	-0.151146	-0.543924	C	C	151.776	-1.11045	-1.45793	0	1	5.03699	0	0	1	NaN	0	1.30907	0.0398431	5.11464	2.46141	0.534924	1	-0.967192	-1.03224	1.62795	0.33262	-0.47798	-1.84875	1.48556e-07	122.38
P15205	microtubule-associated protein 1B	Map1b	LEGEKLSPKSDISPLTPRESSPTYSPGFSDS	SDIS(1)PLT(1)PR	Microtubule-associated protein 1B OS	2;3	T	1781	1	3	P15205	19.3782	20.9576	21.2153	NaN	20.0208	21.2153	1.5794	-0.355354	NaN	NaN	NaN	C	-1.2793	C	NaN	NaN	0	0.705327	1.53113	0	1.49911	0.030093	-0.466251	-1.80883	0	0.880986	NaN	0	0	0.905303	NaN	0	0	0.953524	NaN	0	1.48556e-07	122.38
Q62925	mitogen-activated protein kinase kinase kinase 1	Map3k1	PVDSPTSLRGVQQPSSPQQPVAGSQRRNQES	GVQQPS(0.043)S(0.957)PQQPVAGSQR	Mitogen-activated protein kinase kinase kinase 1 OS;Mitogen-activated protein kinase kinase kinase 1 OS;Mitogen-activated protein kinase kinase kinase 1-like OS	1	S	513	0.956525	1	Q62925;F1M778;D3ZUY5	18.1219	19.4353	15.5771	18.9705	NaN	18.8321	1.31343	-2.54478	0.8486	NaN	-0.138414	2.48532	-5.84	1.80075	NaN	AR TAL	1.14321	1	1.17737	2.21647	3.29208	0.00233918	-2.72086	-6.14677	0	1	0.712535	0	0	0.952727	NaN	0	0	0.992186	0.0845428	0	0.0011782	101.42
F1M9D0	mitogen activated protein kinase kinase kinase 2	Map3k2	VLNGSTQATNLEPSPSPDDLNNTPLGAERKK	ILLVLNGSTQATNLEPS(0.04)PS(0.957)PDDLNNT(0.003)PLGAER	Mitogen-activated protein kinase kinase kinase 2 OS	1	S	135	0.957336	1	F1M9D0	18.4372	18.6237	NaN	NaN	20.5398	20.2281	0.186512	NaN	NaN	NaN	NaN	1.13801	NaN	NaN	AR TRH	AR TAL	0.147052	1	0.53925	0.376524	0	1	NaN	0	0	1	NaN	0	0	0.953679	NaN	0	0	1	NaN	0	1.00459e-05	68.942
F1M9D0	mitogen activated protein kinase kinase kinase 2	Map3k2	RKKRLSVVGPPNRDRSSPPPGYIPDELHQIA	DRS(0.767)S(0.233)PPPGYIPDELHQIAR	Mitogen-activated protein kinase kinase kinase 2 OS	1	S	163	0.767002	1	F1M9D0	21.6566	21.616	NaN	21.422	21.8788	21.4282	-0.0405846	NaN	-0.2346	0.456758	0.00620079	-1.02853	NaN	AR	1.37245	1.00431	0	0.91885	-0.0405846	0	0	1	NaN	0	0	1	-0.183448	0	0.570057	1	0.398228	0.932432	0.00818204	1	-0.00689983	-0.0180172	2.14422e-11	151.21
F1M9D0	mitogen activated protein kinase kinase kinase 2	Map3k2	LDGESYPKSRMPRAQSYPDNHQEFSDYDNPI	AQS(0.994)Y(0.006)PDNHQEFSDYDNPIFEK	Mitogen-activated protein kinase kinase kinase 2 OS	1	S	239	0.993582	1	F1M9D0	NaN	21.9145	NaN	21.7759	21.646	21.5709	NaN	NaN	NaN	-0.129927	-0.205021	NaN	NaN	AR	-1.09424	-1.1527	0	0.918979	NaN	0	NaN	1	0	NaN	0	1	NaN	0	0.107865	1	0.0792813	0.214837	0.112036	1	-0.081769	-0.227991	0.000413259	75.71
F1M9D0	mitogen activated protein kinase kinase kinase 2	Map3k2	IFTPEYEDSRIRRRGSDIDNPTLTVTDISPP	RRGS(1)DIDNPTLTVT(0.004)DIS(0.928)PPS(0.067)R	Mitogen-activated protein kinase kinase kinase 2 OS	1;2	S	331	0.999879	1	F1M9D0	NaN	20.4712	NaN	20.0676	20.1974	19.8524	NaN	NaN	NaN	0.129736	-0.21525	NaN	NaN	AR	1.09409	-1.16091	0	0.91872	NaN	0	NaN	1	0	NaN	0	1	NaN	0	0.00716729	1	0.00764275	0.0169776	0.551677	0.742884	-0.366269	-0.908895	1.93472e-06	110.64
F1M9D0	mitogen activated protein kinase kinase kinase 2	Map3k2	EDSRIRRRGSDIDNPTLTVTDISPPSRSPRA	RGS(0.018)DIDNPT(0.863)LT(0.12)VT(0.01)DIS(0.953)PPS(0.037)R	Mitogen-activated protein kinase kinase kinase 2 OS	1;2	T	337	0.862642	2	F1M9D0	NaN	20.5538	NaN	20.8018	20.7702	20.4134	NaN	NaN	NaN	-0.0315952	-0.388451	NaN	NaN	AR	AR	-1.30899	0	0.997763	NaN	0	NaN	1	0	NaN	0	1	NaN	0	0	0.915897	-0.103168	0	1.10487	0.514636	-0.368366	-1.43458	0.000248152	86.727
F1M9D0	mitogen activated protein kinase kinase kinase 2	Map3k2	RGSDIDNPTLTVTDISPPSRSPRAPTNWRLG	RGS(0.66)DIDNPT(0.141)LT(0.141)VT(0.059)DIS(0.995)PPS(0.005)R	Mitogen-activated protein kinase kinase kinase 2 OS	2	S	344	0.994705	2	F1M9D0	22.4834	20.2584	14.1106	23.0115	22.8621	23.1047	-2.22496	-8.37279	0.5281	-0.149393	0.0931683	-4.67498	-331.483	AR	-1.1091	1.06671	0	1	-2.22497	0	0	0.886074	-8.37279	0	0	1	0.684612	0	0.287435	1	-0.240277	-0.541292	0.117817	1	-0.117516	-0.251086	1.93472e-06	110.64
A0A0G2K3R1	mitogen activated protein kinase kinase kinase 4	Map3k4	RQEHMLGESARKSLESDPEDFSDETNTENLY	KS(0.138)LES(0.855)DPEDFS(0.563)DET(0.336)NT(0.061)ENLY(0.063)GT(0.138)S(0.801)PPS(0.023)T(0.022)PR	Mitogen-activated protein kinase kinase kinase 4 OS	2;3	S	59	0.855422	2	A0A0G2K3R1	20.0555	21.0045	16.484	21.0226	21.6842	21.2119	0.948954	-3.57155	0.9671	0.661564	0.189278	C	-11.89	1.95491	AR	1.14019	0	0.779244	0.948954	0	1.56694	0.00526292	-3.41579	-3.62095	0.442424	0.414797	0.884738	0.9587	0	1	0.743907	0	0.38303	0.859459	0.271621	0.701594	0.000100922	68.309
A0A0G2K3R1	mitogen activated protein kinase kinase kinase 4	Map3k4	RQEHMLGESARKSLESDPEDFSDETNTENLY	KS(0.138)LES(0.855)DPEDFS(0.563)DET(0.336)NT(0.061)ENLY(0.063)GT(0.138)S(0.801)PPS(0.023)T(0.022)PR	Mitogen-activated protein kinase kinase kinase 4 OS	2;3	S	59	0.855422	3	A0A0G2K3R1	21.8054	NaN	NaN	21.8074	22.0872	NaN	NaN	NaN	0.002	0.279757	NaN	C	C	1.00139	1.21399	AR	0	0.954587	NaN	0	0	1	NaN	0	0.0262178	1	-0.0433941	-0.0662664	1.08741	0.892797	0.449913	1.46557	0	0.870676	NaN	0	0.000100922	68.309
A0A0G2K3R1	mitogen activated protein kinase kinase kinase 4	Map3k4	EDFSDETNTENLYGTSPPSTPRQMKRLSAKH	S(0.473)LES(0.473)DPEDFS(0.04)DET(0.012)NT(0.003)ENLY(0.009)GT(0.084)S(0.895)PPS(0.008)T(0.003)PR	Mitogen-activated protein kinase kinase kinase 4 OS	2;3	S	77	0.894598	2	A0A0G2K3R1	20.0555	21.0045	16.484	21.0226	21.5019	21.1743	0.948954	-3.57155	0.9671	0.479239	0.151638	C	-11.89	1.95491	1.39401	1.11083	0	0.779151	0.948954	0	1.56694	0.00526585	-3.41579	-3.62095	0.442424	0.414889	0.884738	0.9587	0.811278	0.934833	0.561582	1.41676	0.509329	0.811759	0.259075	0.802641	0.000100922	68.309
A0A0G2K3R1	mitogen activated protein kinase kinase kinase 4	Map3k4	EDFSDETNTENLYGTSPPSTPRQMKRLSAKH	S(0.473)LES(0.473)DPEDFS(0.04)DET(0.012)NT(0.003)ENLY(0.009)GT(0.084)S(0.895)PPS(0.008)T(0.003)PR	Mitogen-activated protein kinase kinase kinase 4 OS	2;3	S	77	0.894598	3	A0A0G2K3R1	21.8054	NaN	NaN	21.8074	22.0872	NaN	NaN	NaN	0.002	0.279757	NaN	C	C	1.00139	1.21399	AR	0	0.954308	NaN	0	0	1	NaN	0	0.0262178	1	-0.0433941	-0.0662664	1.08741	0.891546	0.449913	1.46557	0	0.875059	NaN	0	0.000100922	68.309
D3ZW27	mitogen-activated protein kinase kinase kinase 5	Map3k5	RTLFLGIPDENFEDHSAPPSPEEKDSGFFML	TLFLGIPDENFEDHS(1)APPS(1)PEEK	Mitogen-activated protein kinase kinase kinase 5 OS;Mitogen-activated protein kinase kinase kinase 5 OS	2	S	1027	0.999996	2	D3ZW27;D3ZZH6	NaN	20.728	NaN	20.9563	21.1899	20.5045	NaN	NaN	NaN	0.233604	-0.451845	NaN	NaN	AR	1.17577	AR	0	1	NaN	0	NaN	1	0	NaN	0	1	NaN	0	0.926963	0.924306	0.475423	1.34914	0	1	-0.471164	0	0.00180817	61.102
D3ZW27	mitogen-activated protein kinase kinase kinase 5	Map3k5	LGIPDENFEDHSAPPSPEEKDSGFFMLRKDS	TLFLGIPDENFEDHS(1)APPS(1)PEEK	Mitogen-activated protein kinase kinase kinase 5 OS;Mitogen-activated protein kinase kinase kinase 5 OS	2	S	1031	0.999997	2	D3ZW27;D3ZZH6	NaN	20.728	NaN	20.9563	21.1899	20.5045	NaN	NaN	NaN	0.233604	-0.451845	NaN	NaN	AR	1.17577	AR	0	1	NaN	0	NaN	1	0	NaN	0	1	NaN	0	0.926963	0.925362	0.475423	1.34914	0	1	-0.471164	0	0.00180817	61.102
P0C8E4	mitogen activated protein kinase kinase kinase 7	Map3k7	VPEIVISGNGQPRRRSIQDLTVTGTEPGQVS	S(1)IQDLTVTGTEPGQVSSR	Mitogen-activated protein kinase kinase kinase 7 OS	1;2	S	439	1	1	P0C8E4	21.183	20.2382	18.752	23.6782	23.4731	22.8958	-0.944843	-2.43106	2.4952	-0.20508	-0.782354	-1.92498	-5.39	5.63806	-1.15275	-1.71993	0.305007	1	-1.13003	-0.681753	2.80129	0.00140639	-2.84709	-4.57778	2.08566	0.032817	2.00996	3.24928	0.126718	1	-0.0769901	-0.234843	1.41533	0.334007	-0.612549	-1.84593	0	319.32
P0C8E4	mitogen activated protein kinase kinase kinase 7	Map3k7	VPEIVISGNGQPRRRSIQDLTVTGTEPGQVS	S(1)IQDLTVTGTEPGQVSSR	Mitogen-activated protein kinase kinase kinase 7 OS	1;2	S	439	1	2	P0C8E4	21.2264	18.373	NaN	21.2545	21.1003	20.719	-2.85337	NaN	0.0281	-0.154202	-0.535446	-7.22687	NaN	AR	-1.11281	-1.44939	0	1	-2.85338	0	0	1	NaN	0	0	1	0.0167001	0	0.0147777	1	-0.00782235	-0.0281937	1.3219	0.393962	-0.47336	-1.68249	0	319.32
P0C8E4	mitogen activated protein kinase kinase kinase 7	Map3k7	SIQDLTVTGTEPGQVSSRSSSPSVRMITTSG	RRS(0.999)IQDLT(0.001)VTGT(0.003)EPGQVS(0.869)S(0.128)R	Mitogen-activated protein kinase kinase kinase 7 OS	2	S	454	0.869051	2	P0C8E4	21.2264	15.4281	NaN	NaN	21.3703	20.9879	-5.79828	NaN	NaN	NaN	NaN	-55.6489	NaN	NaN	AR TRH	AR TAL	0	1	-5.79828	0	0	1	NaN	0	0	1	NaN	0	0	0.824778	NaN	0	0	1	NaN	0	1.66195e-05	111.63
A0A0G2JUN9	mitogen-activated protein kinase kinase kinase 9	Map3k9	SPTMDKRKSLISNRSSPPASPTIIPRLRAIQ	S(0.993)S(0.976)PPAS(0.017)PT(0.014)IIPR	Mitogen-activated protein kinase kinase kinase OS;Mitogen-activated protein kinase kinase kinase OS	2	S	541	0.975921	2	A0A0G2JUN9;F1LRA7	NaN	21.4003	NaN	21.1793	21.4338	21.2345	NaN	NaN	NaN	0.254545	0.0552635	NaN	NaN	AR	AR	1.03905	0	0.712764	NaN	0	NaN	1	0	NaN	0	0.923031	NaN	0	0	1	0.0269279	0	0.332917	0.910511	-0.19347	-0.56163	0.000258764	120.55
A0A0G2JUN9	mitogen-activated protein kinase kinase kinase 9	Map3k9	DKRKSLISNRSSPPASPTIIPRLRAIQLTPG	S(0.022)S(0.084)PPAS(0.93)PT(0.965)IIPR	Mitogen-activated protein kinase kinase kinase OS;Mitogen-activated protein kinase kinase kinase OS	2	S	545	0.929784	2	A0A0G2JUN9;F1LRA7	20.8578	21.4003	NaN	21.1793	21.4876	21.2345	0.542513	NaN	0.3215	0.30838	0.0552635	1.45651	NaN	AR	1.23832	1.03905	0	0.712376	0.542513	0	0	0.841826	NaN	0	0	0.922933	0.549074	0	0.0894344	1	0.0807619	0.194884	0.332917	0.910292	-0.19347	-0.56163	0.000258764	120.55
D3Z8I4	mitogen activated protein kinase kinase kinase kinase 1	Map4k1	VLLQPSADFRSTSPRSQLSDSDDDYDDVDIP	S(0.757)QLS(0.243)DS(0.222)DDDY(0.778)DDVDIPAPSENLPPPLPPKPK	Mitogen-activated protein kinase kinase kinase kinase 1 OS	2	S	370	0.756519	2	D3Z8I4	19.1963	20.3379	NaN	22.843	22.8691	22.5685	1.14162	NaN	3.6467	0.0260925	-0.274452	C	C	12.52	1.01825	-1.20953	0	0.754691	1.14162	0	0	0.909765	NaN	0	1.46231	0.0329506	3.68009	2.90224	0.00605784	1	-0.00728273	-0.0147337	0.287758	0.904204	-0.307827	-0.578576	9.17608e-06	75.186
D3Z8I4	mitogen activated protein kinase kinase kinase kinase 1	Map4k1	QPSADFRSTSPRSQLSDSDDDYDDVDIPAPS	S(0.253)QLS(0.819)DS(0.899)DDDY(0.029)DDVDIPAPSENLPPPLPPKPK	Mitogen-activated protein kinase kinase kinase kinase 1 OS	2	S	373	0.818789	2	D3Z8I4	19.9847	22.9585	17.1725	20.717	22.7946	22.5862	2.97379	-2.81216	0.7323	2.0776	1.86917	C	-7.02335	C	4.22104	AR TAL	0	0.755562	3.06835	0	1.41651	0.00763619	-2.37501	-2.49881	0	0.980609	0.826865	0	0	0.853111	2.0776	0	0	1	1.86917	0	4.67856e-05	70.501
D3Z8I4	mitogen activated protein kinase kinase kinase kinase 1	Map4k1	SADFRSTSPRSQLSDSDDDYDDVDIPAPSEN	S(0.253)QLS(0.819)DS(0.899)DDDY(0.029)DDVDIPAPSENLPPPLPPKPK	Mitogen-activated protein kinase kinase kinase kinase 1 OS	2	S	375	0.898907	2	D3Z8I4	19.5093	22.9585	17.1725	20.717	22.7946	22.5862	3.44916	-2.33679	1.2077	2.0776	1.86917	C	-5.05177	C	4.22104	AR TAL	0	0.756867	3.44916	0	0.932593	0.0363412	-1.99419	-1.81351	0	0.983851	1.20768	0	0	0.853021	2.0776	0	0	1	1.86917	0	4.67856e-05	70.501
D3Z8I4	mitogen activated protein kinase kinase kinase kinase 1	Map4k1	RSTSPRSQLSDSDDDYDDVDIPAPSENLPPP	S(0.382)QLS(0.402)DS(0.389)DDDY(0.827)DDVDIPAPSENLPPPLPPKPK	Mitogen-activated protein kinase kinase kinase kinase 1 OS	2	Y	379	0.826817	2	D3Z8I4	20.8225	20.3379	NaN	22.843	22.9187	22.5685	-0.484596	NaN	2.0205	0.0757141	-0.274452	C	C	4.06	1.05388	-1.20953	0	0.940887	-0.484596	0	0	1	NaN	0	2.14591	0.0333995	2.05387	4.06419	0.036601	1	0.0423398	0.086067	0.287758	0.904423	-0.307827	-0.578576	9.17608e-06	75.186
F1M754	mitogen-activated protein kinase kinase kinase kinase 4	Map4k4	KGSVVNVNPTNTRPQSDTPEIRKYKKRFNSE	PQS(1)DTPEIRK	Mitogen-activated protein kinase kinase kinase kinase 4 OS;Mitogen-activated protein kinase kinase kinase kinase 4 OS	1	S	852	1	1	F1M754;A0A0G2K7W4	19.3431	18.9338	NaN	NaN	18.233	19.8903	-0.409271	NaN	NaN	NaN	NaN	-1.32801	NaN	NaN	NaN	AR TAL	0	0.812349	-0.409271	0	0	1	NaN	0	0	1	NaN	0	0	0.986112	NaN	0	0	1	NaN	0	0.00358213	104.82
G3V9M2	mitogen-activated protein kinase 8 interacting protein 2	Mapk8ip2	SSGGHEGRRSSQELSSPGSDSEEAGGARLGR	RS(0.056)S(0.944)QELS(0.008)S(0.983)PGS(0.008)DSEEAGGAR	C-Jun-amino-terminal kinase-interacting protein 2 OS	2	S	254	0.983066	2	G3V9M2	21.4239	19.2098	19.2457	21.6321	21.0942	21.025	-2.21407	-2.17821	0.2082	-0.537836	-0.607073	TRH	TAL	AR	AR	-1.52317	0	1	-2.21407	0	0	1	-2.20252	0	0	1	0.208183	0	0	0.822569	-0.537836	0	0.92451	0.477583	-0.651052	-1.62487	1.84143e-83	195.43
G3V9M2	mitogen-activated protein kinase 8 interacting protein 2	Mapk8ip2	GHEGRRSSQELSSPGSDSEEAGGARLGRMIS	RS(0.039)S(0.961)QELSS(0.008)PGS(0.99)DS(0.001)EEAGGAR	C-Jun-amino-terminal kinase-interacting protein 2 OS	1;2	S	257	0.990362	1	G3V9M2	18.9897	19.1207	16.1266	19.9064	19.4466	19.9812	0.130945	-2.86312	0.9167	-0.459852	0.0747795	C	-7.28	1.88779	-1.3754	1.0532	0	0.864991	0.283079	0	3.35559	0.0027027	-2.68434	-6.27652	1.16784	0.0687139	0.958501	1.97253	0.22866	1	-0.180813	-0.441337	0.0314306	1	0.0301666	0.0705658	5.40918e-43	171.32
G3V9M2	mitogen-activated protein kinase 8 interacting protein 2	Mapk8ip2	EGRRSSQELSSPGSDSEEAGGARLGRMISSI	RS(0.174)S(0.811)QELS(0.014)S(0.001)PGS(0.06)DS(0.94)EEAGGAR	C-Jun-amino-terminal kinase-interacting protein 2 OS	1;2	S	259	0.940058	2	G3V9M2	NaN	21.294	NaN	21.7753	21.2893	21.2555	NaN	NaN	NaN	-0.485964	-0.51981	NaN	NaN	NaN	-1.40052	AR TAL	0	1	NaN	0	NaN	1	0	NaN	0	1	NaN	0	0	0.822651	-0.485964	0	0	1	-0.51981	0	1.77158e-08	143.47
A0JN25	microtubule-associated protein tau	Mapt	GAEIVYKSPVVSGDTSPRHLSNVSSTGSIDM	TDHGAEIVYKS(1)PVVS(0.999)GDT(0.025)S(0.976)PR	Microtubule-associated protein OS;Microtubule-associated protein OS;Microtubule-associated protein OS;Microtubule-associated protein OS;Microtubule-associated protein tau OS	2;3	S	306	0.975649	2	A0JN25;D3ZKD9;D4A1Q2;F1LST4;P19332	20.8288	15.5796	19.8466	21.5178	20.9552	21.1959	-5.2492	-0.982195	0.689	-0.562649	-0.321903	-38.03	-1.97547	C	AR TRH	AR TAL	2.94859	1	-5.38576	-7.22758	2.81094	0.00206195	-1.11016	-3.66829	0	0.985424	0.552503	0	0	0.849568	-0.444733	0	0	1	-0.202579	0	3.7888e-36	165.88
F1LMW7	myristoylated alanine rich protein kinase C substrate	Marcks	GEAAAERPGEAAVASSPSKANGQENGHVKVN	GEAAAERPGEAAVAS(0.087)S(0.893)PS(0.019)K	Myristoylated alanine-rich C-kinase substrate OS;Myristoylated alanine-rich C-kinase substrate OS	1	S	27	0.893171	1	F1LMW7;P30009	21.9654	NaN	20.1046	NaN	21.5507	21.9533	NaN	-1.86083	NaN	NaN	NaN	C	-3.63217	C	NaN	NaN	0	0.928884	NaN	0	1.61534	0.00571749	-1.6539	-2.90858	0	1	NaN	0	0	0.949464	NaN	0	0	0.994117	NaN	0	1.29118e-54	182.98
A0A0G2K7H9	microtubule affinity regulating kinase 1	Mark1	QRSRPSSDLNNSTLQSPAHLKVQRSISANQK	SRPSSDLNNSTLQS(1)PAHLK	Non-specific serine/threonine protein kinase OS;Serine/threonine-protein kinase MARK1 OS	1;2	S	348	1	2	A0A0G2K7H9;O08678	20.8019	18.49	NaN	21.6882	21.4407	21.1543	-2.31193	NaN	0.8863	-0.247593	-0.533964	-4.96547	NaN	AR	-1.18722	-1.4479	0	0.772906	-2.31193	0	0	0.799789	NaN	0	0	0.970902	0.678008	0	0.0449895	1	0.0462659	0.102507	0.515102	0.776976	-0.343345	-0.856602	2.56139e-32	170.09
A0A0G2K6X6	microtubule affinity regulating kinase 2	Mark2	PRPSADLTNSSAPSPSHKVQRSVSANPKQRR	PSADLTNSSAPS(0.244)PS(0.756)HK	Non-specific serine/threonine protein kinase OS;Serine/threonine-protein kinase MARK2 OS	1	S	392	0.755549	1	A0A0G2K6X6;O08679	NaN	17.2363	NaN	19.7388	19.8179	19.5599	NaN	NaN	NaN	0.079113	-0.178925	NaN	NaN	NaN	1.05637	AR TAL	0	0.806538	NaN	0	NaN	1	0	NaN	0	1	NaN	0	0	0.983966	0.079114	0	0.538339	0.836887	-0.178923	-0.794121	0.000572302	102.63
A0A0G2K6X6	microtubule affinity regulating kinase 2	Mark2	QNLPFGVTPASPSGHSQGRRGASGSIFSKFT	DQQNLPFGVT(0.002)PAS(0.017)PS(0.061)GHS(0.92)QGR	Non-specific serine/threonine protein kinase OS;Serine/threonine-protein kinase MARK2 OS	1	S	567	0.91995	1	A0A0G2K6X6;O08679	20.1215	20.7415	NaN	20.3926	20.5269	20.1881	0.619987	NaN	0.2711	0.13431	-0.204475	1.53686	NaN	1.20673	AR TRH	AR TAL	0	0.806638	0.619987	0	0	1	NaN	0	0	1	0.271084	0	0	0.984088	0.281766	0	0	1	-0.200497	0	0.000149789	82.709
F1M836	microtubule affinity regulating kinase 3	Mark3	AKVRPSSDLSNSTGQSPHHKGQRSVSSSQKQ	VRPSSDLSNSTGQS(0.999)PHHK	Non-specific serine/threonine protein kinase OS;Non-specific serine/threonine protein kinase OS;MAP/microtubule affinity-regulating kinase 3 OS;Non-specific serine/threonine protein kinase (Fragment) OS	1;2	S	400	0.999373	2	F1M836;A0A0G2JU56;Q8VHF0;A0A1B0GWN5	18.8238	19.0364	NaN	18.6929	18.2807	18.3415	0.21265	NaN	-0.1309	-0.41226	-0.35145	1.15881	C	-1.09498	-1.33077	-1.27584	0.0247915	1	-0.0888386	-0.0683659	0	0.829997	NaN	0	0.214416	0.931737	-0.286275	-0.462746	0.365954	1	-0.166364	-0.573764	0.642054	0.718977	-0.299342	-0.941465	0.000388327	110.37
F1M836	microtubule affinity regulating kinase 3	Mark3	KSGSSAVGGKGIAPASPMLGNASNPNKADIP	GIAPAS(1)PMLGNASNPNK	Non-specific serine/threonine protein kinase OS;Non-specific serine/threonine protein kinase OS;MAP/microtubule affinity-regulating kinase 3 OS;Non-specific serine/threonine protein kinase (Fragment) OS	1	S	469	1	1	F1M836;A0A0G2JU56;Q8VHF0;A0A1B0GWN5	21.1321	23.2281	17.6607	24.1438	24.0509	23.9756	2.09599	-3.47142	3.0117	-0.0929146	-0.168171	4.27519	-11.09	8.07	-1.06652	-1.12363	0.501205	1	1.45201	1.06297	1.64782	0.00424183	-4.11539	-3.32126	1.67809	0.0305992	2.35779	2.74359	0.381581	1	-0.101748	-0.470362	0.540362	0.867368	-0.145512	-0.64706	3.02146e-89	199.05
Q810W7	microtubule associated serine/threonine kinase 1	Mast1	TRDPFPDVVRLEEQDSGGSNTPEQDDTSEGR	LEEQDS(0.997)GGS(0.003)NTPEQDDTSEGR	Microtubule-associated serine/threonine-protein kinase 1 OS	1	S	346	0.997007	1	Q810W7	19.2156	17.979	18.2074	19.0959	19.6419	19.4693	-1.23656	-1.00817	-0.1197	0.546043	0.373373	-2.35636	-2.01136	-1.08651	AR	1.29538	0.639935	1	-0.954365	-1.17411	3.94803	0.00146667	-0.958936	-4.61364	0.196296	1	-0.0730292	-0.297835	0	1	0.514357	0	0.422723	0.837327	0.264642	0.708387	4.39017e-05	101.53
D3ZL30	microtubule associated serine/threonine kinase 3	Mast3	QPLNDLDEGQPPAPGSPESRGLGGPSRRQPC	DPLEEIQPLNDLDEGQPPAPGS(0.971)PES(0.029)R	Microtubule-associated serine/threonine kinase 3 OS;Microtubule-associated serine/threonine kinase 3 OS	1	S	354	0.971322	1	D3ZL30;A0A0G2JVL3	19.6146	20.2717	16.9243	23.2165	22.9781	22.8514	0.657171	-2.69028	3.6019	-0.238405	-0.365154	1.57699	C	12.14	-1.17969	-1.28802	0.0291758	1	-0.229469	-0.0852505	0	0.997386	-3.57692	0	0.933912	0.081828	2.62009	1.85608	0.246034	1	-0.147475	-0.432346	0.789837	0.679077	-0.274631	-1.02623	9.34921e-23	117.01
D3ZL30	microtubule associated serine/threonine kinase 3	Mast3	PLACPPVPTPPPRSPSPLPGHIPIPARSPRL	S(0.096)PS(0.904)PLPGHIPIPARS(1)PR	Microtubule-associated serine/threonine kinase 3 OS;Microtubule-associated serine/threonine kinase 3 OS	2	S	1201	0.904216	2	D3ZL30;A0A0G2JVL3	19.7535	19.6734	NaN	19.8339	19.995	20.5275	-0.0801544	NaN	0.0804	0.161047	0.693607	-1.05713	NaN	AR	1.1181	1.61732	0	0.704418	-0.0801544	0	0	0.854392	NaN	0	0	0.925208	0.0864997	0	0.16144	1	0.105313	0.299937	0.471043	0.787629	0.3946	0.834963	0.00655018	65.805
D3ZL30	microtubule associated serine/threonine kinase 3	Mast3	RSPSPLPGHIPIPARSPRLRRGQSADKLGLG	S(0.096)PS(0.904)PLPGHIPIPARS(1)PR	Microtubule-associated serine/threonine kinase 3 OS;Microtubule-associated serine/threonine kinase 3 OS	2	S	1213	0.999999	2	D3ZL30;A0A0G2JVL3	19.7535	19.6734	NaN	19.8339	19.995	20.5275	-0.0801544	NaN	0.0804	0.161047	0.693607	-1.05713	NaN	AR	1.1181	1.61732	0	0.704342	-0.0801544	0	0	0.854491	NaN	0	0	0.928094	0.0864997	0	0.16144	1	0.105313	0.299937	0.471043	0.78736	0.3946	0.834963	0.00655018	65.805
D4A355	microtubule associated serine/threonine kinase-like	Mastl	LEIQALEPDKSIRDYSFEEPNTEDLLMLPKC	DY(0.001)S(0.999)FEEPNTEDLLMLPK	Microtubule associated serine/threonine kinase-like OS	1	S	588	0.999321	1	D4A355	18.5244	17.1843	16.5958	NaN	NaN	19.278	-1.34016	-1.92868	NaN	NaN	NaN	-2.53179	-3.80707	NaN	NaN	AR TAL	0.782557	1	-1.32766	-1.50447	1.49386	0.00887157	-1.33723	-2.41343	0	1	NaN	0	NaN	1	0	NaN	0	1	NaN	0	0.00400992	77.746
Q63406	MCF.2 cell line derived transforming sequence-like	Mcf2l	LQACREASQHRALEQSHSLPLPTPASTSPTK	ALEQS(0.787)HS(0.213)LPLPTPAS(0.072)T(0.072)S(0.072)PT(0.783)K	Guanine nucleotide exchange factor DBS OS;Guanine nucleotide exchange factor DBS OS;Guanine nucleotide exchange factor DBS OS;Guanine nucleotide exchange factor DBS OS	2	S	964	0.786887	2	Q63406;A0A0G2JU75;D4A7F3;A0A0G2KA20	22.4032	23.0827	NaN	22.9695	23.3994	23.3284	0.67952	NaN	0.5663	0.429846	0.358871	1.60161	NaN	AR	1.34709	1.28242	0	1	0.67952	0	0	1	NaN	0	0	1	0.566317	0	1.28282	0.892715	0.423037	1.66131	0.529862	0.738185	0.420489	0.972422	4.22574e-05	110.77
Q63406	MCF.2 cell line derived transforming sequence-like	Mcf2l	ACREASQHRALEQSHSLPLPTPASTSPTKGS	ALEQS(0.009)HS(0.986)LPLPT(0.005)PAS(0.005)T(0.005)S(0.048)PT(0.942)K	Guanine nucleotide exchange factor DBS OS;Guanine nucleotide exchange factor DBS OS;Guanine nucleotide exchange factor DBS OS;Guanine nucleotide exchange factor DBS OS	2	S	966	0.985557	2	Q63406;A0A0G2JU75;D4A7F3;A0A0G2KA20	19.5854	20.2164	18.9304	20.3855	20.7999	20.4984	0.630989	-0.655033	0.8001	0.414478	0.112944	1.54863	-1.57465	1.74122	AR	1.08143	0.0635517	1	0.131135	0.158639	0.875122	0.0972505	-0.527876	-1.30616	0.995381	0.105707	0.798916	1.67691	0	0.842161	0.414478	0	0.152358	1	0.146995	0.31941	0.000375589	93.226
Q63406	MCF.2 cell line derived transforming sequence-like	Mcf2l	QSHSLPLPTPASTSPTKGSTRNVKKLEDRKT	ALEQS(0.009)HS(0.986)LPLPT(0.005)PAS(0.005)T(0.005)S(0.048)PT(0.942)K	Guanine nucleotide exchange factor DBS OS;Guanine nucleotide exchange factor DBS OS;Guanine nucleotide exchange factor DBS OS;Guanine nucleotide exchange factor DBS OS	2	T	978	0.942362	2	Q63406;A0A0G2JU75;D4A7F3;A0A0G2KA20	19.8722	19.4683	18.7465	20.3855	20.7999	20.4984	-0.403923	-1.12576	0.5133	0.414478	0.112944	-1.3231	-2.18216	1.42731	AR	1.08143	0.0691881	1	-0.214202	-0.184719	1.11929	0.0295638	-0.936043	-2.07469	0.709069	0.210421	0.702958	1.3432	0	0.917402	0.414478	0	0.152358	1	0.146995	0.31941	4.22574e-05	110.77
A0A0G2K382	misshapen-like kinase 1	Mink1	PSSAGPEPPIPQASPSPPGPLSQTPPMQRPV	T(0.001)KPS(0.001)S(0.001)AGPEPPIPQAS(0.009)PS(0.901)PPGPLS(0.523)QT(0.564)PPMQRPVEPQEGPHK	Misshapen-like kinase 1 OS;Misshapen-like kinase 1 OS;Misshapen-like kinase 1 OS;Misshapen-like kinase 1 OS	2	S	553	0.900812	2	A0A0G2K382;A0A0G2JV77;F1LP90;F1LN69	NaN	NaN	15.7507	NaN	NaN	23.0456	NaN	NaN	NaN	NaN	NaN	NaN	NaN	NaN	NaN	AR TAL	NaN	1	0	NaN	0	0.853898	NaN	0	NaN	1	0	NaN	NaN	1	0	NaN	0	1	NaN	0	7.96784e-06	53.682
A0A0G2K382	misshapen-like kinase 1	Mink1	EPPIPQASPSPPGPLSQTPPMQRPVEPQEGP	TKPSSAGPEPPIPQAS(0.099)PS(0.855)PPGPLS(0.765)QT(0.28)PPMQRPVEPQEGPHK	Misshapen-like kinase 1 OS;Misshapen-like kinase 1 OS;Misshapen-like kinase 1 OS;Misshapen-like kinase 1 OS	2	S	559	0.765293	2	A0A0G2K382;A0A0G2JV77;F1LP90;F1LN69	NaN	NaN	15.7507	NaN	NaN	23.0456	NaN	NaN	NaN	NaN	NaN	NaN	NaN	NaN	NaN	AR TAL	NaN	1	0	NaN	0	0.853997	NaN	0	NaN	1	0	NaN	NaN	1	0	NaN	0	1	NaN	0	7.96784e-06	53.682
A0A0G2K382	misshapen-like kinase 1	Mink1	DSVLPASHGHLPQAGSLERNRNRVGASTKLD	SDSVLPASHGHLPQAGS(1)LER	Misshapen-like kinase 1 OS;Misshapen-like kinase 1 OS;Misshapen-like kinase 1 OS;Misshapen-like kinase 1 OS	1	S	760	1	1	A0A0G2K382;A0A0G2JV77;F1LP90;F1LN69	20.9217	21.2523	NaN	21.6741	21.2732	21.1769	0.330618	NaN	0.7524	-0.400911	-0.4972	1.25755	NaN	AR	-1.32034	-1.41147	0	0.841217	0.330618	0	0	0.99833	NaN	0	0	1	0.6583	0	0.425229	1	-0.309271	-0.730702	0.60473	0.687311	-0.447163	-0.993924	1.04425e-06	125.98
A0A0G2K382	misshapen-like kinase 1	Mink1	ERNRNRVGASTKLDSSPVLSPGNKAKPEDHR	LDSS(1)PVLSPGNK	Misshapen-like kinase 1 OS;Misshapen-like kinase 1 OS;Misshapen-like kinase 1 OS;Misshapen-like kinase 1 OS	1;2	S	777	0.999996	2	A0A0G2K382;A0A0G2JV77;F1LP90;F1LN69	20.4684	21.6608	NaN	21.0625	20.8664	21.101	1.19242	NaN	0.5941	-0.196072	0.0384693	2.28536	NaN	AR	-1.14558	1.02702	0	0.704873	1.19242	0	0	0.852813	NaN	0	0	0.924911	0.408962	0	0.000579011	1	-0.000406265	-0.00121851	0.415081	0.857288	0.229545	0.673239	7.992e-190	239.48
A0A0G2K382	misshapen-like kinase 1	Mink1	NRVGASTKLDSSPVLSPGNKAKPEDHRSRPG	LDS(0.11)S(0.89)PVLS(1)PGNK	Misshapen-like kinase 1 OS;Misshapen-like kinase 1 OS;Misshapen-like kinase 1 OS;Misshapen-like kinase 1 OS	1;2	S	781	1	1	A0A0G2K382;A0A0G2JV77;F1LP90;F1LN69	20.6221	21.3004	NaN	21.2761	21.055	21.0276	0.678329	NaN	0.654	-0.221127	-0.248508	1.60029	NaN	AR	-1.16564	-1.18798	0	0.841325	0.678329	0	0	0.999682	NaN	0	0	1	0.427424	0	0.0898077	1	-0.0771527	-0.187064	0.0419364	1	-0.0362749	-0.090503	7.88369e-08	157.09
A0A0G2K382	misshapen-like kinase 1	Mink1	NRVGASTKLDSSPVLSPGNKAKPEDHRSRPG	LDS(0.11)S(0.89)PVLS(1)PGNK	Misshapen-like kinase 1 OS;Misshapen-like kinase 1 OS;Misshapen-like kinase 1 OS;Misshapen-like kinase 1 OS	1;2	S	781	1	2	A0A0G2K382;A0A0G2JV77;F1LP90;F1LN69	20.4684	21.6608	NaN	21.0625	20.8664	21.1104	1.19242	NaN	0.5941	-0.196072	0.0479317	2.28536	NaN	AR	-1.14558	1.03378	0	0.704797	1.19242	0	0	0.853701	NaN	0	0	0.921947	0.408962	0	0.000579011	1	-0.000406265	-0.00121851	0.528518	0.817055	0.233043	0.767409	7.88369e-08	157.09
A0A0G2K2Y8	multiple PDZ domain crumbs cell polarity complex component	Mpdz	VGRIKAAPFHSERRPSQSSQVSESSLSSFSL	RPS(0.933)QS(0.717)S(0.389)QVS(0.64)ES(0.182)S(0.088)LS(0.021)S(0.025)FS(0.006)LPR	Multiple PDZ domain protein OS;Multiple PDZ domain protein OS	1;2;3	S	1816	0.932556	2	A0A0G2K2Y8;O55164	21.5532	22.1357	NaN	22.3195	22.0899	21.5206	0.582443	NaN	0.7663	-0.229635	-0.798899	1.49738	NaN	AR	-1.17254	-1.73977	0	0.781385	0.582443	0	0	0.807663	NaN	0	0	1	0.725269	0	0.226395	1	-0.133875	-0.396391	1.31557	0.3157	-0.962588	-1.96663	1.01117e-05	112.74
A0A0G2K2Y8	multiple PDZ domain crumbs cell polarity complex component	Mpdz	RIKAAPFHSERRPSQSSQVSESSLSSFSLPR	RPS(0.218)QS(0.886)S(0.886)QVS(0.895)ES(0.041)S(0.04)LS(0.027)S(0.008)FSLPR	Multiple PDZ domain protein OS;Multiple PDZ domain protein OS	1;2;3	S	1818	0.885805	3	A0A0G2K2Y8;O55164	21.0228	NaN	NaN	21.6705	22.1727	21.3074	NaN	NaN	0.6477	0.502213	-0.363167	NaN	NaN	AR	1.41638	-1.28625	0	0.953335	NaN	0	0	1	NaN	0	0	1	0.680522	0	1.08993	0.894754	0.457081	1.47521	0.734836	0.640273	-0.380246	-1.09617	6.98466e-05	103.88
A0A0G2K2Y8	multiple PDZ domain crumbs cell polarity complex component	Mpdz	IKAAPFHSERRPSQSSQVSESSLSSFSLPRS	RPS(0.701)QS(0.31)S(0.895)QVS(0.511)ES(0.387)S(0.157)LS(0.024)S(0.011)FS(0.002)LPR	Multiple PDZ domain protein OS;Multiple PDZ domain protein OS	2;3	S	1819	0.895025	3	A0A0G2K2Y8;O55164	19.1576	18.8383	18.3524	20.0628	NaN	19.8524	-0.319286	-0.805155	0.9052	NaN	-0.210344	-1.24771	-1.74733	1.8728	AR	AR	0.20592	1	-0.28432	-0.448692	0.921204	0.0717512	-0.670302	-1.46416	1.08758	0.0818394	0.94016	1.85649	0	0.931002	NaN	0	0	0.871286	-0.210345	0	6.98466e-05	103.88
A0A0G2K2Y8	multiple PDZ domain crumbs cell polarity complex component	Mpdz	APFHSERRPSQSSQVSESSLSSFSLPRSGIH	RPS(0.025)QS(0.017)S(0.017)QVS(0.939)ES(0.001)SLSSFSLPR	Multiple PDZ domain protein OS;Multiple PDZ domain protein OS	1;2;3	S	1822	0.93939	3	A0A0G2K2Y8;O55164	21.0228	NaN	NaN	21.6705	22.0689	21.3852	NaN	NaN	0.6477	0.398401	-0.285301	NaN	NaN	AR	1.31805	-1.21866	0	0.953196	NaN	0	0	1	NaN	0	0	1	0.680522	0	0.879424	0.966487	0.35587	1.16987	0.812887	0.628317	-0.345233	-1.10803	0.00152494	72.968
G3V968	M-phase phosphoprotein 10	Mphosph10	GGDRAKSSRKPDPRKSPAFSDEDSDLDFDIS	KS(1)PAFS(1)DEDS(1)DLDFDISK	U3 small nucleolar ribonucleoprotein protein MPP10 OS	2;3	S	164	1	2	G3V968	19.8862	17.6823	18.5815	NaN	21.5655	NaN	-2.20395	-1.30475	NaN	NaN	NaN	-4.60739	-2.47041	C	NaN	NaN	1.37647	1	-1.8693	-2.54688	1.85174	0.00484162	-1.39448	-2.92116	0	1	NaN	0	0	0.823053	NaN	0	NaN	1	0	NaN	8.35726e-50	178.11
A0A140TA95	myosin phosphatase Rho interacting protein	Mprip	RAKDQPDGTSLSPVQSPSQSQPPAACTPRET	AKDQPDGT(0.333)S(0.333)LS(0.335)PVQS(0.981)PS(0.014)QS(0.004)QPPAACTPR	Myosin phosphatase Rho-interacting protein OS;Myosin phosphatase Rho-interacting protein OS;Myosin phosphatase Rho-interacting protein OS;Myosin phosphatase Rho-interacting protein OS	2	S	230	0.98069	2	A0A140TA95;G3V9F3;A0A0G2JUR5;Q9ERE6	18.9478	22.6287	15.7057	22.2573	22.1635	22.1584	3.68086	-3.24208	3.3095	-0.0937767	-0.0988369	12.8248	-9.46157	9.91	-1.06716	-1.07091	0	0.713462	2.9936	0	1.39577	0.00732405	-3.92935	-2.78155	1.56678	0.0317021	2.62362	2.61636	0.0994453	1	-0.0951948	-0.214701	0.0756369	1	-0.0504112	-0.148549	4.58549e-07	87.881
A0A140TA95	myosin phosphatase Rho interacting protein	Mprip	AKQDLRAEEQLPPLLSPPSPSTPHSRRSQVI	AEEQLPPLLS(0.992)PPS(0.509)PS(0.106)T(0.152)PHS(0.241)R	Myosin phosphatase Rho-interacting protein OS;Myosin phosphatase Rho-interacting protein OS;Myosin phosphatase Rho-interacting protein OS;Myosin phosphatase Rho-interacting protein OS	2	S	294	0.992325	2	A0A140TA95;G3V9F3;A0A0G2JUR5;Q9ERE6	23.3641	NaN	NaN	22.4005	22.1017	22.8423	NaN	NaN	-0.9636	-0.29883	0.441755	NaN	NaN	AR	-1.23015	1.35826	0	0.712842	NaN	0	0	0.833652	NaN	0	0	0.922834	-0.997984	0	0.228176	1	-0.26445	-0.477535	0.200637	0.958389	0.283718	0.430366	0.000320257	87.24
A0A0G2JX74	mechanistic target of rapamycin	Mtor	LGEPAHKKTGTTVPESIHSFIGDGLVKPEAL	T(0.003)GT(0.004)T(0.004)VPES(0.995)IHS(0.994)FIGDGLVKPEALNK	Serine/threonine-protein kinase mTOR OS;Serine/threonine-protein kinase mTOR OS	2	S	2478	0.995341	2	A0A0G2JX74;P42346	NaN	NaN	NaN	20.8925	20.7709	19.8099	NaN	NaN	NaN	-0.121592	-1.08266	NaN	NaN	AR	-1.08793	-2.11794	NaN	1	0	NaN	NaN	1	0	NaN	0	1	NaN	0	0.316622	1	-0.184577	-0.537572	0.655403	0.579009	-0.993464	-1.33363	0.00135095	58.107
A0A0G2JX74	mechanistic target of rapamycin	Mtor	PAHKKTGTTVPESIHSFIGDGLVKPEALNKK	T(0.003)GT(0.004)T(0.004)VPES(0.995)IHS(0.994)FIGDGLVKPEALNK	Serine/threonine-protein kinase mTOR OS;Serine/threonine-protein kinase mTOR OS	2	S	2481	0.994148	2	A0A0G2JX74;P42346	NaN	NaN	NaN	20.8925	20.7709	19.8099	NaN	NaN	NaN	-0.121592	-1.08266	NaN	NaN	AR	-1.08793	-2.11794	NaN	1	0	NaN	NaN	1	0	NaN	0	1	NaN	0	0.316622	1	-0.184577	-0.537572	0.655403	0.579352	-0.993464	-1.33363	0.00135095	58.107
D4A2D3	MYC binding protein 2, E3 ubiquitin protein ligase	Mycbp2	LKSDAAKLRSDSHSRSLSPNHNTLQTLKSDG	S(1)LS(1)PNHNTLQTLK	MYC-binding protein 2 OS;MYC-binding protein 2 (Fragment) OS	2	S	2644	0.999972	2	D4A2D3;A0A1W2Q616	18.0938	16.9217	14.6393	22.3546	22.4657	22.3144	-1.17213	-3.45455	4.2608	0.111149	-0.0402031	-2.25344	-10.9628	19.17	1.08009	-1.02826	0.244692	1	-1.41799	-0.577413	2.0687	0.00192157	-4.20574	-3.52059	1.30501	0.0416943	3.30245	2.39144	1.02374	1	0.173037	0.964785	0.335907	0.83983	-0.581057	-0.701139	1.81007e-05	136.33
D4A2D3	MYC binding protein 2, E3 ubiquitin protein ligase	Mycbp2	SDAAKLRSDSHSRSLSPNHNTLQTLKSDGRV	S(1)LS(1)PNHNTLQTLK	MYC-binding protein 2 OS;MYC-binding protein 2 (Fragment) OS	1;2	S	2646	0.999695	2	D4A2D3;A0A1W2Q616	18.0938	16.9217	14.6393	22.3645	22.4657	22.3144	-1.17213	-3.45455	4.2707	0.101183	-0.050169	-2.25344	-10.9628	19.3	1.07265	-1.03539	0.244692	1	-1.41799	-0.577413	2.0687	0.00191969	-4.20574	-3.52059	1.65635	0.0301623	3.31936	2.80652	1.13003	1	0.156129	0.921981	0.432662	0.781684	-0.597966	-0.835002	1.81007e-05	136.33
D4A2D3	MYC binding protein 2, E3 ubiquitin protein ligase	Mycbp2	GDAEPTPEQEEKALLSSPEGEEKVYNATSDA	ALLS(1)S(1)PEGEEK	MYC-binding protein 2 OS;MYC-binding protein 2 (Fragment) OS	2	S	3791	1	2	D4A2D3;A0A1W2Q616	18.6809	NaN	NaN	20.0564	19.5113	19.2665	NaN	NaN	1.3755	-0.545078	-0.789953	NaN	NaN	AR	-1.4591	-1.72902	0	1	NaN	0	0	0.871742	NaN	0	0	1	1.27215	0	0.664251	1	-0.451372	-1.10633	0.739933	0.566284	-0.686599	-1.38207	0.00283699	89.301
D4A2D3	MYC binding protein 2, E3 ubiquitin protein ligase	Mycbp2	DAEPTPEQEEKALLSSPEGEEKVYNATSDAD	ALLS(1)S(1)PEGEEK	MYC-binding protein 2 OS;MYC-binding protein 2 (Fragment) OS	2	S	3792	1	2	D4A2D3;A0A1W2Q616	18.6809	NaN	NaN	20.0564	19.5113	19.2665	NaN	NaN	1.3755	-0.545078	-0.789953	NaN	NaN	AR	-1.4591	-1.72902	0	1	NaN	0	0	0.871845	NaN	0	0	1	1.27215	0	0.664251	1	-0.451372	-1.10633	0.739933	0.565924	-0.686599	-1.38207	0.00283699	89.301
Q4W1H3	myosin IXb	Myo9b	CREENSTLREPSRKASLETGESFPEDTKEPR	KAS(0.997)LET(0.002)GES(0.001)FPEDTKEPR	Myosin 9b OS;Myosin 9b OS;Unconventional myosin-IXb OS;Unconventional myosin-IXb OS	1	S	1207	0.996647	1	Q4W1H3;Q4W1H4;A0A0G2JYG5;Q63358	19.7017	20.3484	NaN	19.882	19.8081	20.0574	0.646746	NaN	0.1803	-0.0739784	0.175409	1.56563	NaN	AR	-1.05262	1.12928	0	0.855945	0.646746	0	0	0.990164	NaN	0	0	1	0.19137	0	0.0523191	1	-0.0389838	-0.107751	0.337321	0.904641	0.197246	0.563782	0.00124069	88.945
Q4W1H3	myosin IXb	Myo9b	PSCPKQVPIVGDPPRSPSPLQRPASLDLDSR	QVPIVGDPPRS(1)PS(1)PLQR	Myosin 9b OS;Myosin 9b OS;Unconventional myosin-IXb OS;Unconventional myosin-IXb OS	2	S	1250	1	2	Q4W1H3;Q4W1H4;A0A0G2JYG5;Q63358	19.6614	20.7698	17.2822	23.9236	24.272	23.9223	1.10842	-2.37918	4.2622	0.348381	-0.00127029	2.15609	-5.2	19.19	1.27313	-1.00088	0.0531705	1	-0.351752	-0.146148	1.66356	0.00447682	-3.262	-2.8132	0.857883	0.0997842	2.69855	1.65229	0.501647	0.994887	1.05053	1.00911	0.288636	0.876823	0.655671	0.633436	4.80184e-08	89.917
Q4W1H3	myosin IXb	Myo9b	CPKQVPIVGDPPRSPSPLQRPASLDLDSRVS	QVPIVGDPPRS(1)PS(1)PLQR	Myosin 9b OS;Myosin 9b OS;Unconventional myosin-IXb OS;Unconventional myosin-IXb OS	1;2	S	1252	1	2	Q4W1H3;Q4W1H4;A0A0G2JYG5;Q63358	19.6614	20.7698	17.2822	23.9236	24.272	23.9223	1.10842	-2.37918	4.2622	0.348381	-0.00127029	2.15609	-5.2	19.19	1.27313	-1.00088	0.0531705	1	-0.351752	-0.146148	1.66356	0.00447952	-3.262	-2.8132	0.857883	0.0998151	2.69855	1.65229	0.501647	0.995485	1.05053	1.00911	0.288636	0.877052	0.655671	0.633436	4.80184e-08	89.917
Q4W1H3	myosin IXb	Myo9b	VGDPPRSPSPLQRPASLDLDSRVSPVLPSSS	S(0.082)PS(0.918)PLQRPAS(0.999)LDLDS(0.001)R	Myosin 9b OS;Myosin 9b OS;Unconventional myosin-IXb OS;Unconventional myosin-IXb OS	2	S	1259	0.998984	2	Q4W1H3;Q4W1H4;A0A0G2JYG5;Q63358	20.5241	20.4995	NaN	21.1911	21.5105	21.4988	-0.0246048	NaN	0.667	0.319466	0.307709	-1.0172	NaN	AR	1.24787	1.23774	0	0.722492	-0.0246048	0	0	0.844619	NaN	0	0	1	0.580315	0	0.823194	0.95987	0.430331	1.19216	0.883921	0.571661	0.410865	1.2274	0.00347766	78.902
Q4W1H3	myosin IXb	Myo9b	SPLQRPASLDLDSRVSPVLPSSSLESPQDED	VS(1)PVLPS(0.213)S(0.191)S(0.342)LES(0.241)PQDEDKGENS(0.007)T(0.006)K	Myosin 9b OS;Myosin 9b OS;Unconventional myosin-IXb OS;Unconventional myosin-IXb OS	2	S	1267	0.999845	2	Q4W1H3;Q4W1H4;A0A0G2JYG5;Q63358	21.9146	22.2091	NaN	22.1811	21.6536	21.6317	0.294525	NaN	0.2665	-0.527502	-0.549377	1.22648	NaN	AR	-1.44143	-1.46345	0	0.722965	0.294525	0	0	0.844715	NaN	0	0	1	0.206366	0	2.42309	0.629236	-0.486841	-2.4904	1.42757	0.358438	-0.489191	-2.06624	0.00206208	56.914
Q4W1H3	myosin IXb	Myo9b	KEDITYRLPELDPRGSDEENLDSETSASTES	LPELDPRGS(1)DEENLDSETSASTESLLEER	Myosin 9b OS;Myosin 9b OS;Unconventional myosin-IXb OS;Unconventional myosin-IXb OS	1;2;3	S	1982	0.999998	1	Q4W1H3;Q4W1H4;A0A0G2JYG5;Q63358	20.5401	21.2888	19.1127	NaN	22.8858	23.8098	0.748693	-1.42743	NaN	NaN	NaN	C	C	C	NaN	AR TAL	0	0.854718	0.317456	0	0	0.990031	-1.85867	0	0	1	NaN	0	0	0.993735	NaN	0	0	1	NaN	0	2.34813e-25	112.8
Q4W1H3	myosin IXb	Myo9b	KEDITYRLPELDPRGSDEENLDSETSASTES	LPELDPRGS(1)DEENLDSETSASTESLLEER	Myosin 9b OS;Myosin 9b OS;Unconventional myosin-IXb OS;Unconventional myosin-IXb OS	1;2;3	S	1982	0.999998	2	Q4W1H3;Q4W1H4;A0A0G2JYG5;Q63358	18.4354	19.5956	19.1607	23.1062	22.9904	22.7569	1.16018	0.725328	4.6708	-0.115822	-0.349289	2.23485	1.65328	25.47	-1.08359	-1.27393	0.0112947	1	0.068109	0.0322212	0.23959	0.603758	-0.730409	-0.552621	0.915125	0.0852699	2.7329	1.74364	0.0523275	1	0.135347	0.135187	0.131598	1	0.253074	0.307162	2.34813e-25	112.8
A0A0G2JSU4	NDRG family member 2	Ndrg2	GMGYMASSCMTRLSRSRTASLTSAASIDGSR	S(0.989)RT(0.792)AS(0.193)LT(0.026)SAASIDGSR	N-myc downstream regulated gene 2, isoform CRA_b OS;N-myc downstream regulated gene 2, isoform CRA_a OS;Protein NDRG2 OS	2;3	S	314	0.989274	3	A0A0G2JSU4;A0A0G2JSV0;Q8VBU2	NaN	20.1492	NaN	20.4561	19.949	20.459	NaN	NaN	NaN	-0.507111	0.00294685	NaN	NaN	AR	-1.4212	1.00204	0	0.946863	NaN	0	NaN	1	0	NaN	0	1	NaN	0	0.789406	0.971216	-0.433014	-1.16425	0.33652	0.966409	0.0868402	0.416014	3.15137e-46	180.7
A0A0G2JSU4	NDRG family member 2	Ndrg2	MASSCMTRLSRSRTASLTSAASIDGSRSRSR	S(0.08)RT(0.92)AS(0.998)LT(0.001)S(0.001)AASIDGSR	N-myc downstream regulated gene 2, isoform CRA_b OS;N-myc downstream regulated gene 2, isoform CRA_a OS;Protein NDRG2 OS	2;3	S	318	0.99768	2	A0A0G2JSU4;A0A0G2JSV0;Q8VBU2	20.7727	20.9552	NaN	21.1804	21.1117	20.8844	0.182442	NaN	0.4077	-0.068718	-0.295931	1.1348	NaN	AR	-1.04878	-1.22768	0	0.710525	0.182442	0	0	0.832055	NaN	0	0	0.933515	0.37465	0	0.133217	1	0.039629	0.186823	1.29447	0.534843	-0.280701	-1.30413	1.30612e-18	164.7
A0A0G2JSU4	NDRG family member 2	Ndrg2	TRLSRSRTASLTSAASIDGSRSRSRTLSQSS	S(0.855)RT(0.745)AS(0.326)LT(0.074)SAAS(1)IDGSR	N-myc downstream regulated gene 2, isoform CRA_b OS;N-myc downstream regulated gene 2, isoform CRA_a OS;Protein NDRG2 OS	2;3	S	324	0.999893	2	A0A0G2JSU4;A0A0G2JSV0;Q8VBU2	20.7727	20.9552	NaN	21.1804	21.1117	20.8844	0.182442	NaN	0.4077	-0.068718	-0.295931	1.1348	NaN	AR	-1.04878	-1.22768	0	0.71199	0.182442	0	0	0.832149	NaN	0	0	0.933414	0.37465	0	0.133217	1	0.039629	0.186823	1.29447	0.534467	-0.280701	-1.30413	1.5318e-07	145.94
A0A0G2JSU4	NDRG family member 2	Ndrg2	SAASIDGSRSRSRTLSQSSESGTLPSGPPGH	S(0.502)RT(0.591)LS(0.785)QS(0.156)S(0.372)ES(0.361)GT(0.233)LPSGPPGHTMEVSC	N-myc downstream regulated gene 2, isoform CRA_b OS;N-myc downstream regulated gene 2, isoform CRA_a OS;Protein NDRG2 OS	3	S	336	0.784697	3	A0A0G2JSU4;A0A0G2JSV0;Q8VBU2	19.0107	18.0746	NaN	21.1586	21.9718	21.3054	-0.936104	NaN	2.1479	0.813198	0.146807	C	C	C	AR TRH	AR TAL	0	0.948237	-0.936104	0	0	1	NaN	0	0	1	2.14796	0	0	0.938562	0.66322	0	0	0.925772	0.193421	0	0.00430504	60.527
A0A0G2K5C7	NIMA-related kinase 1	Nek1	SKEVNPSATVDTETNSPKFAKVSPAMSEGNV	EVNPS(0.001)AT(0.001)VDT(0.234)ET(0.015)NS(0.75)PK	NIMA-related kinase 1 OS;NIMA-related kinase 1 OS	1	S	647	0.750221	1	A0A0G2K5C7;D3ZB99	17.3105	18.2102	14.5264	19.5317	19.4841	19.8244	0.899672	-2.78415	2.2212	-0.0475845	0.292782	1.86564	-6.88831	4.66281	-1.03353	AR	0	0.848846	0.704657	0	0	1	-2.97916	0	1.92036	0.0310646	1.98309	3.57771	0.00262468	1	-0.00387637	-0.00665467	0	1	0.335823	0	0.00434927	77.726
A0A0G2JWL3	neurofibromin 1	Nf1	ATYSPPMGPVSERKGSMISVMSSEGNVDSPV	KGS(0.972)MIS(0.803)VMS(0.104)S(0.121)EGNVDSPVSR	Neurofibromin OS;Neurofibromin OS;Neurofibromin OS	2	S	821	0.972311	2	A0A0G2JWL3;F1LM28;P97526	19.9826	20.2145	NaN	19.9637	20.3783	20.3788	0.231951	NaN	-0.0189	0.414589	0.415039	1.17442	NaN	AR	1.33292	1.33333	0	0.708533	0.231951	0	0	0.857866	NaN	0	0	1	0.128256	0	0.446712	1	0.269229	0.72727	0.562719	0.776913	0.282232	0.844272	0.00276612	68.895
A0A0G2JWL3	neurofibromin 1	Nf1	SPPMGPVSERKGSMISVMSSEGNVDSPVSRF	KGS(0.972)MIS(0.803)VMS(0.104)S(0.121)EGNVDSPVSR	Neurofibromin OS;Neurofibromin OS;Neurofibromin OS	2	S	824	0.803095	2	A0A0G2JWL3;F1LM28;P97526	19.9826	NaN	NaN	19.9894	20.6062	20.3788	NaN	NaN	0.0068	0.61681	0.38936	NaN	NaN	AR	1.53348	1.30981	0	0.708305	NaN	0	0	0.857966	NaN	0	0	1	0.185857	0	0.332434	1	0.288183	0.63021	0.355287	0.884418	0.224631	0.60924	0.00276612	68.895
A0A0G2JWL3	neurofibromin 1	Nf1	QPSQANTKKLLGTRKSFDHLISDTKAPKRQE	S(1)FDHLISDTK	Neurofibromin OS;Neurofibromin OS;Neurofibromin OS	1	S	2488	1	1	A0A0G2JWL3;F1LM28;P97526	19.2132	19.6133	NaN	19.3675	19.1996	19.1614	0.400084	NaN	0.1543	-0.167864	-0.206078	1.31958	NaN	AR	-1.12339	-1.15355	0	0.832166	0.400084	0	0	0.983831	NaN	0	0	1	0.104416	0	0.0711251	1	-0.0599322	-0.150279	0.266913	0.943582	-0.15621	-0.477646	0.00105579	102.53
Q4G017	nischarin	Nisch	LQHLMLVLSSLERTPSPEPIDKDFYSEFGDK	T(0.179)PS(0.821)PEPIDKDFYSEFGDK	Nischarin OS	1	S	1282	0.820618	1	Q4G017	21.4243	21.5875	NaN	20.8385	21.1613	21.0955	0.16317	NaN	-0.5858	0.322742	0.256947	1.11974	NaN	AR	1.25071	1.19495	0	0.880095	0.16317	0	0	1	NaN	0	0	0.937368	-0.465555	0	0.185855	1	0.129742	0.347494	0.260191	0.947343	0.155325	0.45037	0.00105318	85.176
Q63035	NLR family, pyrin domain containing 6	Nlrp6	QPPASLLRPLCEAMITQQCGLSILTLSHCKL	PLCEAMIT(1)QQCGLS(1)ILT(1)LS(1)HCK	NACHT, LRR and PYD domains-containing protein 6 OS	4	T	719	1	3	Q63035	18.0872	19.7255	16.7969	23.5139	23.2244	23.0393	1.63826	-1.29032	5.4267	-0.289469	-0.474546	3.1129	-2.44582	43.01	-1.22219	-1.38948	0.0774034	1	0.498669	0.207992	0	1	-2.45322	0	1.67324	0.0304152	4.11824	2.87964	0.528478	1	-0.232891	-0.767212	0.606222	0.60654	-1.18195	-1.15539	0.00779327	71.592
Q63035	NLR family, pyrin domain containing 6	Nlrp6	LCEAMITQQCGLSILTLSHCKLPDAVCRDLS	PLCEAMIT(1)QQCGLS(1)ILT(1)LS(1)HCK	NACHT, LRR and PYD domains-containing protein 6 OS	4	T	728	1	3	Q63035	18.0872	19.7255	16.7969	23.5139	23.2244	23.0393	1.63826	-1.29032	5.4267	-0.289469	-0.474546	3.1129	-2.44582	43.01	-1.22219	-1.38948	0.0774034	1	0.498669	0.207992	0	1	-2.45322	0	1.67324	0.0304513	4.11824	2.87964	0.528478	1	-0.232891	-0.767212	0.606222	0.606878	-1.18195	-1.15539	0.00779327	71.592
G3V7Z8	poly(A) binding protein, nuclear 1	Pabpn1	PPGAPGPGPGSGAPGSQEEEEEPGLVETDPG	APPGAPGPGPGS(0.015)GAPGS(0.985)QEEEEEPGLVETDPGDGAIEDPELEAIK	Poly(A) binding protein, nuclear 1, isoform CRA_a OS	1	S	91	0.984971	1	G3V7Z8	NaN	17.5431	18.6936	23.3005	23.1514	23.3141	NaN	NaN	NaN	-0.14912	0.0136051	NaN	NaN	AR	-1.10889	1.00947	0	0.87505	NaN	0	0	1	NaN	0	0	1	NaN	0	0.0299027	1	0.0171839	0.0585724	0.30255	0.926585	0.191825	0.548578	1.81322e-19	82.835
P35465	p21 (RAC1) activated kinase 1	Pak1	LNVKTVSETPAVPPVSEDEDDDDDATPPPVI	TVSETPAVPPVS(1)EDEDDDDDATPPPVIAPRPEHTK	Serine/threonine-protein kinase PAK 1 OS	1	S	174	0.999823	1	P35465	22.9123	20.415	21.2414	24.1017	24.0508	23.9897	-2.49724	-1.67089	1.1894	-0.0508633	-0.11198	-5.65	-3.18411	2.28058	-1.03588	-1.08071	2.28228	1	-2.59704	-3.99748	1.95472	0.00326699	-1.76264	-3.2118	1.24841	0.0628089	0.917629	1.87593	0.0745838	1	0.0412469	0.138217	0.314215	0.939041	-0.135314	-0.484026	4.43464e-18	91.086
P35465	p21 (RAC1) activated kinase 1	Pak1	AVPPVSEDEDDDDDATPPPVIAPRPEHTKSV	TVSET(0.001)PAVPPVS(0.134)EDEDDDDDAT(0.86)PPPVIAPRPEHT(0.004)K	Serine/threonine-protein kinase PAK 1 OS	1	T	184	0.860219	1	P35465	18.2162	21.0609	17.9572	21.2722	20.4377	20.4105	2.84468	-0.258928	3.056	-0.834562	-0.861759	7.18347	-1.19659	AR	AR	-1.81725	0	0.741067	2.84468	0	0	0.838195	-0.258928	0	0	0.914038	3.05605	0	0	1	-0.834563	0	0.457917	0.734154	-0.861759	-1.0647	0.00516091	50.189
P35465	p21 (RAC1) activated kinase 1	Pak1	VIEPLPVTPTRDVATSPISPTENNTTPPDAL	DVAT(0.041)S(0.959)PISPTENNT(0.079)T(0.92)PPDALT(0.001)R	Serine/threonine-protein kinase PAK 1 OS	1;2	S	219	0.958575	1	P35465	19.3369	18.2188	18.1389	20.276	NaN	20.4055	-1.11811	-1.19798	0.9391	NaN	0.129465	C	-2.29418	1.91733	AR	1.09389	0	0.887369	-1.11812	0	1.64141	0.00763347	-1.0862	-3.09153	0.590207	0.26146	0.939152	1.34539	0	0.973462	NaN	0	0.105206	1	0.128001	0.241997	2.38452e-08	107.75
P35465	p21 (RAC1) activated kinase 1	Pak1	VIEPLPVTPTRDVATSPISPTENNTTPPDAL	DVAT(0.041)S(0.959)PISPTENNT(0.079)T(0.92)PPDALT(0.001)R	Serine/threonine-protein kinase PAK 1 OS	1;2	S	219	0.958575	2	P35465	NaN	NaN	NaN	21.5924	21.3986	20.9766	NaN	NaN	NaN	-0.193817	-0.615799	NaN	NaN	AR	-1.14379	-1.53241	NaN	1	0	NaN	NaN	1	0	NaN	0	1	NaN	0	0.21552	1	-0.240013	-0.450404	0.338359	0.837462	-0.6158	-0.792947	2.38452e-08	107.75
P35465	p21 (RAC1) activated kinase 1	Pak1	PLPVTPTRDVATSPISPTENNTTPPDALTRN	DVATS(0.001)PIS(0.753)PT(0.146)ENNT(0.1)TPPDALTR	Serine/threonine-protein kinase PAK 1 OS	1	S	222	0.753087	1	P35465	NaN	21.0941	NaN	20.7826	20.1894	20.452	NaN	NaN	NaN	-0.593157	-0.330557	NaN	NaN	AR	AR	-1.2575	0	0.887248	NaN	0	NaN	1	0	NaN	0	0.942383	NaN	0	0	0.973563	-0.644707	0	0.426636	0.817489	-0.382107	-0.791811	6.2644e-09	109.12
P35465	p21 (RAC1) activated kinase 1	Pak1	TRDVATSPISPTENNTTPPDALTRNTEKQKK	DVATSPIS(0.001)PT(0.008)ENNT(0.957)T(0.034)PPDALTR	Serine/threonine-protein kinase PAK 1 OS	1;2	T	228	0.957035	1	P35465	22.3312	18.6864	20.1875	24.0422	NaN	23.1619	-3.64479	-2.14374	1.711	NaN	-0.880291	C	-4.41906	C	NaN	AR TAL	0	0.74115	-3.69325	0	1.16534	0.0151417	-2.1922	-2.47614	0	0.914135	1.66249	0	0	1	NaN	0	0	1	-0.880292	0	3.92141e-151	210.02
P35465	p21 (RAC1) activated kinase 1	Pak1	RDVATSPISPTENNTTPPDALTRNTEKQKKK	DVATSPISPTENNTT(1)PPDALTR	Serine/threonine-protein kinase PAK 1 OS	1;2	T	229	0.999779	2	P35465	NaN	NaN	NaN	21.5924	21.3986	20.9774	NaN	NaN	NaN	-0.193817	-0.614996	NaN	NaN	AR	-1.14379	AR	NaN	1	0	NaN	NaN	1	0	NaN	0	1	NaN	0	0.21552	1	-0.240013	-0.450404	0	0.943239	-0.614996	0	9.1754e-131	205.92
Q64303	p21 protein (Cdc42/Rac)-activated kinase 2	Pak2	______________MSDNGELEDKPPAPPVR	S(1)DNGELEDKPPAPPVR	Serine/threonine-protein kinase PAK 2 OS	1	S	2	1	1	Q64303	21.9506	20.5026	18.5428	24.6411	24.6649	24.656	-1.44801	-3.40785	2.6905	0.0237999	0.0148487	-2.72831	-10.61	6.45537	1.01663	1.01035	0.425799	1	-1.79869	-0.909382	2.46219	0.00126712	-4.5346	-4.22972	1.65299	0.0307487	2.1293	2.67527	0.153352	1	0.0953231	0.282124	0.0560538	1	-0.0327368	-0.107004	0.000600831	109.72
B5DF62	p21 (RAC1) activated kinase 4	Pak4	GPGGPQEVSRDKRPLSGPDVSTPQPGSLASE	DKRPLS(0.996)GPDVS(0.003)T(0.001)PQPGSLASETK	Non-specific serine/threonine protein kinase OS	1	S	181	0.995959	1	B5DF62	21.6584	19.8055	NaN	21.6116	21.6105	21.5064	-1.85294	NaN	-0.0468	-0.00114632	-0.105202	-3.61236	NaN	AR	-1.00079	-1.07564	0	0.826498	-1.85294	0	0	0.937845	NaN	0	0	1	-0.0718198	0	0.165231	1	-0.0659022	-0.261047	0.411817	0.873048	-0.198794	-0.641143	0.00320715	60.735
D3ZQ51	p21 (RAC1) activated kinase 6	Pak6	QPTGTFSPLTTSDTSSPQKSLRTAPATGPLP	AQSLPSDQPTGTFS(0.001)PLT(0.001)T(0.02)S(0.02)DT(0.02)S(0.077)S(0.861)PQK	Non-specific serine/threonine protein kinase OS	1	S	328	0.861242	1	D3ZQ51	16.5496	20.0889	NaN	22.1926	21.9979	20.5777	3.53931	NaN	5.643	-0.194733	-1.61491	11.6262	NaN	AR	AR	-3.06292	0	0.817618	3.53931	0	0	0.961538	NaN	0	0	1	5.64554	0	0	1	-0.197263	0	0.99678	0.358006	-1.61744	-1.87844	1.15641e-08	92.518
D3ZQ51	p21 (RAC1) activated kinase 6	Pak6	KSLRTAPATGPLPGRSSPAGSPRTRHAQIST	TAPATGPLPGRS(0.82)S(0.342)PAGS(0.838)PR	Non-specific serine/threonine protein kinase OS	2	S	346	0.820112	2	D3ZQ51	20.7277	20.9174	NaN	20.9493	20.8834	20.7772	0.189692	NaN	0.2216	-0.0659523	-0.172073	1.14052	NaN	AR	-1.04678	-1.12668	0	0.760191	0.189692	0	0	0.927246	NaN	0	0	1	0.237915	0	0.258911	1	-0.130681	-0.425816	0.506864	0.806777	-0.276195	-0.789521	0.000436294	95.428
D3ZQ51	p21 (RAC1) activated kinase 6	Pak6	SLRTAPATGPLPGRSSPAGSPRTRHAQISTS	TAPATGPLPGRS(0.167)S(0.872)PAGS(0.961)PR	Non-specific serine/threonine protein kinase OS	2	S	347	0.872449	2	D3ZQ51	20.7277	20.9174	NaN	20.9493	20.8428	20.8554	0.189692	NaN	0.2216	-0.106483	-0.0938816	1.14052	NaN	AR	-1.0766	-1.06724	0	0.760457	0.189692	0	0	0.927362	NaN	0	0	1	0.237915	0	0.270912	1	-0.160879	-0.470159	0.411288	0.83689	-0.279417	-0.706359	0.000436294	95.428
D3ZQ51	p21 (RAC1) activated kinase 6	Pak6	APATGPLPGRSSPAGSPRTRHAQISTSNLYL	TAPATGPLPGRS(0.5)S(0.5)PAGS(0.999)PR	Non-specific serine/threonine protein kinase OS	2	S	351	0.999141	2	D3ZQ51	20.7277	20.9174	NaN	20.9493	20.8834	20.7772	0.189692	NaN	0.2216	-0.0659523	-0.172073	1.14052	NaN	AR	-1.04678	-1.12668	0	0.760369	0.189692	0	0	0.927478	NaN	0	0	1	0.237915	0	0.258911	1	-0.130681	-0.425816	0.506864	0.806513	-0.276195	-0.789521	0.000436294	95.428
F1M785	PDZ domain containing 2	Pdzd2	VIARSTYQESREANSSPGLGTPLKSPSLAKK	EANS(0.084)S(0.84)PGLGT(0.159)PLKS(0.479)PS(0.438)LAK	PDZ domain-containing protein 2 OS;PDZ domain-containing protein 2 OS	2	S	788	0.840151	2	F1M785;Q9QZR8	19.9366	17.0149	17.8808	21.7618	21.9762	21.8069	-2.92176	-2.05582	1.8252	0.214445	0.0450974	-7.5777	C	3.54	1.16026	1.03175	2.09076	1	-3.2452	-4.24808	1.71731	0.00447144	-2.37926	-3.27353	1.84266	0.0301796	1.48514	2.77147	0.0199224	1	0.0184242	0.0447453	0.104685	1	0.0690365	0.201325	0.000988282	78.166
F1M785	PDZ domain containing 2	Pdzd2	TYQESREANSSPGLGTPLKSPSLAKKDSLLS	EANS(0.448)S(0.552)PGLGT(0.997)PLKS(0.003)PSLAK	PDZ domain-containing protein 2 OS;PDZ domain-containing protein 2 OS	2	T	793	0.99703	2	F1M785;Q9QZR8	19.9366	17.0149	17.6176	21.7618	21.9762	21.8069	-2.92176	-2.31909	1.8252	0.214445	0.0450974	-7.5777	C	3.54	1.16026	1.03175	2.09076	1	-3.2452	-4.24808	0	1	-2.64253	0	1.84266	0.0301496	1.48514	2.77147	0.0199224	1	0.0184242	0.0447453	0.104685	1	0.0690365	0.201325	0.00765852	70.373
F1M785	PDZ domain containing 2	Pdzd2	SREANSSPGLGTPLKSPSLAKKDSLLSESEL	EANS(0.464)S(0.536)PGLGT(0.073)PLKS(0.919)PS(0.008)LAK	PDZ domain-containing protein 2 OS;PDZ domain-containing protein 2 OS	2	S	797	0.918641	2	F1M785;Q9QZR8	NaN	13.1175	NaN	23.3028	23.5639	23.1677	NaN	NaN	NaN	0.261044	-0.135181	NaN	NaN	AR	1.19835	-1.09823	0	1	NaN	0	NaN	1	0	NaN	0	1	NaN	0	0.861285	0.997777	0.28809	1.0949	0.117935	1	-0.0506053	-0.195887	0.000988282	78.166
F1M785	PDZ domain containing 2	Pdzd2	TSGLLHKQVTVARQASLPGSPQVLRNPLLRQ	QAS(1)LPGS(1)PQVLR	PDZ domain-containing protein 2 OS;PDZ domain-containing protein 2 OS	1;2	S	887	1	1	F1M785;Q9QZR8	20.3884	20.3768	NaN	20.5301	20.2145	20.1311	-0.0116081	NaN	0.1417	-0.315628	-0.399073	-1.00808	NaN	AR	-1.24455	-1.31866	0	0.914109	-0.0116081	0	0	1	NaN	0	0	1	0.0428524	0	0.337439	1	-0.256376	-0.603705	0.45891	0.797557	-0.371516	-0.810207	0.000116476	120.53
F1M785	PDZ domain containing 2	Pdzd2	TSGLLHKQVTVARQASLPGSPQVLRNPLLRQ	QAS(1)LPGS(1)PQVLR	PDZ domain-containing protein 2 OS;PDZ domain-containing protein 2 OS	1;2	S	887	1	2	F1M785;Q9QZR8	18.9234	NaN	NaN	19.3732	19.806	19.4934	NaN	NaN	0.4498	0.432873	0.120203	NaN	NaN	1.36585	AR TRH	AR TAL	0	1	NaN	0	0	0.878693	NaN	0	0	1	0.449778	0	0	0.827033	0.358582	0	0	1	0.120203	0	0.000116476	120.53
F1M785	PDZ domain containing 2	Pdzd2	LHKQVTVARQASLPGSPQVLRNPLLRQRRVR	QAS(1)LPGS(1)PQVLR	PDZ domain-containing protein 2 OS;PDZ domain-containing protein 2 OS	2	S	891	1	2	F1M785;Q9QZR8	18.9234	NaN	NaN	19.3732	19.806	19.4934	NaN	NaN	0.4498	0.432873	0.120203	NaN	NaN	1.36585	AR TRH	AR TAL	0	1	NaN	0	0	0.878797	NaN	0	0	1	0.449778	0	0	0.826894	0.358582	0	0	1	0.120203	0	0.0006307	113.69
F1M785	PDZ domain containing 2	Pdzd2	VAEQVHQPESLSQPVSPRTSEPESQGISKMK	EVHPDS(0.001)S(0.001)ET(0.001)PT(0.002)VAEQVHQPES(0.555)LS(0.45)QPVS(0.991)PR	PDZ domain-containing protein 2 OS;PDZ domain-containing protein 2 OS	2	S	1205	0.990711	2	F1M785;Q9QZR8	21.6016	NaN	NaN	21.4502	20.9915	21.484	NaN	NaN	-0.1514	-0.458757	0.0338058	NaN	NaN	AR	-1.37436	1.02371	0	1	NaN	0	0	0.878588	NaN	0	0	1	-0.151399	0	0.165868	1	-0.458756	-0.429149	0.0122496	1	0.012393	0.0285482	0.00536135	46.862
F1M785	PDZ domain containing 2	Pdzd2	SLRTSASDTSIRTFTSPLTSPKLLPEQGANS	TFT(0.009)S(0.989)PLT(0.811)S(0.192)PK	PDZ domain-containing protein 2 OS;PDZ domain-containing protein 2 OS	2	S	1894	0.988563	2	F1M785;Q9QZR8	20.3813	20.4107	NaN	19.9466	19.9838	20.1034	0.0293808	NaN	-0.4347	0.0371876	0.156824	1.02057	NaN	AR	1.02611	1.11483	0	1	0.0293808	0	0	0.878902	NaN	0	0	1	-0.588874	0	0.359521	1	0.267694	0.635022	0.409705	0.837675	0.28661	0.700906	0.00587457	90.913
F1M785	PDZ domain containing 2	Pdzd2	SASDTSIRTFTSPLTSPKLLPEQGANSRFHM	TFT(0.015)S(0.841)PLT(0.165)S(0.978)PK	PDZ domain-containing protein 2 OS;PDZ domain-containing protein 2 OS	2	S	1898	0.978016	2	F1M785;Q9QZR8	NaN	20.4107	NaN	19.9466	19.9673	20.1034	NaN	NaN	NaN	0.0207691	0.156824	NaN	NaN	AR	1.0145	1.11483	0	1	NaN	0	NaN	1	0	NaN	0	1	NaN	0	0.316191	1	0.287683	0.599678	0.409705	0.837915	0.28661	0.700906	0.00587457	87.667
F1M785	PDZ domain containing 2	Pdzd2	FSSHFGREGPSPHSPSHSPQDPQVPAMGGKL	EGPS(0.013)PHS(0.056)PS(0.946)HS(0.985)PQDPQVPAMGGK	PDZ domain-containing protein 2 OS;PDZ domain-containing protein 2 OS	2	S	2157	0.945704	2	F1M785;Q9QZR8	18.0691	20.4241	NaN	21.0693	20.8744	20.8553	2.35492	NaN	3.0002	-0.194937	-0.214052	C	C	8	AR	AR	0.545745	1	1.88513	1.15854	0	0.877336	NaN	0	1.41797	0.037905	2.53659	2.39663	0	0.826182	-0.201103	0	0	1	-0.220218	0	1.47271e-05	95.414
F1M785	PDZ domain containing 2	Pdzd2	SHFGREGPSPHSPSHSPQDPQVPAMGGKLSE	EGPS(0.013)PHS(0.056)PS(0.946)HS(0.985)PQDPQVPAMGGK	PDZ domain-containing protein 2 OS;PDZ domain-containing protein 2 OS	2	S	2159	0.984533	2	F1M785;Q9QZR8	18.0691	19.4718	NaN	21.0693	21.0187	20.8553	1.40268	NaN	3.0002	-0.0506687	-0.214052	C	C	8	AR	AR	0	1	0.932896	0	0	0.878275	NaN	0	1.41797	0.037929	2.53659	2.39663	0.0692408	1	-0.0568347	-0.146898	0	1	-0.220218	0	1.47271e-05	95.414
D3ZXY2	PDZ domain containing 8	Pdzd8	EAAGLPVDSETRDLDSEFEDLAGDVRVQTEL	DLDS(1)EFEDLAGDVR	PDZ domain containing 8 (Predicted) OS	1	S	495	1	1	D3ZXY2	19.0052	16.3449	16.4116	20.535	20.107	20.3277	-2.66036	-2.59361	1.5298	-0.428007	-0.207315	-6.32191	-6.04	2.88746	-1.34537	-1.15454	0.763752	1	-2.62437	-1.50085	1.95492	0.00275103	-3.06787	-3.48208	0.738078	0.167133	1.10976	1.35694	0.518999	1	-0.261352	-0.787559	0.0737128	1	-0.0456853	-0.141795	5.60641e-69	190.86
D3ZXY2	PDZ domain containing 8	Pdzd8	RVQTELKEETQPLSHSPKRTPTTLSIKPLGA	VQTELKEETQPLS(0.135)HS(0.865)PK	PDZ domain containing 8 (Predicted) OS	1	S	520	0.865497	1	D3ZXY2	19.9847	19.3789	NaN	20.3317	20.561	20.0577	-0.605778	NaN	0.347	0.229362	-0.273926	-1.5218	NaN	AR	1.17232	-1.20909	0	0.909653	-0.605777	0	0	0.962918	NaN	0	0	1	0.346992	0	0.350442	1	0.229362	0.667013	0.362978	0.87106	-0.273926	-0.71749	0.000265155	118.52
D3ZXY2	PDZ domain containing 8	Pdzd8	KRTPTTLSIKPLGAISPVLNRKLISGIHPPP	TPTTLSIKPLGAIS(1)PVLNR	PDZ domain containing 8 (Predicted) OS	1	S	537	1	1	D3ZXY2	20.8378	21.6734	NaN	21.4901	21.7613	21.6739	0.83556	NaN	0.6523	0.271221	0.183739	1.78455	NaN	AR	1.20683	1.13582	0	0.910542	0.83556	0	0	0.962792	NaN	0	0	1	0.559992	0	0.370227	1	0.255918	0.639802	0.285275	0.933637	0.16854	0.487431	9.90975e-06	123.08
D3ZXY2	PDZ domain containing 8	Pdzd8	PGTDLVEPSPKHTPNTSDNEGSDTEVCGPNS	HT(0.214)PNT(0.771)S(0.755)DNEGS(0.236)DT(0.023)EVCGPNS(0.001)PSKR	PDZ domain containing 8 (Predicted) OS	2;3	T	972	0.771002	2	D3ZXY2	19.0051	20.6907	15.2969	20.8152	19.8728	20.1503	1.68566	-3.7082	1.8101	-0.942404	-0.664848	3.21688	-13.07	3.51	-1.92173	-1.5854	0.718721	1	1.87437	1.45015	1.90261	0.00266563	-3.19803	-3.40354	1.24521	0.0502249	1.98035	2.19236	1.34268	0.799966	-0.885107	-2.03939	0.79424	0.490488	-1.12834	-1.43674	0.000881745	71.853
D3ZXY2	PDZ domain containing 8	Pdzd8	PGTDLVEPSPKHTPNTSDNEGSDTEVCGPNS	HT(0.214)PNT(0.771)S(0.755)DNEGS(0.236)DT(0.023)EVCGPNS(0.001)PSKR	PDZ domain containing 8 (Predicted) OS	2;3	T	972	0.771002	3	D3ZXY2	18.8444	21.4729	NaN	20.465	19.7021	20.7348	2.62855	NaN	1.6206	-0.76292	0.269764	6.18404	NaN	3.07503	-1.69692	AR	0	0.70044	2.62855	0	0	1	NaN	0	0.983749	0.0777576	1.94471	2.06657	0.804445	0.895479	-1.08698	-1.60194	0	0.956987	-0.0542927	0	0.000881745	71.853
D3ZXY2	PDZ domain containing 8	Pdzd8	GTDLVEPSPKHTPNTSDNEGSDTEVCGPNSP	HT(0.046)PNT(0.181)S(0.793)DNEGS(0.976)DT(0.005)EVCGPNS(0.417)PS(0.583)KR	PDZ domain containing 8 (Predicted) OS	2;3	S	973	0.793266	3	D3ZXY2	18.8444	21.4729	NaN	20.5576	20.6708	20.7348	2.62855	NaN	1.7132	0.113188	0.177189	6.18404	NaN	3.27887	1.08162	AR	0	1	2.62855	0	0	1	NaN	0	1.29209	0.0455946	1.90998	2.40874	0.0345367	1	-0.0490761	-0.0831142	0	0.894647	-0.0195661	0	0.000416656	71.853
D3ZXY2	PDZ domain containing 8	Pdzd8	EPSPKHTPNTSDNEGSDTEVCGPNSPSKRGN	HT(0.046)PNT(0.181)S(0.793)DNEGS(0.976)DT(0.005)EVCGPNS(0.417)PS(0.583)KR	PDZ domain containing 8 (Predicted) OS	2;3	S	978	0.975535	2	D3ZXY2	19.0051	20.6907	15.2969	20.9246	20.2109	20.1503	1.68566	-3.7082	1.9195	-0.713745	-0.774265	3.21688	-13.07	3.78	-1.64006	-1.71032	0.718721	1	1.87437	1.45015	1.90261	0.00266357	-3.19803	-3.40354	0.978942	0.0777524	2.10823	1.90053	0.952461	0.908123	-0.843435	-1.76627	0.663365	0.564908	-1.25623	-1.31105	0.000416656	71.853
D3ZXY2	PDZ domain containing 8	Pdzd8	EPSPKHTPNTSDNEGSDTEVCGPNSPSKRGN	HT(0.046)PNT(0.181)S(0.793)DNEGS(0.976)DT(0.005)EVCGPNS(0.417)PS(0.583)KR	PDZ domain containing 8 (Predicted) OS	2;3	S	978	0.975535	3	D3ZXY2	18.8444	21.4729	NaN	20.5576	20.6708	20.7348	2.62855	NaN	1.7132	0.113188	0.177189	6.18404	NaN	3.27887	1.08162	AR	0	1	2.62855	0	0	1	NaN	0	1.29209	0.0455726	1.90998	2.40874	0.0345367	1	-0.0490761	-0.0831142	0	0.894556	-0.0195661	0	0.000416656	71.853
M0R7T1	phosphatase and actin regulator 4	Phactr4	HTTPIGSVRSSSPILSEEEAEGSLRNLTPEE	S(0.343)S(0.481)S(0.176)PILS(1)EEEAEGSLR	Phosphatase and actin regulator OS	2	S	136	1	2	M0R7T1	18.2958	17.2593	15.928	21.3636	21.5596	21.6331	-1.03656	-2.36781	3.0678	0.195946	0.269476	-2.05133	-5.16157	8.38	1.14548	1.20537	0.295867	1	-1.22275	-0.668515	1.90737	0.00278935	-2.95778	-3.1531	1.58342	0.0316737	2.38092	2.61339	0.51321	1	0.280879	0.799133	0.360268	0.880268	0.225601	0.608874	7.55885e-12	156.67
D3ZYT8	phosphoinositide kinase, FYVE-type zinc finger containing	Pikfyve	DRSGSPMVPSYETSVSPQANRNYIRTETTED	SGSPMVPSYETSVS(1)PQANR	Phosphoinositide kinase, FYVE-type zinc finger-containing OS	1	S	341	0.999619	1	D3ZYT8	18.8289	20.1639	16.8202	19.9277	19.6616	19.7356	1.33501	-2.00864	1.0988	-0.266142	-0.192154	2.52277	-4.02403	2.14176	AR	-1.14247	0.763639	1	1.18921	1.45637	2.40159	0.00192575	-2.14338	-3.74103	0.770342	0.160818	0.95306	1.423	0	0.957326	-0.266143	0	0.115535	1	-0.192154	-0.288694	0.000246537	105.02
D3ZYT8	phosphoinositide kinase, FYVE-type zinc finger containing	Pikfyve	GHSEPSWFKDIKFDDSDTEQIAEEGDDNLAN	DIKFDDS(0.816)DT(0.184)EQIAEEGDDNLANSASPSK	Phosphoinositide kinase, FYVE-type zinc finger-containing OS	1;2	S	487	0.816318	1	D3ZYT8	18.1558	16.3871	15.6316	21.5645	21.5727	21.3447	-1.76869	-2.52417	3.4087	0.00811577	-0.219809	-3.40744	-5.75	10.62	1.00564	AR	0.575465	1	-2.40121	-1.22649	0.992866	0.0256296	-3.15669	-1.98417	1.56958	0.0314295	2.91653	2.64691	0.08277	1	-0.0626561	-0.168772	0	1	-0.360118	0	2.20754e-27	135.25
D3ZYT8	phosphoinositide kinase, FYVE-type zinc finger containing	Pikfyve	GHSEPSWFKDIKFDDSDTEQIAEEGDDNLAN	DIKFDDS(0.816)DT(0.184)EQIAEEGDDNLANSASPSK	Phosphoinositide kinase, FYVE-type zinc finger-containing OS	1;2	S	487	0.816318	2	D3ZYT8	NaN	NaN	NaN	21.5835	22.3506	NaN	NaN	NaN	NaN	0.767113	NaN	NaN	NaN	AR	AR	AR	NaN	1	0	NaN	NaN	1	0	NaN	0	1	NaN	0	0	0.860501	0.756308	0	0	1	NaN	0	2.20754e-27	135.25
D3ZYT8	phosphoinositide kinase, FYVE-type zinc finger containing	Pikfyve	SEPSWFKDIKFDDSDTEQIAEEGDDNLANSA	DIKFDDS(0.19)DT(0.81)EQIAEEGDDNLANSASPSK	Phosphoinositide kinase, FYVE-type zinc finger-containing OS	1;2	T	489	0.809893	1	D3ZYT8	18.8287	18.2366	15.6316	21.5228	21.4904	21.682	-0.59206	-3.19707	2.6941	-0.0323868	0.159229	-1.5074	-9.17	6.47	-1.0227	AR	0.148078	1	-0.984126	-0.382357	0.939244	0.029554	-3.59183	-2.07432	0.92089	0.0853233	2.51425	1.82804	0.311026	1	-0.235795	-0.567344	0	1	-0.0556634	0	2.20754e-27	135.25
D3ZYT8	phosphoinositide kinase, FYVE-type zinc finger containing	Pikfyve	SEPSWFKDIKFDDSDTEQIAEEGDDNLANSA	DIKFDDS(0.19)DT(0.81)EQIAEEGDDNLANSASPSK	Phosphoinositide kinase, FYVE-type zinc finger-containing OS	1;2	T	489	0.809893	2	D3ZYT8	NaN	NaN	NaN	21.5835	22.3506	NaN	NaN	NaN	NaN	0.767113	NaN	NaN	NaN	AR	AR	AR	NaN	1	0	NaN	NaN	1	0	NaN	0	1	NaN	0	0	0.930401	0.756308	0	0	0.939165	NaN	0	2.20754e-27	135.25
Q63433	protein kinase N1	Pkn1	LLRRLIPNAVATGSFSPNASPGSEIRSTGDI	LIPNAVAT(0.001)GS(0.032)FS(0.968)PNAS(0.886)PGS(0.114)EIR	Serine/threonine-protein kinase N1 OS	2	S	536	0.967556	2	Q63433	19.3145	18.7993	18.9344	21.0236	21.0584	21.0042	-0.515133	-0.380079	1.7091	0.0347672	-0.0194874	-1.42913	-1.30141	3.26957	1.02439	AR	0.133886	1	-0.515133	-0.361796	0.208936	0.69887	-0.380078	-0.506495	1.39204	0.0431061	1.65096	2.86267	0.14533	1	0.0835005	0.26639	0	0.917863	0.0387173	0	1.87661e-06	102.95
Q63433	protein kinase N1	Pkn1	VSNFDEEFTGEAPTLSPPRDARPLTAAEQAA	TDVSNFDEEFTGEAPTLS(1)PPR	Serine/threonine-protein kinase N1 OS	1	S	920	0.999999	1	Q63433	19.5393	19.4008	18.8944	20.7379	20.4089	21.446	-0.138508	-0.644855	1.1986	-0.328985	0.708113	-1.10077	-1.56358	C	AR TRH	AR TAL	0.0159536	1	-0.0392842	-0.0423988	1.06878	0.0702607	-0.475471	-1.47562	0	0.96192	1.31866	0	0	1	-0.328986	0	0	1	0.708113	0	9.59588e-21	157.57
A0A0G2K6J2	protein kinase N2	Pkn2	DFDLEPEAPPAPPRASSLGEIDDSSELRTII	AS(0.857)S(0.143)LGEIDDSSELR	Serine/threonine-protein kinase N2 OS;Serine/threonine-protein kinase N2 OS;Serine/threonine-protein kinase N2 OS	1	S	467	0.856764	1	A0A0G2K6J2;F1LPA4;O08874	16.5217	21.2367	NaN	21.2707	NaN	21.1613	4.71498	NaN	4.749	NaN	-0.109413	26.2634	NaN	26.89	NaN	AR TAL	0	0.807832	4.71498	0	0	1	NaN	0	0	1	4.74897	0	0	0.985293	NaN	0	0	1	-0.109412	0	0.000226169	128.95
A0A0G2K6J2	protein kinase N2	Pkn2	FDLEPEAPPAPPRASSLGEIDDSSELRTIIV	AS(0.051)S(0.949)LGEIDDSSELR	Serine/threonine-protein kinase N2 OS;Serine/threonine-protein kinase N2 OS;Serine/threonine-protein kinase N2 OS	1	S	468	0.948996	1	A0A0G2K6J2;F1LPA4;O08874	16.5217	21.2367	NaN	21.0257	21.0639	21.1369	4.71498	NaN	4.504	0.0381527	0.111134	26.2634	NaN	22.69	1.0268	1.08008	0	0.80803	3.49935	0	0	1	NaN	0	0.920828	0.0814362	3.39541	1.86309	0.0810241	1	-0.0485368	-0.154418	0.00398263	1	0.0040884	0.00952508	9.37611e-06	139.64
F1M2K6	plakophilin 4	Pkp4	NRAMRRVSSVPSRAQSPSYVTSTGVSPSRGS	AQS(1)PSYVTSTGVS(0.985)PS(0.015)R	Plakophilin 4 OS	2	S	220	0.999526	2	F1M2K6	19.195	19.8431	16.3274	22.8946	22.7715	NaN	0.648066	-2.86755	3.6996	-0.123163	NaN	1.56707	-7.3	12.99	-1.08912	AR	0.0277587	1	0.182856	0.0790973	3.43104	0.00416667	-3.00087	-6.62357	3.01648	0.0148723	3.55105	6.9854	0.0366798	1	0.0337305	0.0811856	0	1	NaN	0	8.3138e-05	140.47
F1M2K6	plakophilin 4	Pkp4	PSRAQSPSYVTSTGVSPSRGSLRTSLGSGFG	AQS(0.886)PS(0.111)Y(0.002)VTSTGVS(0.989)PS(0.01)R	Plakophilin 4 OS	2	S	230	0.989431	2	F1M2K6	19.195	19.8431	16.3274	22.8946	22.7715	NaN	0.648066	-2.86755	3.6996	-0.123163	NaN	1.56707	-7.3	12.99	-1.08912	AR	0.0277587	1	0.182856	0.0790973	3.43104	0.00412371	-3.00087	-6.62357	3.01648	0.0149519	3.55105	6.9854	0.0366798	1	0.0337305	0.0811856	0	1	NaN	0	8.3138e-05	140.47
F1M2K6	plakophilin 4	Pkp4	PSTYSSSTLPAQRAASPYSQRPASPTAVRRV	AAS(0.999)PY(0.001)S(0.017)QRPAS(0.859)PT(0.124)AVR	Plakophilin 4 OS	2	S	272	0.999356	2	F1M2K6	23.4655	23.6108	NaN	24.0118	24.2886	23.5297	0.145262	NaN	0.5463	0.276764	-0.48214	1.10593	NaN	AR	1.21147	-1.39681	0	1	0.145262	0	0	0.880999	NaN	0	0	1	0.49914	0	0.709988	0.998478	0.337844	1.0187	0.845964	0.601958	-0.37508	-1.16364	8.1519e-07	147.6
F1M2K6	plakophilin 4	Pkp4	NRLPHTGPADDGATRSPSIDSIQKDPREFAW	S(0.853)PS(0.147)IDSIQK	Plakophilin 4 OS	1;2	S	509	0.852839	2	F1M2K6	20.6402	21.6678	NaN	21.5982	21.2467	21.0891	1.02754	NaN	0.958	-0.35157	-0.509178	2.03855	NaN	AR	-1.27595	-1.42324	0	1	1.02754	0	0	0.881105	NaN	0	0	1	0.982433	0	0.404489	1	-0.429255	-0.75628	0.666197	0.637646	-0.523399	-1.11509	0.00258978	99.568
F1M2K6	plakophilin 4	Pkp4	LPHTGPADDGATRSPSIDSIQKDPREFAWRD	SPS(1)IDSIQK	Plakophilin 4 OS	1;2	S	511	0.999987	1	F1M2K6	NaN	19.6635	NaN	19.2907	18.8958	19.2683	NaN	NaN	NaN	-0.394903	-0.0223789	NaN	NaN	AR	-1.31485	-1.01563	0	0.913215	NaN	0	NaN	1	0	NaN	0	1	NaN	0	1.06189	0.904347	-0.579451	-1.62567	0.510598	0.87725	-0.138238	-0.622663	1.05152e-08	133.75
Q45QJ4	phospholipase C beta 3	Plcb3	GEEVGLEKTSLEPQKSLGEEGLNRGPNVLMP	TSLEPQKS(1)LGEEGLNR	1-phosphatidylinositol 4,5-bisphosphate phosphodiesterase OS;1-phosphatidylinositol 4,5-bisphosphate phosphodiesterase beta-3 OS	1	S	537	0.999983	1	Q45QJ4;Q99JE6	18.9471	20.2088	NaN	19.3541	20.3546	20.1836	1.26175	NaN	0.407	1.0005	0.829515	2.39786	NaN	AR	2.00069	1.77709	0	0.880805	1.26175	0	0	1	NaN	0	0	0.941561	0.495308	0	2.01816	0.535463	0.923314	2.66323	1.54993	0.27078	0.842581	2.14439	0.000162079	129.11
D3ZCI6	phospholipase C, beta 4	Plcb4	KNDKKGKANPAKANVTPQSSSELRPTTTAAL	ANVT(0.999)PQS(0.365)S(0.332)S(0.303)ELRPTTTAALGSGQEAK	Phosphoinositide phospholipase C OS;1-phosphatidylinositol 4,5-bisphosphate phosphodiesterase OS;1-phosphatidylinositol 4,5-bisphosphate phosphodiesterase OS;1-phosphatidylinositol 4,5-bisphosphate phosphodiesterase beta-4 OS	2;3	T	886	0.999321	3	D3ZCI6;F1LNK2;D4A8C5;Q9QW07	18.3366	19.7085	NaN	NaN	21.7585	21.8994	1.37193	NaN	NaN	NaN	NaN	2.58817	NaN	NaN	AR TRH	AR TAL	0.180379	1	1.37193	0.492737	0	1	NaN	0	0	0.859431	NaN	0	0	0.889166	NaN	0	0	0.94936	NaN	0	1.9042e-05	85.399
G3V9D1	phospholipase C, delta 1	Plcd1	GKKLGGLLPAGGENGSEATDVSDEDEAAEME	KLGGLLPAGGENGS(0.837)EAT(0.26)DVS(0.903)DEDEAAEMEDEAVR	Phosphoinositide phospholipase C OS	2	S	454	0.837232	2	G3V9D1	23.265	22.1866	19.376	23.0086	23.1239	22.538	-1.07841	-3.88899	-0.2564	0.115324	-0.470505	-2.11171	TAL	AR	1.08322	-1.38559	0	1	-1.07841	0	0	1	-3.75644	0	0	1	-0.303214	0	0.687016	1	0.162101	0.807976	1.15387	0.472269	-0.417472	-1.4811	5.96197e-05	64.273
G3V9D1	phospholipase C, delta 1	Plcd1	LGGLLPAGGENGSEATDVSDEDEAAEMEDEA	LGGLLPAGGENGS(0.062)EAT(0.97)DVS(0.968)DEDEAAEMEDEAVR	Phosphoinositide phospholipase C OS	1;2	T	457	0.970199	2	G3V9D1	21.2792	19.9662	19.7363	NaN	NaN	23.0878	-1.31303	-1.54291	NaN	NaN	NaN	-2.48463	-2.91382	C	NaN	AR TAL	0.43208	1	-1.19877	-0.931255	1.084	0.0306913	-1.05684	-1.79854	0	1	NaN	0	NaN	1	0	NaN	0	0.946518	NaN	0	1.99295e-17	84.097
G3V9D1	phospholipase C, delta 1	Plcd1	LLPAGGENGSEATDVSDEDEAAEMEDEAVRS	LGGLLPAGGENGS(0.054)EAT(0.947)DVS(1)DEDEAAEMEDEAVR	Phosphoinositide phospholipase C OS	1;2	S	460	0.999791	2	G3V9D1	23.265	21.81	19.376	22.9547	23.1239	22.538	-1.45497	-3.88899	-0.3103	0.169155	-0.416674	TRH	TAL	AR	1.1244	-1.33485	0	1	-1.84266	0	0	1	-3.75644	0	0	1	-0.318435	0	0.968439	1	0.177322	0.954537	1.39332	0.420661	-0.402251	-1.58082	1.99295e-17	88.027
A0A0G2K4N6	phospholipase C-like 1	Plcl1	GKKLPSESDLLEGEVTDEDEEAEMSRRVSGD	KLPSESDLLEGEVT(1)DEDEEAEMSR	Phosphoinositide phospholipase C OS;Phosphoinositide phospholipase C OS;Inactive phospholipase C-like protein 1 OS	1	T	458	0.999858	1	A0A0G2K4N6;F1LP62;Q62688	17.3787	19.8286	15.5899	22.8973	22.9046	22.899	2.44991	-1.78879	5.5186	0.00724792	0.00165939	5.46382	C	45.84	1.00504	1.00115	0.0844883	1	0.769228	0.236171	0	1	-3.46948	0	1.26219	0.0437753	3.64018	2.33688	0.384242	1	0.203814	0.614524	0.511931	0.79532	0.289718	0.804939	9.08734e-10	103.35
D3ZA21	pleckstrin homology and RhoGEF domain containing G3	Plekhg3	RRPSDRSPTSVEKRMSFESVSSMPEESSEQV	RMS(0.962)FES(0.649)VS(0.308)S(0.08)MPEESSEQVETDPEPR	Pleckstrin homology and RhoGEF domain-containing G3 OS	2;3	S	636	0.962215	2	D3ZA21	18.268	NaN	15.1047	21.4684	21.1172	21.2199	NaN	-3.16333	3.2004	-0.351242	-0.24855	C	C	9.19	-1.27566	-1.18801	0	0.758444	NaN	0	0	0.907752	-3.94967	0	1.22074	0.0484643	2.51589	2.35511	1.21495	0.903933	-0.431464	-1.54577	0.664562	0.702711	-0.309793	-0.995169	0.00117181	61.186
Q6J4I0	protein phosphatase 1, regulatory (inhibitor) subunit 1B	Ppp1r1b	ESHLQTISNLSENQASEEEDELGELRELGYP	IAESHLQTISNLSENQAS(1)EEEDELGELR	Protein phosphatase 1 regulatory subunit 1B OS	1	S	102	0.999975	1	Q6J4I0	21.7552	20.8774	19.6899	25.2371	25.0601	25.0777	-0.877819	-2.06532	3.4819	-0.177021	-0.159351	-1.8376	-4.19	11.17	-1.13055	-1.11678	0.265261	1	-1.07998	-0.608449	1.40479	0.00763077	-2.65493	-2.50814	1.52535	0.0330551	2.80775	2.71679	0.810831	1	-0.267147	-1.02988	1.02964	0.711583	-0.175961	-0.950823	4.51298e-19	110.78
A0A0H2UHA0	protein phosphatase 1, regulatory (inhibitor) subunit 2	Ppp1r2	DTPYHNMIGDDEDVCSDSEGNEVMTPEILAK	IDEPDT(0.007)PY(0.014)HNMIGDDEDVCS(0.982)DS(0.991)EGNEVMT(0.005)PEILAK	Protein phosphatase inhibitor 2 OS;Protein phosphatase inhibitor 2 OS	1;2	S	47	0.982001	1	A0A0H2UHA0;P50411	19.8797	18.7012	17.2994	25.7199	25.306	24.7778	-1.17853	-2.58031	5.8402	-0.413874	-0.942066	-2.26346	-5.98068	57.29	AR	-1.92128	0.225073	1	-1.09208	-0.561468	2.45862	0.00167222	-2.65276	-4.345	3.09674	0.0111111	5.92662	11.2815	0	1	-0.413873	0	0.691322	0.564856	-0.942064	-1.55515	4.6321e-60	135.03
A0A0H2UHA0	protein phosphatase 1, regulatory (inhibitor) subunit 2	Ppp1r2	DTPYHNMIGDDEDVCSDSEGNEVMTPEILAK	IDEPDT(0.007)PY(0.014)HNMIGDDEDVCS(0.982)DS(0.991)EGNEVMT(0.005)PEILAK	Protein phosphatase inhibitor 2 OS;Protein phosphatase inhibitor 2 OS	1;2	S	47	0.982001	2	A0A0H2UHA0;P50411	24.5268	24.9378	23.0361	24.0374	24.2066	24.118	0.411003	-1.49069	-0.4894	0.169254	0.0805626	1.32961	TAL	AR	1.12448	1.05743	0	0.796933	0.411003	0	0	0.821593	-1.53209	0	0	0.967636	-0.489377	0	0.567134	1	0.278464	0.907466	0.588539	0.93823	0.0805607	0.531917	4.6321e-60	135.03
A0A0H2UHA0	protein phosphatase 1, regulatory (inhibitor) subunit 2	Ppp1r2	PYHNMIGDDEDVCSDSEGNEVMTPEILAKKL	IDEPDT(0.007)PY(0.014)HNMIGDDEDVCS(0.982)DS(0.991)EGNEVMT(0.005)PEILAK	Protein phosphatase inhibitor 2 OS;Protein phosphatase inhibitor 2 OS	1;2	S	49	0.991387	2	A0A0H2UHA0;P50411	24.5268	24.9378	23.0361	24.0374	24.2066	24.118	0.411003	-1.49069	-0.4894	0.169254	0.0805626	1.32961	TAL	AR	1.12448	1.05743	0	0.797221	0.411003	0	0	0.821684	-1.53209	0	0	0.967527	-0.489377	0	0.567134	1	0.278464	0.907466	0.588539	0.938034	0.0805607	0.531917	5.95482e-33	104.5
A0A0H2UHA0	protein phosphatase 1, regulatory (inhibitor) subunit 2	Ppp1r2	AAEGSEPKFRTREQESSGEEDNDLSPEEREK	EQES(1)S(1)GEEDNDLSPEER	Protein phosphatase inhibitor 2 OS;Protein phosphatase inhibitor 2 OS	1;2;3	S	81	1	2	A0A0H2UHA0;P50411	20.452	18.5472	20.6931	24.4514	24.5789	24.356	-1.90487	0.241028	3.9994	0.127441	-0.095396	-3.74475	1.18183	15.99	1.09235	-1.06836	0.296139	1	-1.70038	-0.679447	0.0868665	0.951523	-0.293172	-0.221381	1.31216	0.0416018	3.18448	2.28859	0.404052	1	0.388911	0.742168	0.224971	0.945129	0.236443	0.452817	3.71801e-116	208.98
A0A0H2UHA0	protein phosphatase 1, regulatory (inhibitor) subunit 2	Ppp1r2	AAEGSEPKFRTREQESSGEEDNDLSPEEREK	EQES(1)S(1)GEEDNDLSPEER	Protein phosphatase inhibitor 2 OS;Protein phosphatase inhibitor 2 OS	1;2;3	S	81	1	3	A0A0H2UHA0;P50411	19.5912	22.8104	NaN	22.1218	22.314	22.4792	3.21917	NaN	2.5306	0.192125	0.357323	C	C	5.77812	1.14245	1.28105	0	1	2.74419	0	0	1	NaN	0	0.89471	0.0978067	1.96117	1.62199	0.226853	1	0.224631	0.450878	0.407587	0.822176	0.414154	0.755342	3.71801e-116	208.98
A0A0H2UHA0	protein phosphatase 1, regulatory (inhibitor) subunit 2	Ppp1r2	AEGSEPKFRTREQESSGEEDNDLSPEEREKK	EQES(1)S(1)GEEDNDLSPEER	Protein phosphatase inhibitor 2 OS;Protein phosphatase inhibitor 2 OS	1;2;3	S	82	1	1	A0A0H2UHA0;P50411	21.149	18.7559	18.1714	22.2394	21.8659	21.8613	-2.39314	-2.97758	1.0904	-0.373575	-0.378143	-5.25	-7.88	2.12933	AR	-1.29967	0.64993	1	-2.56234	-1.28785	3.41686	0.0040404	-3.00065	-5.7616	0.906978	0.119314	0.90822	1.53547	0	1	-0.307741	0	0.698532	0.731028	-0.248858	-0.926135	3.71801e-116	208.98
A0A0H2UHA0	protein phosphatase 1, regulatory (inhibitor) subunit 2	Ppp1r2	AEGSEPKFRTREQESSGEEDNDLSPEEREKK	EQES(1)S(1)GEEDNDLSPEER	Protein phosphatase inhibitor 2 OS;Protein phosphatase inhibitor 2 OS	1;2;3	S	82	1	2	A0A0H2UHA0;P50411	20.452	18.5472	20.6931	24.4514	24.5789	24.356	-1.90487	0.241028	3.9994	0.127441	-0.095396	-3.74475	1.18183	15.99	1.09235	-1.06836	0.296139	1	-1.70038	-0.679447	0.0868665	0.951741	-0.293172	-0.221381	1.31216	0.0415786	3.18448	2.28859	0.404052	1	0.388911	0.742168	0.224971	0.945329	0.236443	0.452817	3.71801e-116	208.98
A0A0H2UHA0	protein phosphatase 1, regulatory (inhibitor) subunit 2	Ppp1r2	RTREQESSGEEDNDLSPEEREKKRQFEMKRK	T(0.017)REQES(0.984)S(0.999)GEEDNDLS(1)PEEREK	Protein phosphatase inhibitor 2 OS;Protein phosphatase inhibitor 2 OS	3	S	90	1	3	A0A0H2UHA0;P50411	19.5912	22.8104	NaN	22.1218	22.314	22.4792	3.21917	NaN	2.5306	0.192125	0.357323	C	C	5.77812	1.14245	1.28105	0	1	2.74419	0	0	1	NaN	0	0.89471	0.0978067	1.96117	1.62199	0.226853	1	0.224631	0.450878	0.407587	0.822176	0.414154	0.755342	1.82752e-05	109.54
A0A0H2UHA0	protein phosphatase 1, regulatory (inhibitor) subunit 2	Ppp1r2	LISKDLHDDDEDEEMSETADADSMNIEESNQ	DLHDDDEDEEMS(0.993)ET(0.007)ADADSMNIEESNQGSTAGDHLQHK	Protein phosphatase inhibitor 2 OS;Protein phosphatase inhibitor 2 OS	1	S	135	0.993291	1	A0A0H2UHA0;P50411	22.7035	23.3568	18.5361	24.9765	NaN	24.8978	0.653223	-4.16744	2.273	NaN	-0.0786743	1.57268	C	4.83327	AR	-1.05605	0.218449	1	-1.25806	-0.528794	0	0.954577	-4.5488	0	1.48132	0.0379227	1.89519	2.40638	0	1	NaN	0	0.121556	1	-0.0502963	-0.197607	1.50257e-74	134.11
O35274	protein phosphatase 1, regulatory subunit 9B	Ppp1r9b	RASDRGVRLSLPRASSLNENVDHSALLKLGT	AS(0.025)S(0.975)LNENVDHSALLK	Neurabin-2 OS	1	S	100	0.974992	1	O35274	21.0266	21.4024	NaN	21.2959	21.1773	21.5372	0.375828	NaN	0.2693	-0.118586	0.241297	1.29758	NaN	AR	-1.08567	1.18205	0	0.868324	0.375828	0	0	1	NaN	0	0	1	0.157204	0	0.0193133	1	0.0152731	0.0414338	0.486506	0.793638	0.329983	0.818262	0.000551786	100.04
Q99MC0	protein phosphatase 1, regulatory (inhibitor) subunit 14A	Ppp1r14a	QPGFPQPSPSDDPSLSPRQDPAHTAPP____	QPGFPQPSPSDDPSLS(1)PR	Protein phosphatase 1 regulatory subunit 14A OS	1	S	136	0.999533	1	Q99MC0	20.0442	20.8216	17.7227	NaN	NaN	22.0574	0.777416	-2.32148	NaN	NaN	NaN	1.71406	-4.99845	C	NaN	NaN	0.180365	1	-0.704367	-0.437969	2.55887	0.00142492	-2.73634	-4.14267	0	0.954684	NaN	0	NaN	1	0	NaN	0	1	NaN	0	8.67294e-05	119.76
D3ZG37	protein phosphatase 6, regulatory subunit 1	Ppp6r1	PLAETNKKNTVDLVNTHHLHSSSDDEDDRLK	NTVDLVNT(0.979)HHLHS(0.34)S(0.34)S(0.34)DDEDDRLK	Protein phosphatase 6, regulatory subunit 1 OS;Protein phosphatase 6, regulatory subunit 1 OS	1;2;3	T	524	0.978642	2	D3ZG37;A0A0G2JTK4	19.5752	20.7819	15.6544	22.2527	22.2592	21.9468	1.20667	-3.9208	2.6775	0.00655746	-0.305855	C	-15.15	6.39746	1.00456	-1.23615	0	1	0.709712	0	3.12569	0.00268456	-4.35928	-5.50069	1.667	0.0310143	2.18283	2.70291	0.163417	1	0.127525	0.320492	0.45721	0.836884	-0.259552	-0.738898	6.18016e-05	86.258
D3ZG37	protein phosphatase 6, regulatory subunit 1	Ppp6r1	PLAETNKKNTVDLVNTHHLHSSSDDEDDRLK	NTVDLVNT(0.979)HHLHS(0.34)S(0.34)S(0.34)DDEDDRLK	Protein phosphatase 6, regulatory subunit 1 OS;Protein phosphatase 6, regulatory subunit 1 OS	1;2;3	T	524	0.978642	3	D3ZG37;A0A0G2JTK4	17.3478	20.3915	NaN	21.8148	22.115	21.544	3.04369	NaN	4.467	0.300184	-0.27087	8.24597	NaN	22.12	1.2313	-1.20654	1.17258	1	3.09957	2.57771	0	1	NaN	0	3.24355	0.00842553	4.52194	6.61842	0.277184	1	0.351047	0.567829	0.296677	0.898025	-0.307779	-0.576129	6.18016e-05	86.258
D3ZG37	protein phosphatase 6, regulatory subunit 1	Ppp6r1	NKKNTVDLVNTHHLHSSSDDEDDRLKEFNFP	NT(0.001)VDLVNT(0.003)HHLHS(0.999)S(0.999)S(0.999)DDEDDR	Protein phosphatase 6, regulatory subunit 1 OS;Protein phosphatase 6, regulatory subunit 1 OS	2;3	S	529	0.998583	2	D3ZG37;A0A0G2JTK4	19.6776	21.8485	15.9711	NaN	22.3457	21.9833	2.17082	-3.70651	NaN	NaN	NaN	4.50279	-13.0548	C	NaN	AR TAL	0.653141	1	1.84648	1.33918	2.89031	0.00180556	-4.0149	-4.97341	0	0.932003	NaN	0	0	1	NaN	0	0	1	NaN	0	2.9305e-07	106.75
D3ZG37	protein phosphatase 6, regulatory subunit 1	Ppp6r1	NKKNTVDLVNTHHLHSSSDDEDDRLKEFNFP	NT(0.001)VDLVNT(0.003)HHLHS(0.999)S(0.999)S(0.999)DDEDDR	Protein phosphatase 6, regulatory subunit 1 OS;Protein phosphatase 6, regulatory subunit 1 OS	2;3	S	529	0.998583	3	D3ZG37;A0A0G2JTK4	22.6137	24.592	18.8557	25.8733	25.5385	25.2537	1.97835	-3.758	3.2596	-0.334764	-0.6196	3.94042	-13.53	9.58	-1.26117	-1.53645	0.476985	1	1.48848	1.02351	2.77207	0.00167391	-4.09819	-4.75835	1.98	0.0326778	2.70985	3.23119	0.377765	1	-0.230251	-0.630087	1.49502	0.343449	-0.507834	-1.79663	2.9305e-07	106.75
D3ZG37	protein phosphatase 6, regulatory subunit 1	Ppp6r1	KKNTVDLVNTHHLHSSSDDEDDRLKEFNFPE	NT(0.001)VDLVNT(0.003)HHLHS(0.999)S(0.999)S(0.999)DDEDDR	Protein phosphatase 6, regulatory subunit 1 OS;Protein phosphatase 6, regulatory subunit 1 OS	2;3	S	530	0.998768	2	D3ZG37;A0A0G2JTK4	19.6776	21.8485	15.9711	NaN	22.3457	21.9833	2.17082	-3.70651	NaN	NaN	NaN	4.50279	-13.0548	C	NaN	AR TAL	0.653141	1	1.84648	1.33918	2.89031	0.00181185	-4.0149	-4.97341	0	0.931902	NaN	0	0	1	NaN	0	0	1	NaN	0	1.71406e-12	121.26
D3ZG37	protein phosphatase 6, regulatory subunit 1	Ppp6r1	KKNTVDLVNTHHLHSSSDDEDDRLKEFNFPE	NT(0.001)VDLVNT(0.003)HHLHS(0.999)S(0.999)S(0.999)DDEDDR	Protein phosphatase 6, regulatory subunit 1 OS;Protein phosphatase 6, regulatory subunit 1 OS	2;3	S	530	0.998768	3	D3ZG37;A0A0G2JTK4	22.6137	24.592	18.8557	25.8733	25.5385	25.2537	1.97835	-3.758	3.2596	-0.334764	-0.6196	3.94042	-13.53	9.58	-1.26117	-1.53645	0.476985	1	1.48848	1.02351	2.77207	0.00167847	-4.09819	-4.75835	1.98	0.0327463	2.70985	3.23119	0.377765	1	-0.230251	-0.630087	1.49502	0.343981	-0.507834	-1.79663	1.71406e-12	121.26
D3ZG37	protein phosphatase 6, regulatory subunit 1	Ppp6r1	KNTVDLVNTHHLHSSSDDEDDRLKEFNFPEE	NTVDLVNT(0.077)HHLHS(0.939)S(0.984)S(1)DDEDDRLK	Protein phosphatase 6, regulatory subunit 1 OS;Protein phosphatase 6, regulatory subunit 1 OS	1;2;3	S	531	0.999775	2	D3ZG37;A0A0G2JTK4	19.7092	21.9072	16.0813	22.2527	22.4549	22.0855	2.19802	-3.62783	2.5435	0.202259	-0.167149	4.58849	-12.36	5.83002	1.1505	-1.12284	0.64984	1	1.76805	1.32939	3.01438	0.00183486	-4.09697	-5.23094	1.61215	0.0316426	2.11585	2.61721	0.267406	1	0.192759	0.489958	0.269275	0.947062	-0.145458	-0.450701	1.71406e-12	121.26
D3ZG37	protein phosphatase 6, regulatory subunit 1	Ppp6r1	KNTVDLVNTHHLHSSSDDEDDRLKEFNFPEE	NTVDLVNT(0.077)HHLHS(0.939)S(0.984)S(1)DDEDDRLK	Protein phosphatase 6, regulatory subunit 1 OS;Protein phosphatase 6, regulatory subunit 1 OS	1;2;3	S	531	0.999775	3	D3ZG37;A0A0G2JTK4	18.5107	22.8885	17.2046	26.699	26.4409	26.194	4.37782	-1.30613	8.1883	-0.258141	-0.505001	20.79	-2.47277	291.69	-1.19594	-1.41912	0.316805	1	2.77238	0.752923	0.595074	0.126635	-2.90739	-1.23358	1.85927	0.0333159	6.57969	3.2677	0.538535	1	-0.266893	-0.809524	1.44942	0.355876	-0.507339	-1.76261	1.71406e-12	121.26
D3ZG37	protein phosphatase 6, regulatory subunit 1	Ppp6r1	PVSKEADISSIQILSSPPAHDSPQLRSQDPT	EADIS(0.002)S(0.001)IQILS(0.019)S(0.979)PPAHDS(0.999)PQLR	Protein phosphatase 6, regulatory subunit 1 OS;Protein phosphatase 6, regulatory subunit 1 OS	1;2	S	740	0.978868	2	D3ZG37;A0A0G2JTK4	20.3296	20.9089	NaN	20.6348	20.5007	20.6909	0.579296	NaN	0.3052	-0.134087	0.0561752	1.49412	NaN	AR	-1.0974	1.03971	0	0.714241	0.579296	0	0	0.833276	NaN	0	0	0.932204	0.298599	0	0.0663027	1	-0.0344613	-0.122558	0.00996849	1	0.00962687	0.0228107	2.29992e-05	94.057
D3ZG37	protein phosphatase 6, regulatory subunit 1	Ppp6r1	DISSIQILSSPPAHDSPQLRSQDPTHPSAPQ	EADIS(0.014)S(0.016)IQILS(0.178)S(0.793)PPAHDS(1)PQLR	Protein phosphatase 6, regulatory subunit 1 OS;Protein phosphatase 6, regulatory subunit 1 OS	1;2	S	746	0.999587	2	D3ZG37;A0A0G2JTK4	20.3296	20.9089	NaN	20.6348	20.655	20.6909	0.579296	NaN	0.3052	0.0202332	0.0561752	1.49412	NaN	AR	1.01412	1.03971	0	0.714084	0.579296	0	0	0.83337	NaN	0	0	0.932103	0.298599	0	0.19926	1	0.121867	0.359328	0.00996849	1	0.00962687	0.0228107	2.35718e-05	94.057
D3ZG37	protein phosphatase 6, regulatory subunit 1	Ppp6r1	DFKAHQSPQTMEGKKSPEHLGLPQNQSAQAL	KS(0.998)PEHLGLPQNQS(0.002)AQALEMPNGSTPGGPITSGSQ	Protein phosphatase 6, regulatory subunit 1 OS;Protein phosphatase 6, regulatory subunit 1 OS	1	S	827	0.998203	1	D3ZG37;A0A0G2JTK4	21.9248	20.8819	19.7615	23.5653	23.716	23.4263	-1.04294	-2.16328	1.6405	0.150688	-0.139071	-2.06042	-4.48	3.11774	1.1101	-1.1012	0.296843	1	-1.51187	-0.719562	2.15469	0.00190847	-2.70641	-4.2883	0.143085	1	0.469385	0.356471	0.383692	1	0.837287	0.80598	0.239821	0.925983	0.558642	0.540463	3.73284e-18	91.856
D3ZBT9	protein phosphatase 6, regulatory subunit 3	Ppp6r3	SLGEANKRNTADLVTTCHIHSSSDDEIDFKD	NTADLVT(0.108)T(0.912)CHIHS(0.887)S(0.887)S(0.204)DDEIDFK	Protein phosphatase 6, regulatory subunit 3 OS;Protein phosphatase 6, regulatory subunit 3 OS	3	T	518	0.912374	3	D3ZBT9;F1MAH5	18.9012	15.6813	16.6502	24.1397	24.3053	24.2624	-3.2199	-2.25101	5.2385	0.165569	0.122658	C	-4.76	C	1.12161	1.08874	0	0.685129	-4.18539	0	1.31895	0.00893433	-3.24871	-2.30179	1.02642	0.0621472	4.27301	2.07973	0.186362	1	0.165568	0.399488	0.353848	0.935855	0.122656	0.53507	9.9163e-09	112.74
D3ZBT9	protein phosphatase 6, regulatory subunit 3	Ppp6r3	NKRNTADLVTTCHIHSSSDDEIDFKDTGFSQ	NTADLVT(0.006)T(0.006)CHIHS(0.996)S(0.996)S(0.996)DDEIDFK	Protein phosphatase 6, regulatory subunit 3 OS;Protein phosphatase 6, regulatory subunit 3 OS	2;3	S	523	0.995994	2	D3ZBT9;F1MAH5	17.4982	23.0087	14.9211	23.0147	22.8779	22.8102	5.51053	-2.57703	5.5165	-0.136845	-0.204582	45.5864	-5.97	45.78	-1.0995	-1.15235	0	0.750119	5.47687	0	0	0.911562	-2.6107	0	5.51554	0	5.51464	16.1057	0.355637	1	-0.236233	-0.617843	0.407907	0.857573	-0.235089	-0.66352	4.50106e-12	124.98
D3ZBT9	protein phosphatase 6, regulatory subunit 3	Ppp6r3	KRNTADLVTTCHIHSSSDDEIDFKDTGFSQD	NTADLVT(0.006)T(0.006)CHIHS(0.996)S(0.996)S(0.996)DDEIDFK	Protein phosphatase 6, regulatory subunit 3 OS;Protein phosphatase 6, regulatory subunit 3 OS	2;3	S	524	0.995994	2	D3ZBT9;F1MAH5	17.6534	23.0087	14.9211	23.0147	22.7764	22.8102	5.3553	-2.73226	5.3613	-0.238306	-0.204582	C	C	41.11	AR	-1.15235	0	0.748497	4.30109	0	0	0.910663	-3.78647	0	1.96281	0.0333208	4.33887	3.35439	0.309352	1	-0.270054	-0.592036	0.407907	0.857808	-0.235089	-0.66352	4.50106e-12	124.98
D3ZBT9	protein phosphatase 6, regulatory subunit 3	Ppp6r3	RNTADLVTTCHIHSSSDDEIDFKDTGFSQDS	NTADLVT(0.006)T(0.006)CHIHS(0.996)S(0.996)S(0.996)DDEIDFK	Protein phosphatase 6, regulatory subunit 3 OS;Protein phosphatase 6, regulatory subunit 3 OS	2;3	S	525	0.995994	2	D3ZBT9;F1MAH5	17.6534	23.0087	14.9211	23.2519	22.3829	22.8102	5.3553	-2.73226	5.5985	-0.86894	-0.441715	C	C	48.45	AR	-1.35822	0	0.748411	4.30109	0	0	0.911675	-3.78647	0	1.60106	0.0298988	4.4462	2.95148	0	0.851671	-0.770893	0	0.577019	0.736889	-0.342427	-0.91857	4.50106e-12	124.98
D3ZBT9	protein phosphatase 6, regulatory subunit 3	Ppp6r3	RNTADLVTTCHIHSSSDDEIDFKDTGFSQDS	NTADLVT(0.006)T(0.006)CHIHS(0.996)S(0.996)S(0.996)DDEIDFK	Protein phosphatase 6, regulatory subunit 3 OS;Protein phosphatase 6, regulatory subunit 3 OS	2;3	S	525	0.995994	3	D3ZBT9;F1MAH5	NaN	22.2769	NaN	24.5811	24.828	24.3171	NaN	NaN	NaN	0.246895	-0.264071	TRH	NaN	AR	AR	-1.20086	0	1	NaN	0	NaN	1	0	NaN	0	1	NaN	0	0	0.876648	0.246894	0	0.513051	0.758721	-0.395029	-0.937039	4.50106e-12	124.98
D3ZW14	phosphatidylinositol-3,4,5-trisphosphate-dependent Rac exchange factor 2	Prex2	PKLERKTTEYVIPTDSDNEKGERNSKRVCFN	TTEY(0.001)VIPT(0.059)DS(0.94)DNEKGER	DEP domain containing 2 (Predicted) OS;Phosphatidylinositol-3,4,5-trisphosphate-dependent Rac exchange factor 2 OS	1	S	826	0.939999	1	D3ZW14;A0A0G2KA11	20.8175	19.5727	NaN	19.5753	20.4144	20.2763	-1.24475	NaN	-1.2422	0.839134	0.701004	-2.36977	NaN	-2.36559	AR TRH	AR TAL	0	0.809131	-1.24475	0	0	0.950155	NaN	0	0	1	-1.24214	0	0	0.982581	0.916595	0	0	1	0.603138	0	0.00269931	78.354
P54645	protein kinase AMP-activated catalytic subunit alpha 1	Prkaa1	LLDFRSIDDEITEAKSGTATPQRSGSISNYR	SIDDEITEAKS(0.996)GT(0.115)AT(0.889)PQR	5'-AMP-activated protein kinase catalytic subunit alpha-1 OS	2	S	486	0.99563	2	P54645	20.684	16.9644	18.0924	21.1722	21.2709	21.2871	-3.71958	-2.59166	0.4882	0.0987377	0.114958	-13.1736	-6.03	1.40269	1.07084	1.08294	0.391175	1	-2.22035	-0.923626	2.41587	0.00196354	-2.53791	-4.86503	0.569035	0.327936	0.572624	1.04612	0.132782	1	0.0604558	0.222634	0.00598986	1	0.00358105	0.0119325	6.40606e-92	197.1
P54645	protein kinase AMP-activated catalytic subunit alpha 1	Prkaa1	DFRSIDDEITEAKSGTATPQRSGSISNYRSC	SIDDEIT(0.009)EAKS(0.115)GT(0.938)AT(0.938)PQR	5'-AMP-activated protein kinase catalytic subunit alpha-1 OS	2	T	488	0.938349	2	P54645	21.6691	NaN	NaN	21.8038	21.7349	21.9767	NaN	NaN	0.1347	-0.0688305	0.172895	NaN	NaN	AR	-1.04887	AR	0	0.990375	NaN	0	0	1	NaN	0	0	1	0.360524	0	0.395748	1	-0.294672	-0.731862	0	0.943951	-0.0529455	0	0.00172062	129.36
P54645	protein kinase AMP-activated catalytic subunit alpha 1	Prkaa1	EAQGKPSEVSLTSSVTSLDSSPVDVAPRPGS	SDSDAEAQGKPS(0.007)EVS(0.006)LT(0.004)S(0.056)S(0.127)VT(0.848)S(0.927)LDS(0.017)S(0.008)PVDVAPR	5'-AMP-activated protein kinase catalytic subunit alpha-1 OS	2;3	T	526	0.848061	2	P54645	NaN	22.0341	20.6912	NaN	23.0118	22.9246	NaN	NaN	NaN	NaN	NaN	NaN	NaN	NaN	AR TRH	AR TAL	0	0.989483	NaN	0	0	1	NaN	0	NaN	1	0	NaN	0	0.921985	NaN	0	0	0.944053	NaN	0	2.51122e-15	93.406
P54645	protein kinase AMP-activated catalytic subunit alpha 1	Prkaa1	AQGKPSEVSLTSSVTSLDSSPVDVAPRPGSH	SDSDAEAQGKPS(0.007)EVS(0.006)LT(0.004)S(0.056)S(0.127)VT(0.848)S(0.927)LDS(0.017)S(0.008)PVDVAPR	5'-AMP-activated protein kinase catalytic subunit alpha-1 OS	2;3	S	527	0.926942	2	P54645	NaN	22.0341	20.6912	23.0317	22.9906	22.9246	NaN	NaN	NaN	-0.0410614	-0.1071	NaN	NaN	AR	-1.02887	-1.07706	0	1	NaN	0	0	1	NaN	0	0	1	NaN	0	0.0224907	1	-0.0269667	-0.0547688	0.066536	1	-0.0777289	-0.1558	2.51122e-15	93.406
P54645	protein kinase AMP-activated catalytic subunit alpha 1	Prkaa1	AQGKPSEVSLTSSVTSLDSSPVDVAPRPGSH	SDSDAEAQGKPS(0.007)EVS(0.006)LT(0.004)S(0.056)S(0.127)VT(0.848)S(0.927)LDS(0.017)S(0.008)PVDVAPR	5'-AMP-activated protein kinase catalytic subunit alpha-1 OS	2;3	S	527	0.926942	3	P54645	19.4782	21.2827	18.2334	22.7716	22.9371	22.7485	1.80447	-1.24478	3.2934	0.165428	-0.0231323	3.49301	-2.36982	C	1.1215	AR TAL	0.196668	1	1.17867	0.502751	0.328394	0.402888	-1.87058	-0.790875	0	0.8865	2.66766	0	0	0.878438	0.165428	0	0	0.886006	-0.117931	0	2.51122e-15	93.406
P80386	protein kinase AMP-activated non-catalytic subunit beta 1	Prkab1	LSGSFNNWSKLPLTRSQNNFVAILDLPEGEH	S(1)QNNFVAILDLPEGEHQYK	5'-AMP-activated protein kinase subunit beta-1 OS	1	S	108	1	1	P80386	22.0376	22.1464	NaN	22.3616	22.2911	22.1317	0.108728	NaN	0.324	-0.0704765	-0.229889	1.07828	NaN	AR	-1.05006	-1.17274	0	0.891579	0.108728	0	0	1	NaN	0	0	0.947556	0.330467	0	0.0591353	1	-0.035152	-0.11331	1.33854	0.491774	-0.313344	-1.43342	0.000799334	78.272
P09456	protein kinase cAMP-dependent type 1 regulatory subunit alpha	Prkar1a	LQKSGIRTDSREDEISPPPPNPVVKGRRRRG	EDEIS(1)PPPPNPVVK	cAMP-dependent protein kinase type I-alpha regulatory subunit OS	1;2	S	83	1	1	P09456	21.6817	21.9049	NaN	21.5178	21.5979	21.645	0.223177	NaN	-0.1639	0.0801048	0.127205	1.1673	NaN	AR	1.05709	1.09218	0	0.865908	0.223177	0	0	1	NaN	0	0	1	-0.133197	0	0.132237	1	0.0711222	0.235068	0.174018	1	0.0990334	0.308474	0.000408906	105.53
A0A0G2K405	protein kinase cAMP-dependent type 2 regulatory subunit alpha	Prkar2a	EDLEVPIPSKFTRRVSVCAETFNPDEEEDND	RVS(0.999)VCAET(0.001)FNPDEEEDNDPR	cAMP-dependent protein kinase type II-alpha regulatory subunit OS;cAMP-dependent protein kinase type II-alpha regulatory subunit OS	1	S	97	0.999477	1	A0A0G2K405;P12368	23.5291	20.8735	14.6159	23.3375	23.3021	23.3777	-2.65562	-8.91324	-0.1916	-0.0353374	0.0402813	-6.30117	-482.117	AR	-1.0248	1.02831	0	0.849946	-2.65562	0	0	1	-8.91324	0	0	1	-0.240466	0	0.215201	1	-0.0802693	-0.322485	0.130304	1	0.0400295	0.185732	9.47645e-12	149.42
P12369	protein kinase cAMP-dependent type 2 regulatory subunit beta	Prkar2b	GTPSKGVNFAEEPMRSDSENGEEEEAAEAGA	GVNFAEEPMRS(1)DS(1)ENGEEEEAAEAGAFNAPVINR	cAMP-dependent protein kinase type II-beta regulatory subunit OS	1;2	S	83	1	1	P12369	22.5181	22.0167	16.3781	24.2559	24.11	23.9265	-0.501369	-6.14002	1.7378	-0.145899	-0.32938	-1.41556	C	3.33526	-1.10642	-1.25647	0.360185	1	-0.765766	-0.802052	0	1	-6.40442	0	1.53655	0.0381962	1.41488	2.69643	0.109205	1	-0.0873928	-0.22818	0.589276	0.766088	-0.273392	-0.870742	3.16203e-57	124.39
P12369	protein kinase cAMP-dependent type 2 regulatory subunit beta	Prkar2b	PSKGVNFAEEPMRSDSENGEEEEAAEAGAFN	GVNFAEEPMRS(1)DS(1)ENGEEEEAAEAGAFNAPVINR	cAMP-dependent protein kinase type II-beta regulatory subunit OS	1;2	S	85	1	1	P12369	22.5181	22.0167	16.3781	24.2039	24.2776	23.9265	-0.501369	-6.14002	1.6858	0.0736618	-0.277447	-1.41556	C	3.21719	1.05238	-1.21205	0.360185	1	-0.765766	-0.802052	0	1	-6.40442	0	1.1156	0.0633729	1.42145	2.23752	0.0371486	1	-0.0301638	-0.0815852	0.480592	0.817049	-0.279965	-0.79292	3.16203e-57	124.39
A0A0G2K5Q0	protein kinase C, beta	Prkcb	QEVIRNIDQSEFEGFSFVNSEFLKPEVKS__	NIDQSEFEGFS(0.996)FVNS(0.003)EFLKPEVK	Protein kinase C OS;Protein kinase C OS	1;2	S	639	0.996465	1	A0A0G2K5Q0;F1LS42	22.33	22.2215	NaN	22.0175	21.8629	22.1285	-0.108423	NaN	-0.3125	-0.154596	0.110929	-1.07805	NaN	AR	-1.11311	1.07992	0	0.807036	-0.108423	0	0	1	NaN	0	0	1	-0.260927	0	0.309807	1	-0.159482	-0.503177	0.0814963	1	0.059422	0.166156	9.78587e-06	96.455
A0A0G2K5Q0	protein kinase C, beta	Prkcb	RNIDQSEFEGFSFVNSEFLKPEVKS______	NIDQS(0.021)EFEGFS(0.981)FVNS(0.998)EFLKPEVK	Protein kinase C OS;Protein kinase C OS	2	S	643	0.997725	2	A0A0G2K5Q0;F1LS42	21.0888	21.621	18.6474	NaN	22.3936	21.446	0.532248	-2.44143	NaN	NaN	NaN	NaN	-5.4318	NaN	AR TRH	AR TAL	0	0.782593	0.532248	0	0.643413	0.104398	-2.44143	-1.60815	0	1	NaN	0	0	1	NaN	0	0	1	NaN	0	0.00141818	61.511
D4A0U0	protein kinase C, delta	Prkcd	YSNFDPEFLNEKPQLSFSDKNLIDSMDQTAF	SPSDY(0.001)S(0.001)NFDPEFLNEKPQLS(0.943)FS(0.055)DK	Protein kinase C OS;Protein kinase C delta type OS;Protein kinase C delta type OS	1	S	642	0.942688	1	D4A0U0;A0A140UHX0;P09215	NaN	22.4215	NaN	22.4845	22.6412	20.9112	NaN	NaN	NaN	0.156702	-1.57334	NaN	NaN	AR	1.11474	-2.97593	0	0.804167	NaN	0	NaN	1	0	NaN	0	1	NaN	0	0.0570048	1	0.03807	0.115081	0.802157	0.463709	-1.5384	-1.67012	0.000388893	68.291
F1LMV8	protein kinase C, epsilon	Prkce	TNSGQRRKKLAAGAESPQPASGNSPSEDDRS	LAAGAES(1)PQPASGNSPSEDDR	Protein kinase C OS;Protein kinase C epsilon type OS	1;2	S	140	1	2	F1LMV8;P09216	19.8653	15.9771	18.7485	20.5169	20.3565	20.6693	-3.8882	-1.11675	0.6516	-0.160425	0.152426	-14.8069	-2.16858	C	AR TRH	AR TAL	0.71323	1	-2.4564	-1.41497	0.937887	0.0506912	-1.05072	-1.6114	0	1	0.742866	0	0	0.857972	-0.2094	0	0	1	0.0735868	0	5.58786e-189	224.8
F1LMV8	protein kinase C, epsilon	Prkce	KLAAGAESPQPASGNSPSEDDRSKSAPTSPC	LAAGAESPQPASGNS(1)PSEDDR	Protein kinase C OS;Protein kinase C epsilon type OS	1;2	S	148	0.999523	2	F1LMV8;P09216	20.2806	20.1057	NaN	20.444	20.6192	20.4466	-0.174875	NaN	0.1634	0.175148	0.00252724	-1.12887	NaN	1.11992	AR TRH	AR TAL	0	1	-0.174875	0	0	0.889812	NaN	0	0	1	0.163454	0	0	0.858643	0.175148	0	0	1	-0.00176493	0	1.04718e-241	238.65
A0A0G2K928	protein kinase D1	Prkd1	FKIPNNCSGVRRRRLSNVSLTGLGTVRTASA	RLS(1)NVS(0.941)LT(0.059)GLGTVR	Serine/threonine-protein kinase OS;Serine/threonine-protein kinase D1 OS	1;2	S	161	1	2	A0A0G2K928;Q9WTQ1	19.3236	18.7718	17.1237	23.9262	24.2564	24.6417	-0.551804	-2.19988	4.6026	0.330154	0.715466	-1.46592	-4.59	24.3	1.25715	1.64201	0.133822	1	-0.82357	-0.340227	1.37951	0.00762994	-3.17208	-2.38648	1.65998	0.0301363	3.6865	2.83592	0.393529	1	0.165231	0.581541	1.00561	0.489563	0.501169	1.40509	1.65303e-43	178
A0A0G2K928	protein kinase D1	Prkd1	PNNCSGVRRRRLSNVSLTGLGTVRTASAEFS	RLS(1)NVS(1)LTGLGTVR	Serine/threonine-protein kinase OS;Serine/threonine-protein kinase D1 OS	2	S	164	0.999981	2	A0A0G2K928;Q9WTQ1	19.3236	16.5677	17.1237	23.9262	24.2564	24.6417	-2.75587	-2.19988	4.6026	0.330154	0.715466	-6.75	-4.59	24.3	1.25715	1.64201	0.602888	1	-2.48959	-1.2377	1.37951	0.00762639	-3.17208	-2.38648	1.65998	0.0301694	3.6865	2.83592	0.393529	1	0.165231	0.581541	1.00561	0.48916	0.501169	1.40509	1.65303e-43	178
A0A0G2K928	protein kinase D1	Prkd1	ASAEFSTSAPDEPLLSPVSPGFEQKSPSESF	TASAEFSTSAPDEPLLS(1)PVS(1)PGFEQK	Serine/threonine-protein kinase OS;Serine/threonine-protein kinase D1 OS	2	S	189	1	2	A0A0G2K928;Q9WTQ1	19.0277	21.6929	NaN	21.4891	21.4092	21.393	2.66516	NaN	2.4614	-0.0799065	-0.096056	C	C	5.51	-1.05695	-1.06885	0	0.778414	3.11725	0	0	0.819769	NaN	0	1.02344	0.065444	2.86145	1.9194	0.0157123	1	0.0159664	0.0359751	0.106473	1	-0.0975738	-0.222741	2.07976e-25	120.66
A0A0G2K928	protein kinase D1	Prkd1	EFSTSAPDEPLLSPVSPGFEQKSPSESFIGR	TASAEFSTSAPDEPLLS(1)PVS(1)PGFEQK	Serine/threonine-protein kinase OS;Serine/threonine-protein kinase D1 OS	2	S	192	1	2	A0A0G2K928;Q9WTQ1	19.0277	21.6929	NaN	21.4891	21.4092	21.393	2.66516	NaN	2.4614	-0.0799065	-0.096056	C	C	5.51	-1.05695	-1.06885	0	0.778321	3.11725	0	0	0.81986	NaN	0	1.02344	0.0654198	2.86145	1.9194	0.0157123	1	0.0159664	0.0359751	0.106473	1	-0.0975738	-0.222741	2.07976e-25	120.66
A0A0G2K928	protein kinase D1	Prkd1	MQDPDADQEDSNRTISPSTSNNIPLMRVVQS	T(0.001)IS(0.998)PS(0.001)TSNNIPLMR	Serine/threonine-protein kinase OS;Serine/threonine-protein kinase D1 OS;Serine/threonine-protein kinase OS	1;2	S	361	0.997599	1	A0A0G2K928;Q9WTQ1;D4A229	19.2586	14.8382	16.4715	23.9252	23.8241	23.8915	-4.42046	-2.78716	4.6666	-0.101173	-0.033741	C	C	25.3972	-1.07265	-1.02366	0	0.811441	-5.41081	0	0	1	-3.77751	0	1.78944	0.0314366	3.64785	3.03322	0.196408	1	-0.0564127	-0.264507	0.0740176	1	0.0280595	0.118924	9.56764e-33	172.58
A0A0G2K928	protein kinase D1	Prkd1	MQDPDADQEDSNRTISPSTSNNIPLMRVVQS	T(0.001)IS(0.998)PS(0.001)TSNNIPLMR	Serine/threonine-protein kinase OS;Serine/threonine-protein kinase D1 OS;Serine/threonine-protein kinase OS	1;2	S	361	0.997599	2	A0A0G2K928;Q9WTQ1;D4A229	18.3533	23.4133	16.3271	23.393	23.478	23.4446	5.05992	-2.02622	5.0397	0.0849934	0.0515881	C	-4.07336	C	AR TRH	AR TAL	0	0.777027	4.0307	0	1.36912	0.00801646	-3.00872	-2.36168	0	0.97496	4.01041	0	0	1	0.176251	0	0	1	-0.0768681	0	9.56764e-33	172.58
A0A0G2K928	protein kinase D1	Prkd1	PDADQEDSNRTISPSTSNNIPLMRVVQSVKH	T(0.114)IS(0.879)PS(0.03)T(0.964)S(0.013)NNIPLMR	Serine/threonine-protein kinase OS;Serine/threonine-protein kinase D1 OS;Serine/threonine-protein kinase OS	2	T	364	0.963505	2	A0A0G2K928	18.3533	23.4133	16.3271	NaN	23.478	23.2517	5.05992	-2.02622	NaN	NaN	NaN	C	-4.07	C	AR TRH	AR TAL	0	1	4.0307	0	1.36912	0.0080128	-3.00872	-2.36168	0	1	NaN	0	0	0.925391	NaN	0	0	0.912675	NaN	0	3.26805e-07	149.32
Q5XIS9	protein kinase D2	Prkd2	FSIPNNCSGARKRRLSSTSLASGHSVRLGSS	RLS(0.987)S(0.728)T(0.272)S(0.013)LASGHSVR	Serine/threonine-protein kinase D2 OS	2	S	197	0.987213	2	Q5XIS9	20.9375	19.3101	NaN	20.6849	20.8309	20.6464	-1.62733	NaN	-0.2526	0.146006	-0.0384808	-3.08941	NaN	AR	1.1065	-1.02703	0	1	-1.62733	0	0	1	NaN	0	0	1	-0.284803	0	0.51956	1	0.340389	0.847375	0.0485315	1	0.0364723	0.100455	3.28717e-05	120.99
Q5XIS9	protein kinase D2	Prkd2	SIPNNCSGARKRRLSSTSLASGHSVRLGSSE	RLS(0.948)S(0.932)T(0.112)S(0.008)LASGHSVR	Serine/threonine-protein kinase D2 OS	2	S	198	0.932337	2	Q5XIS9	20.7402	NaN	NaN	20.9174	20.6996	20.5627	NaN	NaN	0.1772	-0.217808	-0.35466	NaN	NaN	AR	-1.16297	-1.27868	0	1	NaN	0	0	1	NaN	0	0	1	0.0286574	0	0.104208	1	-0.0789857	-0.208363	0.283523	0.928354	-0.187024	-0.499863	0.000186986	120.99
Q5XIS9	protein kinase D2	Prkd2	ARKRRLSSTSLASGHSVRLGSSESLPCTAEE	RLS(0.751)S(0.108)T(0.108)S(0.034)LASGHS(1)VR	Serine/threonine-protein kinase D2 OS	2	S	206	0.999863	2	Q5XIS9	20.9375	21.5948	NaN	20.4079	20.8309	20.3577	0.657305	NaN	-0.5296	0.423071	-0.0501823	1.57713	NaN	AR	1.34078	-1.0354	0	1	0.657305	0	0	1	NaN	0	0	1	-0.512898	0	0.791542	0.966154	0.441547	1.17226	0.0950432	1	0.0511746	0.172472	3.28717e-05	104.81
Q5XIS9	protein kinase D2	Prkd2	DFGFARIIGEKSFRRSVVGTPAYLAPEVLLN	S(1)VVGTPAYLAPEVLLNQGYNR	Serine/threonine-protein kinase D2 OS	1	S	711	0.99993	1	Q5XIS9	20.1906	19.7902	NaN	19.5958	19.3769	20.1073	-0.400444	NaN	-0.5948	-0.218924	0.511456	-1.31991	NaN	AR	-1.16387	1.42549	0	0.733372	-0.400444	0	0	1	NaN	0	0	0.956801	-0.566764	0	0.00252947	1	0.00211875	0.00562024	0.821686	0.626587	0.345477	1.11505	1.23512e-08	125.45
G3V7J2	protein activator of interferon induced protein kinase EIF2AK2	Prkra	HSRHRAEAPPLQREDSGTFSLGKMITAKPGK	EDS(1)GT(0.998)FS(0.002)LGK	Interferon-inducible double-stranded RNA-dependent protein kinase activator A OS;Interferon-inducible double-stranded RNA-dependent protein kinase activator A OS	1;2	S	18	0.999913	1	G3V7J2;Q4V8C7	19.8492	20.9344	NaN	24.615	24.5003	24.3671	1.08524	NaN	4.7658	-0.11467	-0.247925	2.12173	C	27.205	-1.08273	-1.1875	0.0616207	1	1.08524	0.185506	0	1	NaN	0	0.815926	0.103601	4.68391	1.69852	0.01998	1	-0.0100408	-0.0370753	0.272392	0.962652	-0.114285	-0.418163	0.00102863	106.16
Q5RKH1	pre-mRNA processing factor 4B	Prpf4b	PPSLREQPEMDDADNSEKSVNEENGEVSEDQ	EQPEMDDADNS(1)EKS(1)VNEENGEVS(0.999)EDQS(0.001)QNK	Serine/threonine-protein kinase PRP4 homolog OS;Serine/threonine-protein kinase PRP4 homolog OS	1;2;3	S	21	1	2	Q5RKH1;A0A0G2K249	22.8905	18.9446	21.302	NaN	NaN	24.4082	-3.94585	-1.58853	NaN	NaN	NaN	TRH	TAL	NaN	NaN	NaN	0	1	-3.13451	0	0	1	-1.59415	0	0	1	NaN	0	NaN	1	0	NaN	0	0.917668	NaN	0	1.25433e-07	85.009
Q5RKH1	pre-mRNA processing factor 4B	Prpf4b	PPSLREQPEMDDADNSEKSVNEENGEVSEDQ	EQPEMDDADNS(1)EKS(1)VNEENGEVS(0.999)EDQS(0.001)QNK	Serine/threonine-protein kinase PRP4 homolog OS;Serine/threonine-protein kinase PRP4 homolog OS	1;2;3	S	21	1	3	Q5RKH1;A0A0G2K249	21.2572	NaN	20.5486	NaN	23.3402	23.5177	NaN	-0.708601	NaN	NaN	NaN	C	C	C	AR TRH	AR TAL	0	1	NaN	0	0	1	-0.509548	0	0	0.903084	NaN	0	0	0.896397	NaN	0	0	0.962279	NaN	0	1.25433e-07	85.009
Q5RKH1	pre-mRNA processing factor 4B	Prpf4b	LREQPEMDDADNSEKSVNEENGEVSEDQSQN	EQPEMDDADNS(1)EKS(1)VNEENGEVS(0.999)EDQS(0.001)QNK	Serine/threonine-protein kinase PRP4 homolog OS;Serine/threonine-protein kinase PRP4 homolog OS	2;3	S	24	1	2	Q5RKH1;A0A0G2K249	22.8905	18.9446	21.302	NaN	NaN	24.4082	-3.94585	-1.58853	NaN	NaN	NaN	TRH	TAL	NaN	NaN	NaN	0	1	-3.13451	0	0	1	-1.59415	0	0	1	NaN	0	NaN	1	0	NaN	0	0.917572	NaN	0	1.25433e-07	85.009
Q5RKH1	pre-mRNA processing factor 4B	Prpf4b	LREQPEMDDADNSEKSVNEENGEVSEDQSQN	EQPEMDDADNS(1)EKS(1)VNEENGEVS(0.999)EDQS(0.001)QNK	Serine/threonine-protein kinase PRP4 homolog OS;Serine/threonine-protein kinase PRP4 homolog OS	2;3	S	24	1	3	Q5RKH1;A0A0G2K249	21.2572	NaN	20.5486	NaN	23.3402	23.5177	NaN	-0.708601	NaN	NaN	NaN	C	C	C	AR TRH	AR TAL	0	1	NaN	0	0	1	-0.509548	0	0	0.903179	NaN	0	0	0.896196	NaN	0	0	0.962173	NaN	0	1.25433e-07	85.009
Q5RKH1	pre-mRNA processing factor 4B	Prpf4b	ADNSEKSVNEENGEVSEDQSQNKHSRHKKKK	EQPEMDDADNS(1)EKS(1)VNEENGEVS(0.999)EDQS(0.001)QNK	Serine/threonine-protein kinase PRP4 homolog OS;Serine/threonine-protein kinase PRP4 homolog OS	3	S	33	0.999494	3	Q5RKH1;A0A0G2K249	21.2572	NaN	20.5486	NaN	23.3402	23.5177	NaN	-0.708601	NaN	NaN	NaN	C	C	C	AR TRH	AR TAL	0	1	NaN	0	0	1	-0.509548	0	0	0.903273	NaN	0	0	0.896899	NaN	0	0	0.962066	NaN	0	1.25433e-07	85.009
Q5RKH1	pre-mRNA processing factor 4B	Prpf4b	GKVQSGMGLILQGYESGSEEEGEIHEKARNG	VQSGMGLILQGYES(1)GS(1)EEEGEIHEK	Serine/threonine-protein kinase PRP4 homolog OS;Serine/threonine-protein kinase PRP4 homolog OS	2	S	143	0.99986	2	Q5RKH1;A0A0G2K249	22.822	21.4715	19.8038	27.5	27.4315	27.2823	-1.35043	-3.01811	4.678	-0.0685406	-0.217691	-2.54988	-8.10106	25.6	-1.04866	-1.16287	0.266708	1	-1.54017	-0.621617	1.66879	0.00421642	-3.86605	-2.85969	1.67611	0.0304056	3.85147	2.8702	0.294978	1	-0.119061	-0.442954	0.48166	0.836255	-0.216696	-0.720324	9.87894e-13	108.31
Q5RKH1	pre-mRNA processing factor 4B	Prpf4b	VQSGMGLILQGYESGSEEEGEIHEKARNGNR	VQSGMGLILQGYES(1)GS(1)EEEGEIHEK	Serine/threonine-protein kinase PRP4 homolog OS;Serine/threonine-protein kinase PRP4 homolog OS	2	S	145	0.99986	2	Q5RKH1;A0A0G2K249	22.822	21.4715	19.8038	27.5	27.4315	27.4502	-1.35043	-3.01811	4.678	-0.0685406	-0.0498581	-2.54988	-8.10106	25.6	-1.04866	-1.03516	0.266708	1	-1.54017	-0.621617	1.66879	0.0042138	-3.86605	-2.85969	1.67611	0.0304408	3.85147	2.8702	0.294978	1	-0.119061	-0.442954	0.393181	0.8989	-0.160367	-0.575129	9.87894e-13	108.31
Q5RKH1	pre-mRNA processing factor 4B	Prpf4b	KRRSLSPKQRDKSRRSRSPLLNDRRSKQSKS	S(1)RS(1)PLLNDRR	Serine/threonine-protein kinase PRP4 homolog OS	2	S	366	1	2	Q5RKH1	17.8193	17.0101	14.9275	23.8322	23.679	23.7575	-0.809145	-2.8918	6.0129	-0.153286	-0.0747719	-1.75217	-7.42	64.57	-1.1121	-1.05319	0.128769	1	-0.940096	-0.330773	0.738785	0.06836	-4.00957	-1.54873	1.58756	0.0299395	4.88914	2.77584	0.326558	1	-0.125819	-0.480951	0.184266	1	-0.0529127	-0.249205	3.05957e-08	128.68
Q5RKH1	pre-mRNA processing factor 4B	Prpf4b	RSLSPKQRDKSRRSRSPLLNDRRSKQSKSPS	S(1)RS(1)PLLNDRR	Serine/threonine-protein kinase PRP4 homolog OS	2	S	368	1	2	Q5RKH1	17.8193	17.0101	14.9275	23.8322	23.679	23.7575	-0.809145	-2.8918	6.0129	-0.153286	-0.0747719	-1.75217	-7.42	64.57	-1.1121	-1.05319	0.128769	1	-0.940096	-0.330773	0.738785	0.0683402	-4.00957	-1.54873	1.58756	0.0299094	4.88914	2.77584	0.326558	1	-0.125819	-0.480951	0.184266	1	-0.0529127	-0.249205	3.05957e-08	128.68
Q5RKH1	pre-mRNA processing factor 4B	Prpf4b	ISVPSEPSSPQSSTRSRSPSPDDILERVAAD	S(1)RS(1)PS(1)PDDILER	Serine/threonine-protein kinase PRP4 homolog OS;Serine/threonine-protein kinase PRP4 homolog OS	3	S	576	1	3	Q5RKH1;A0A0G2K249	21.3417	NaN	NaN	22.1321	21.7291	21.5775	NaN	NaN	0.7904	-0.402939	-0.554529	NaN	NaN	AR	-1.3222	-1.46869	0	1	NaN	0	0	1	NaN	0	0	0.905925	0.729598	0	0.425364	1	-0.307621	-0.729923	0.208235	0.961272	-0.216371	-0.425408	0.00213192	122.14
Q5RKH1	pre-mRNA processing factor 4B	Prpf4b	VPSEPSSPQSSTRSRSPSPDDILERVAADVK	S(1)RS(1)PS(1)PDDILER	Serine/threonine-protein kinase PRP4 homolog OS;Serine/threonine-protein kinase PRP4 homolog OS	2;3	S	578	1	3	Q5RKH1;A0A0G2K249	21.3417	NaN	NaN	22.1321	21.7291	21.5775	NaN	NaN	0.7904	-0.402939	-0.554529	NaN	NaN	AR	-1.3222	-1.46869	0	1	NaN	0	0	1	NaN	0	0	0.904787	0.729598	0	0.425364	1	-0.307621	-0.729923	0.208235	0.961667	-0.216371	-0.425408	0.00213192	122.14
Q5RKH1	pre-mRNA processing factor 4B	Prpf4b	SEPSSPQSSTRSRSPSPDDILERVAADVKEY	S(1)RS(1)PS(1)PDDILER	Serine/threonine-protein kinase PRP4 homolog OS;Serine/threonine-protein kinase PRP4 homolog OS	2;3	S	580	1	3	Q5RKH1;A0A0G2K249	21.3417	NaN	NaN	22.1321	21.7291	21.5775	NaN	NaN	0.7904	-0.402939	-0.554529	NaN	NaN	AR	-1.3222	-1.46869	0	1	NaN	0	0	1	NaN	0	0	0.90602	0.729598	0	0.425364	1	-0.307621	-0.729923	0.208235	0.96147	-0.216371	-0.425408	0.00213192	122.14
G3V8J5	pleckstrin and Sec7 domain containing	Psd	NEKLQWAIDEEELRRSLSELADPNPKVIKRV	S(1)LSELADPNPK	PH and SEC7 domain-containing protein 1 OS;PH and SEC7 domain-containing protein 1 OS	1	S	719	0.999959	1	G3V8J5;Q9ESQ7	NaN	NaN	NaN	19.5923	19.5411	20.0407	NaN	NaN	NaN	-0.0511971	0.448416	NaN	NaN	AR	-1.03612	1.36454	NaN	1	0	NaN	NaN	1	0	NaN	0	1	NaN	0	0.210041	1	-0.103939	-0.350075	1.03713	0.489803	0.464401	1.43762	1.90676e-05	129.34
D4A404	pleckstrin and Sec7 domain containing 3	Psd3	GLKKSHSSPSLNPDASPVTAKVKRNVSERKD	SHS(0.999)SPSLNPDAS(1)PVTAK	Pleckstrin and Sec7 domain-containing 3 OS;Pleckstrin and Sec7 domain-containing 3 OS;Pleckstrin and Sec7 domain-containing 3 OS	2	S	490	0.999997	2	D4A404;D3ZFY7;D4A2Q3	20.2847	16.55	17.5966	22.2399	22.3559	22.2054	-3.73478	-2.6882	1.9552	0.116056	-0.0344391	-13.3131	-6.45	3.8777	1.08377	-1.02416	0.875376	1	-2.75207	-1.68186	2.85073	0.00162105	-3.01319	-4.70614	1.62416	0.034026	1.55202	2.5197	0.330707	1	0.137843	0.496682	0.106851	1	-0.036139	-0.160757	5.20634e-218	235.21
P97887	presenilin 1	Psen1	PHRSTPESRAAVQELSGSILTSEDPEERGVK	AAVQELS(1)GS(0.991)ILT(0.009)SEDPEER	Presenilin-1 OS	2	S	366	0.999921	2	P97887	NaN	NaN	NaN	NaN	20.7213	NaN	NaN	NaN	NaN	NaN	NaN	NaN	NaN	NaN	AR TRH	NaN	NaN	1	0	NaN	NaN	1	0	NaN	NaN	1	0	NaN	0	0.823449	NaN	0	NaN	1	0	NaN	0.000129094	114.03
P97887	presenilin 1	Psen1	RSTPESRAAVQELSGSILTSEDPEERGVKLG	AAVQELSGS(1)ILT(0.944)S(0.056)EDPEER	Presenilin-1 OS	2;3	S	368	0.999778	3	P97887	NaN	17.1588	16.5425	NaN	20.684	20.4772	NaN	NaN	NaN	NaN	NaN	NaN	NaN	NaN	AR TRH	AR TAL	0	1	NaN	0	0	1	NaN	0	NaN	1	0	NaN	0	0.882256	NaN	0	0	0.885103	NaN	0	2.10693e-290	250.28
P97887	presenilin 1	Psen1	PESRAAVQELSGSILTSEDPEERGVKLGLGD	AAVQELSGS(1)ILT(1)S(1)EDPEER	Presenilin-1 OS	2;3	T	371	0.999972	3	P97887	NaN	17.1588	16.5425	NaN	20.684	20.4772	NaN	NaN	NaN	NaN	NaN	NaN	NaN	NaN	AR TRH	AR TAL	0	0.705251	NaN	0	0	1	NaN	0	NaN	1	0	NaN	0	0.903311	NaN	0	0	0.953106	NaN	0	2.10693e-290	250.28
P97887	presenilin 1	Psen1	ESRAAVQELSGSILTSEDPEERGVKLGLGDF	AAVQELSGS(1)ILT(1)S(1)EDPEER	Presenilin-1 OS	2;3	S	372	0.999983	3	P97887	NaN	17.1588	16.5425	NaN	20.684	20.4772	NaN	NaN	NaN	NaN	NaN	NaN	NaN	NaN	AR TRH	AR TAL	0	1	NaN	0	0	1	NaN	0	NaN	1	0	NaN	0	0.879555	NaN	0	0	0.885014	NaN	0	8.51901e-06	137.86
P70600	protein tyrosine kinase 2 beta	Ptk2b	NSLPQIPTLNLESRRSHLSESCSIESDIYAE	RS(0.999)HLS(1)ES(1)CS(0.999)IES(0.999)DIY(0.003)AEIPDET(0.001)LR	Protein-tyrosine kinase 2-beta OS	5	S	389	0.999217	3	P70600	21.7753	NaN	NaN	24.6866	24.6323	24.3562	NaN	NaN	2.9113	-0.0543747	-0.330479	C	C	7.52296	-1.03841	AR	0	1	NaN	0	0	1	NaN	0	0.703541	0.149781	2.56601	1.4547	0.295116	1	0.301732	0.571911	0	0.885554	0.0148029	0	0.0058226	50.055
P70600	protein tyrosine kinase 2 beta	Ptk2b	PQIPTLNLESRRSHLSESCSIESDIYAEIPD	RS(0.999)HLS(1)ES(1)CS(0.999)IES(0.999)DIY(0.003)AEIPDET(0.001)LR	Protein-tyrosine kinase 2-beta OS	5	S	392	0.999511	3	P70600	21.7753	NaN	NaN	24.6866	24.6323	24.3562	NaN	NaN	2.9113	-0.0543747	-0.330479	C	C	7.52296	-1.03841	AR	0	1	NaN	0	0	1	NaN	0	0.703541	0.149821	2.56601	1.4547	0.295116	1	0.301732	0.571911	0	0.885463	0.0148029	0	0.0058226	50.055
P70600	protein tyrosine kinase 2 beta	Ptk2b	IPTLNLESRRSHLSESCSIESDIYAEIPDET	RS(0.999)HLS(1)ES(1)CS(0.999)IES(0.999)DIY(0.003)AEIPDET(0.001)LR	Protein-tyrosine kinase 2-beta OS	5	S	394	0.999524	3	P70600	21.7753	NaN	NaN	24.6866	24.6323	24.3562	NaN	NaN	2.9113	-0.0543747	-0.330479	C	C	7.52296	-1.03841	AR	0	1	NaN	0	0	1	NaN	0	0.703541	0.149861	2.56601	1.4547	0.295116	1	0.301732	0.571911	0	0.885372	0.0148029	0	0.0058226	50.055
P70600	protein tyrosine kinase 2 beta	Ptk2b	TLNLESRRSHLSESCSIESDIYAEIPDETLR	RS(0.999)HLS(1)ES(1)CS(0.999)IES(0.999)DIY(0.003)AEIPDET(0.001)LR	Protein-tyrosine kinase 2-beta OS	5	S	396	0.998926	3	P70600	21.7753	NaN	NaN	24.6866	24.6323	24.3562	NaN	NaN	2.9113	-0.0543747	-0.330479	C	C	7.52296	-1.03841	AR	0	1	NaN	0	0	1	NaN	0	0.703541	0.149741	2.56601	1.4547	0.295116	1	0.301732	0.571911	0	0.885282	0.0148029	0	0.0058226	50.055
P70600	protein tyrosine kinase 2 beta	Ptk2b	LESRRSHLSESCSIESDIYAEIPDETLRRPG	RS(0.999)HLS(1)ES(1)CS(0.999)IES(0.999)DIY(0.003)AEIPDET(0.001)LR	Protein-tyrosine kinase 2-beta OS	5	S	399	0.998925	3	P70600	21.7753	NaN	NaN	24.6866	24.6323	24.3562	NaN	NaN	2.9113	-0.0543747	-0.330479	C	C	7.52296	-1.03841	AR	0	1	NaN	0	0	1	NaN	0	0.703541	0.149702	2.56601	1.4547	0.295116	1	0.301732	0.571911	0	0.885193	0.0148029	0	0.0058226	50.055
A0A0G2K064	protein tyrosine phosphatase, non-receptor type 6	Ptpn6	______MVRWFHRDLSGPDAETLLKGRGVPG	DLS(1)GPDAETLLK	Tyrosine-protein phosphatase non-receptor type OS;Tyrosine-protein phosphatase non-receptor type OS;Tyrosine-protein phosphatase non-receptor type OS;Tyrosine-protein phosphatase non-receptor type 6 OS	1	S	10	0.999999	1	A0A0G2K064;A0A0G2K163;G3V9T9;P81718	18.9351	19.4643	NaN	19.5529	19.2182	19.0629	0.529249	NaN	0.6178	-0.334734	-0.49008	1.44318	NaN	AR	-1.26114	-1.40452	0	0.85684	0.529249	0	0	1	NaN	0	0	1	0.489992	0	0.149065	1	-0.153413	-0.31381	0.242347	0.94155	-0.210835	-0.469361	0.00066965	110.98
Q66HJ7	protein tyrosine phosphatase, receptor type, A	Ptpra	DAMLDMMHSERKVDVYGFVSRIRAQRCQMVQ	KVDVY(1)GFVSR	Receptor-type tyrosine-protein phosphatase alpha OS;Receptor-type tyrosine-protein phosphatase alpha OS;Receptor-type tyrosine-protein phosphatase alpha OS	1	Y	465	1	1	Q66HJ7;A0A0G2JVR0;Q03348	NaN	20.4165	NaN	20.3769	20.0925	19.592	NaN	NaN	NaN	-0.284422	-0.78483	NaN	NaN	NaN	AR TRH	-1.72289	0	0.739815	NaN	0	NaN	1	0	NaN	0	0.931399	NaN	0	0	1	-0.284421	0	0	1	-0.78483	0	0.00794106	87.696
A0A0G2K1B4	RAB3A interacting protein	Rab3ip	LQAEVAALKTLVLSSSPTSPTQEPLAAGKTP	T(0.018)LVLS(0.026)S(0.092)S(0.815)PT(0.149)S(0.451)PT(0.449)QEPLAAGK	Rab-3A-interacting protein OS;RAB3A interacting protein (Rabin3) OS	2	S	247	0.814779	2	A0A0G2K1B4;A1L127	18.6063	NaN	17.329	20.6213	20.846	20.6192	NaN	-1.27728	2.015	0.224667	-0.00214767	NaN	-2.42382	4.04181	1.16851	AR	0	0.71572	NaN	0	0	0.809523	-1.27728	0	0.843622	0.107921	1.92665	1.78786	0.218833	1	0.313011	0.487442	0	1	0.0861975	0	4.7743e-06	118.16
A0A0G2K1B4	RAB3A interacting protein	Rab3ip	AAGKTPFKRGHTRNKSTSSAMSGSHQDFSAI	NKS(0.997)T(0.003)SSAMSGSHQDFSAIQPIVK	Rab-3A-interacting protein OS;RAB3A interacting protein (Rabin3) OS	1	S	272	0.996574	1	A0A0G2K1B4;A1L127	20.5138	23.5064	NaN	23.4882	23.6637	23.5001	2.99264	NaN	2.9744	0.17552	0.0119209	C	C	7.86	1.12937	1.0083	0	0.851938	2.99264	0	0	1	NaN	0	0.890621	0.0891165	2.97995	1.79558	0.365552	1	0.0891809	0.433652	0.0291852	1	0.0123787	0.0504045	1.06344e-10	114.34
A0A0G2JYK2	RAB11 family interacting protein 1	Rab11fip1	EYPGPDTVDEEKLKGSGRPGSPLDSPVRSPS	GS(0.852)GRPGS(0.149)PLDS(0.999)PVR	Rab11 family-interacting protein 1 OS	2	S	990	0.852397	2	A0A0G2JYK2	18.3917	20.8986	14.7271	NaN	21.8564	21.6503	2.50693	-3.66457	NaN	NaN	NaN	C	C	C	AR TRH	AR TAL	0.480447	1	1.871	1.04422	1.3721	0.00744297	-4.30051	-2.75057	0	1	NaN	0	0	1	NaN	0	0	1	NaN	0	0.00103632	105.06
A0A0G2K1W1	RAB11 family interacting protein 5	Rab11fip5	LIGEPELEDVVGETSSPGSRDCLPRPTSCPE	LPSGTLIGEPELEDVVGET(0.001)S(0.014)S(0.976)PGS(0.009)R	RAB11 family-interacting protein 5 OS	1	S	825	0.976396	1	A0A0G2K1W1	19.4832	16.9945	15.6715	23.2292	23.1114	23.2291	-2.48877	-3.81178	3.746	-0.117779	-0.0001297	-5.61299	-14.04	13.42	-1.08506	-1.00009	0.285196	1	-1.70662	-0.678897	1.71757	0.00332217	-4.47157	-3.49937	1.53412	0.0319261	2.94752	2.7438	0.397243	1	-0.169956	-0.590282	0.0273909	1	-0.0185723	-0.0558897	5.70267e-237	231.93
A0A0G2K1W1	RAB11 family interacting protein 5	Rab11fip5	SPHPVKPLTAAPVEASPDRKQSRTSLSTALS	PAEDPQPS(0.2)GS(0.795)PHPVKPLT(0.005)AAPVEAS(1)PDRK	RAB11 family-interacting protein 5 OS	2	S	1058	0.999868	2	A0A0G2K1W1	17.6464	23.3246	15.2641	23.7071	23.4414	23.191	5.67818	-2.38232	6.0607	-0.265667	-0.516075	C	C	66.75	-1.20219	-1.43006	0	0.719799	4.63637	0	0	0.805197	-3.42413	0	1.76836	0.0325781	4.9035	3.06505	0.185144	1	-0.144878	-0.359334	0.700363	0.654474	-0.382845	-1.04753	2.98046e-05	74.287
P35284	RAB12, member RAS oncogene family	Rab12	AALHRRPAGGGLGAVSPALSGGQARRRKQPP	RPAGGGLGAVS(1)PALS(1)GGQAR	Ras-related protein Rab-12 OS;Ras-related protein Rab-12 OS	1;2	S	20	1	2	P35284;D4A376	20.3739	20.585	NaN	20.4612	20.5624	20.0456	0.211094	NaN	0.0873	0.101124	-0.415634	1.15757	NaN	AR	1.07261	-1.33388	0	1	0.211094	0	0	1	NaN	0	0	1	0.158542	0	0.0785579	1	0.039392	0.140405	1.42654	0.386144	-0.438848	-1.65672	0.00051734	78.917
P35284	RAB12, member RAS oncogene family	Rab12	RRPAGGGLGAVSPALSGGQARRRKQPPRPAD	RPAGGGLGAVS(1)PALS(1)GGQAR	Ras-related protein Rab-12 OS;Ras-related protein Rab-12 OS	2	S	24	1	2	P35284;D4A376	20.3739	20.585	NaN	20.4612	20.5624	20.0456	0.211094	NaN	0.0873	0.101124	-0.415634	1.15757	NaN	AR	1.07261	-1.33388	0	1	0.211094	0	0	1	NaN	0	0	1	0.158542	0	0.0785579	1	0.039392	0.140405	1.42654	0.386618	-0.438848	-1.65672	0.00051734	78.917
G3V9J7	rabaptin, RAB GTPase binding effector protein 1	Rabep1	KSDNDMFKEGLRRAQSTDSLGTSSSLQSKAL	AQS(0.998)T(0.002)DSLGTSSSLQSK	Rab GTPase-binding effector protein 1 OS;Rab GTPase-binding effector protein 1 OS	1;2	S	407	0.997688	1	G3V9J7;O35550	18.2356	19.7853	15.0996	20.5839	20.5928	20.7762	1.54968	-3.136	2.3483	0.00891685	0.192364	2.92752	C	5.09	1.0062	1.14263	0.483246	1	1.20194	1.01739	0	1	-3.48375	0	1.86004	0.0303382	2.04108	2.94378	0.215154	1	-0.0724831	-0.30911	0.52163	0.87676	0.141489	0.628846	1.68149e-11	154.46
G3V9J7	rabaptin, RAB GTPase binding effector protein 1	Rabep1	SDNDMFKEGLRRAQSTDSLGTSSSLQSKALG	RAQS(0.963)T(0.966)DS(0.062)LGT(0.005)S(0.001)S(0.001)S(0.001)LQSK	Rab GTPase-binding effector protein 1 OS;Rab GTPase-binding effector protein 1 OS	2	T	408	0.966324	2	G3V9J7;O35550	21.1782	21.0399	NaN	21.5505	21.2199	21.2229	-0.138361	NaN	0.3723	-0.330605	-0.327572	-1.10065	NaN	AR	-1.25754	-1.2549	0	1	-0.138361	0	0	1	NaN	0	0	1	0.30593	0	0.636844	1	-0.215646	-0.823976	0.470844	0.847968	-0.19373	-0.676951	0.00239207	88.471
Q5EBC7	rabaptin, RAB GTPase binding effector protein 2	Rabep2	EELIQEIQRRPRQPASLHGSTELLPLSRNPS	QPAS(1)LHGS(0.5)T(0.5)ELLPLSR	Rab GTPase-binding effector protein 2 OS;Rab GTPase-binding effector protein 2 OS	2	S	176	0.999621	2	Q5EBC7;Q62835	19.3679	17.2492	17.61	23.0723	22.7443	22.3273	-2.11868	-1.75791	3.7044	-0.328068	-0.745041	-4.34296	-3.38	13.04	-1.25533	-1.67602	0.264675	1	-1.20641	-0.617848	1.78148	0.00334783	-2.45398	-2.90385	1.71786	0.0301632	2.94152	3.05167	0.183743	1	-0.207798	-0.399313	1.26884	0.355483	-0.660473	-1.81865	0.00397039	83.137
Q5EBC7	rabaptin, RAB GTPase binding effector protein 2	Rabep2	QEIQRRPRQPASLHGSTELLPLSRNPSPPLE	QPAS(0.989)LHGS(0.954)T(0.058)ELLPLSR	Rab GTPase-binding effector protein 2 OS;Rab GTPase-binding effector protein 2 OS	2	S	180	0.953506	2	Q5EBC7;Q62835	19.3679	17.2492	17.61	23.0723	22.7443	22.3273	-2.11868	-1.75791	3.7044	-0.328068	-0.745041	-4.34296	-3.38	13.04	-1.25533	-1.67602	0.264675	1	-1.20641	-0.617848	1.78148	0.00334569	-2.45398	-2.90385	1.71786	0.030093	2.94152	3.05167	0.183743	1	-0.207798	-0.399313	1.26884	0.356006	-0.660473	-1.81865	0.00397039	83.137
D3ZX42	RAB GTPase activating protein 1	Rabgap1	NKEGRVKGASSVKGVSDEDTDEEKETLKNQL	GVS(1)DEDT(1)DEEKETLK	G protein-coupled receptor 21 (Predicted), isoform CRA_a OS	2	S	988	1	2	D3ZX42	20.4824	20.6874	17.5631	NaN	22.1805	21.7025	0.205027	-2.91928	NaN	NaN	NaN	C	-7.56	C	NaN	AR TAL	0	1	-0.0677001	0	2.53105	0.0014	-3.27226	-5.40024	0	1	NaN	0	0	0.859204	NaN	0	0	1	NaN	0	1.1212e-44	181.72
D3ZX42	RAB GTPase activating protein 1	Rabgap1	RVKGASSVKGVSDEDTDEEKETLKNQLRELE	GVS(1)DEDT(1)DEEKETLK	G protein-coupled receptor 21 (Predicted), isoform CRA_a OS	2	T	992	1	2	D3ZX42	20.4824	20.6874	17.5631	NaN	22.1805	21.7025	0.205027	-2.91928	NaN	NaN	NaN	C	-7.56	C	NaN	AR TAL	0	0.982357	-0.0677001	0	2.53105	0.00140234	-3.27226	-5.40024	0	1	NaN	0	0	0.929703	NaN	0	0	0.939367	NaN	0	1.1212e-44	181.72
D3ZKH6	RAB GTPase activating protein 1-like	Rabgap1l	STPRPSSPSGFPEEDSVLFNKLTYLGCMKVS	PS(0.001)S(0.001)PS(0.025)GFPEEDS(0.971)VLFNKLT(0.001)Y(0.001)LGCMK	RAB GTPase-activating protein 1-like OS	1;2	S	128	0.970993	1	D3ZKH6	20.8043	16.5165	17.3899	21.3833	24.6904	24.5503	-4.28786	-3.41438	0.579	3.30716	3.16704	C	-10.66	1.49381	AR	8.98202	0	0.817413	-5.11011	0	1.31887	0.00822423	-4.23663	-2.64113	0.0810551	1	-0.26726	-0.208845	3.36118	0.2344	3.33112	11.3015	4.67522	0.0904	3.20961	10.3952	0.00288928	55.588
D3ZKH6	RAB GTPase activating protein 1-like	Rabgap1l	STPRPSSPSGFPEEDSVLFNKLTYLGCMKVS	PS(0.001)S(0.001)PS(0.025)GFPEEDS(0.971)VLFNKLT(0.001)Y(0.001)LGCMK	RAB GTPase-activating protein 1-like OS	1;2	S	128	0.970993	2	D3ZKH6	19.7004	24.422	17.3312	24.3087	24.422	24.1901	-1.5599	-2.36924	4.6083	0.113245	-0.11866	-2.94833	-5.16669	24.39	1.08166	-1.08573	0.390208	1	-1.4499	-0.869782	3.13322	0.00152091	-2.54401	-5.69719	5.55786	0	4.38644	15.1748	0.338437	1	0.115768	0.470133	0.013183	1	0.00544262	0.022744	0.00288928	55.588
D4A1Z8	Rap associating with DIL domain	Radil	RAKGTPALTSETAQSSPPTGLRRTVSETSLS	GTPALTSETAQS(0.002)S(0.998)PPTGLR	RCG42648, isoform CRA_a OS	1	S	206	0.998472	1	D4A1Z8	18.4925	NaN	NaN	20.6984	20.3396	20.5388	NaN	NaN	2.2059	-0.358845	-0.15963	C	C	4.61362	-1.2824	-1.117	0	0.908012	NaN	0	0	1	NaN	0	1.43408	0.0414219	1.59056	2.2895	0.518598	1	-0.317419	-0.831445	0.0565454	1	-0.0498891	-0.121308	1.16457e-42	175.7
Q5FVT1	ralA binding protein 1	Ralbp1	EHRRAEHGSGLTRTPSSEEISPTKFPGLYRT	T(0.007)PS(0.967)S(0.061)EEIS(0.958)PT(0.008)KFPGLYR	RCG55460, isoform CRA_a OS;RalA-binding protein 1 OS;Rho-GAP domain-containing protein (Fragment) OS;Rho-GAP domain-containing protein OS;RalA-binding protein 1 OS	1;2	S	29	0.96668	2	Q5FVT1;A0A0G2K694;A0A096MJZ5;F1LR97;Q62796	21.7937	NaN	NaN	21.6446	21.913	21.7677	NaN	NaN	-0.1491	0.268356	0.123028	NaN	NaN	AR	1.20443	1.08902	0	0.774277	NaN	0	0	0.795653	NaN	0	0	1	-0.506463	0	0.451623	1	0.586161	0.870549	0.240004	0.926996	0.363952	0.514159	0.00142277	97.776
Q5FVT1	ralA binding protein 1	Ralbp1	HRRAEHGSGLTRTPSSEEISPTKFPGLYRTG	T(0.026)PS(0.764)S(0.916)EEIS(0.294)PTKFPGLYR	RCG55460, isoform CRA_a OS;RalA-binding protein 1 OS;Rho-GAP domain-containing protein (Fragment) OS;Rho-GAP domain-containing protein OS;RalA-binding protein 1 OS	1;2	S	30	0.915817	2	Q5FVT1;A0A0G2K694;A0A096MJZ5;F1LR97;Q62796	NaN	NaN	NaN	21.5889	21.9599	21.1932	NaN	NaN	NaN	0.371002	-0.395729	NaN	NaN	AR	AR	AR	NaN	1	0	NaN	NaN	1	0	NaN	0	1	NaN	0	0	1	0.810387	0	0	1	0.0436554	0	0.00142277	82.877
Q5FVT1	ralA binding protein 1	Ralbp1	EHGSGLTRTPSSEEISPTKFPGLYRTGEPSP	T(0.045)PS(0.795)S(0.173)EEIS(0.973)PT(0.014)KFPGLYR	RCG55460, isoform CRA_a OS;RalA-binding protein 1 OS;Rho-GAP domain-containing protein (Fragment) OS;Rho-GAP domain-containing protein OS;RalA-binding protein 1 OS	2	S	34	0.973445	2	Q5FVT1;A0A0G2K694;A0A096MJZ5;F1LR97;Q62796	21.7937	NaN	NaN	21.7004	21.8301	21.4804	NaN	NaN	-0.0933	0.129757	-0.219959	NaN	NaN	-1.06681	AR TRH	AR TAL	0	0.774186	NaN	0	0	0.795738	NaN	0	0	1	-0.0933151	0	0	1	0.129758	0	0	1	-0.163699	0	0.00183317	97.776
Q5FVT1	ralA binding protein 1	Ralbp1	ISPTKFPGLYRTGEPSPPHDILHEPPDIVSD	T(0.023)GEPS(0.978)PPHDILHEPPDIVS(1)DDEKDHGK	RCG55460, isoform CRA_a OS;RalA-binding protein 1 OS;RalA-binding protein 1 OS	2	S	48	0.977597	2	Q5FVT1;A0A0G2K694;Q62796	18.134	17.8265	16.7634	25.7061	25.6038	25.4166	-0.307404	-1.37059	7.5721	-0.10231	-0.289484	-1.23748	-2.59	190.3	-1.07349	-1.2222	0.0437538	1	-0.367425	-0.121435	0.766933	0.0638916	-3.03766	-1.47895	1.61168	0.0297812	5.82879	2.84031	0.0533035	1	-0.0194874	-0.0852564	0.870595	0.664805	-0.257785	-1.03456	0.000177747	71.202
Q5FVT1	ralA binding protein 1	Ralbp1	PSPPHDILHEPPDIVSDDEKDHGKKKGKFKK	T(0.125)GEPS(0.875)PPHDILHEPPDIVS(1)DDEKDHGK	RCG55460, isoform CRA_a OS;RalA-binding protein 1 OS;RalA-binding protein 1 OS	2	S	62	1	2	Q5FVT1;A0A0G2K694;Q62796	18.134	17.8265	16.7634	25.7061	25.6038	25.4166	-0.307404	-1.37059	7.5721	-0.10231	-0.289484	-1.23748	-2.59	190.3	-1.07349	-1.2222	0.0437538	1	-0.367425	-0.121435	0.766933	0.0639105	-3.03766	-1.47895	1.61168	0.0298142	5.82879	2.84031	0.0533035	1	-0.0194874	-0.0852564	0.870595	0.664497	-0.257785	-1.03456	0.000177747	71.202
Q5FVT1	ralA binding protein 1	Ralbp1	KKEKRTEGYAAFQEDSSGDEAESPSKMKRSK	TEGYAAFQEDS(1)S(1)GDEAESPSK	RCG55460, isoform CRA_a OS;RalA-binding protein 1 OS;Rho-GAP domain-containing protein (Fragment) OS	2;3	S	92	1	3	Q5FVT1;A0A0G2K694;A0A096MJZ4	20.67	20.8344	NaN	NaN	20.8948	20.5084	0.164341	NaN	NaN	NaN	NaN	1.12065	NaN	NaN	AR TRH	AR TAL	0	1	0.164341	0	0	1	NaN	0	0	1	NaN	0	0	0.93652	NaN	0	0	0.877257	NaN	0	3.73205e-74	187.52
Q5FVT1	ralA binding protein 1	Ralbp1	KEKRTEGYAAFQEDSSGDEAESPSKMKRSKG	TEGYAAFQEDS(1)S(1)GDEAESPSK	RCG55460, isoform CRA_a OS;RalA-binding protein 1 OS;Rho-GAP domain-containing protein (Fragment) OS	2;3	S	93	1	3	Q5FVT1;A0A0G2K694;A0A096MJZ4	20.67	20.8344	NaN	NaN	20.8948	20.5084	0.164341	NaN	NaN	NaN	NaN	1.12065	NaN	NaN	AR TRH	AR TAL	0	1	0.164341	0	0	1	NaN	0	0	1	NaN	0	0	0.936432	NaN	0	0	0.878856	NaN	0	3.73205e-74	187.52
Q5FVT1	ralA binding protein 1	Ralbp1	GYAAFQEDSSGDEAESPSKMKRSKGIHVFKK	RTEGY(0.001)AAFQEDS(0.999)S(0.999)GDEAES(0.91)PS(0.09)K	RCG55460, isoform CRA_a OS;RalA-binding protein 1 OS;Rho-GAP domain-containing protein (Fragment) OS	3	S	99	0.90984	3	Q5FVT1;A0A0G2K694;A0A096MJZ4	20.67	20.8344	NaN	NaN	20.8948	20.5084	0.164341	NaN	NaN	NaN	NaN	1.12065	NaN	NaN	AR TRH	AR TAL	0	1	0.164341	0	0	1	NaN	0	0	1	NaN	0	0	0.93623	NaN	0	0	0.877168	NaN	0	0.000334698	72.864
A0A140TAA3	Ral GTPase activating protein catalytic alpha subunit 1	Ralgapa1	GSPGTEKARSIVRQKTVDIDDSQILPRSTRV	QKT(1)VDIDDSQILPR	Ral GTPase-activating protein subunit alpha-1 OS;Ral GTPase-activating protein subunit alpha-1 OS	1	T	540	1	1	A0A140TAA3;O55007	20.4246	20.7363	NaN	20.3115	20.3796	20.3473	0.311682	NaN	-0.1131	0.0680771	0.0358009	1.24115	NaN	AR	1.04832	1.02513	0	0.74722	0.311682	0	0	0.836959	NaN	0	0	0.920668	-0.25702	0	0.427649	1	0.309001	0.733167	0.530983	0.778674	0.31468	0.841445	1.8055e-68	191.48
[truncated: 279 more rows]
[truncated: 28 more columns]
